# Supplementary material for: FLT3N676K drives acute myeloid leukemia in a xenograft model of KMT2A-MLLT3 leukemogenesis
Source: Leukemia. 2019 Apr 5;33(9):2310–4. doi: 10.1038/s41375-019-0465-1 (PMC6756218; doi:10.1038/s41375-019-0465-1)
Supplement: Supplementary file 2 — Supplementary Data 1 [file 41375_2019_465_MOESM2_ESM.xlsx]

## Sheet: Blad1
Experiment	Mouse ID	Experimental Group	Cells transplanted (10^5)	Disease Latency (days)	Spleen weight (mg)	Disease	WBC (10^9/l)	PLT (10^9/l)	hCD45 (%)	CD33 in hCD45+ cells (%)	CD19 in hCD45+ cells (%)	CD19,CD33 in hCD45+ cells (%)	mCherry+ in hCD45+ cells (%)	CD33 in mCherry+ hCD45+ cells (%)	CD19 in mCherry+ hCD45+ cells (%)	CD19,CD33 in mCherry+ hCD45+ cells (%)	mCherry+GFP+ in hCD45+ cells (%)	CD33 in mCherry+GFP+ hCD45+ cells (%)	CD19 in mCherry+GFP+ hCD45+ cells (%)	CD19,CD33 in mCherry+GFP+ hCD45+ cells (%)
1	h7.3	KMT2A-MLLT3 + FLT3-N676K	1.75	128	717	na	26.6	64	na	na	na	na	na	na	na	na	na	na	na	na
1	h7.2	KMT2A-MLLT3 + FLT3-N676K (<10% mCherry+GFP+)	1.75	124	421	ALL	12.1	62	96.3	22.7	73.9	3.08	94.4	20.5	76.1	3.13	3.43	94.6	3.38	1.63
1	h7.4	KMT2A-MLLT3 + FLT3-N676K (<10% mCherry+GFP+)	1.75	117	570	ALL	16.8	64	98.9	4.52	89.4	6.06	97.9	3.42	90.6	5.99	1.38	82.3	10.1	7.67
1	h7.1	KMT2A-MLLT3 + FLT3-N676K (>60% mCherry+GFP+)	1.75	120	370	ALL	7.2	62	97.1	8.01	91	0.82	17	39.9	57.8	2.1	81.5	1.4	97.8	0.55
2	h8.1	KMT2A-MLLT3 + FLT3-N676K (>60% mCherry+GFP+)	1.50	64	189	AML	7.8	55	99.4	95	4.49	0.39	1.16	17.4	77.9	4.29	94.1	99.6	0.28	0.073
2	h8.4	KMT2A-MLLT3 + FLT3-N676K (>60% mCherry+GFP+)	1.50	93	238	AML	111.7	56	98.5	90.5	8.45	0.95	3.69	26.3	68.3	5.1	81.6	99.4	0.43	0.16
2	h8.2	KMT2A-MLLT3 + FLT3-N676K (10-60% mCherry+GFP+)	1.50	130	314	DPL	32.8	62	99.4	2.82	71.9	24.8	42.7	0.23	73.8	25.7	13	19.8	72.5	6.95
2	h8.3	KMT2A-MLLT3 + FLT3-N676K (10-60% mCherry+GFP+)	1.50	134	291	DPL	6.8	66	99.2	11.2	67.6	21	42.8	0.47	81.1	18.3	10.9	93.6	1.3	5.03
3	h9.7	KMT2A-MLLT3 + FLT3-N676K (<10% mCherry+GFP+)	5.00	125	484	ALL	50.9	65	99.5	2.65	81.1	14.7	91.6	2.18	81.6	15.1	2.9	21.2	55.8	21.6
3	h9.8	KMT2A-MLLT3 + FLT3-N676K (<10% mCherry+GFP+)	5.00	140	446	ALL	19	62	99.5	2.55	93	4.08	92.2	1.96	94	3.91	4.57	15.5	75.2	9
3	h9.5	KMT2A-MLLT3 + FLT3-N676K (>60% mCherry+GFP+)	5.00	117	528	AML	132.5	64	99	56.3	40.1	3.27	36.7	12.1	82.1	5.32	60.4	83.9	14	2.07
3	h9.6	KMT2A-MLLT3 + FLT3-N676K (>60% mCherry+GFP+)	5.00	62	165	AML	5.1	51	95.4	89.6	8.05	1.8	2.37	11.4	71.2	16.6	87.2	99	0.029	0.92
4	h10.7	KMT2A-MLLT3 + FLT3-N676K	5.50	102	na	na	na	na	na	na	na	na	na	na	na	na	na	na	na	na
4	h10.13	KMT2A-MLLT3 + FLT3-N676K (<10% mCherry+GFP+)	5.50	189	909	ALL	46.7	88	98.1	0.55	89.1	5.88	89.9	0.35	91.7	6.22	1.52	9.75	83.3	6.64
4	h10.9	KMT2A-MLLT3 + FLT3-N676K (<10% mCherry+GFP+)	5.50	113	230	ALL	7.8	52	99.5	14.5	75	8.88	95.7	14.5	75	9.09	0.52	87.9	2.51	9.12
4	h10.10	KMT2A-MLLT3 + FLT3-N676K (10-60% mCherry+GFP+)	5.50	84	654	BLL	4.9	51	98.8	29.9	48.6	16.5	68.2	14.1	61.9	21	19.9	97.3	0.13	2.57
4	h10.11	KMT2A-MLLT3 + FLT3-N676K (10-60% mCherry+GFP+)	5.50	148	762	DPL	28.8	87	99.5	1.66	54.7	40.7	67.8	1.93	53.5	41.3	17.2	1.79	51.6	46
4	h10.12	KMT2A-MLLT3 + FLT3-N676K (10-60% mCherry+GFP+)	5.50	78	403	AML	4.3	74	98.1	75.8	12.5	2.42	55.8	74.4	20.1	3.32	31.6	98.9	0.033	1.03
4	h10.8	KMT2A-MLLT3 + FLT3-N676K (10-60% mCherry+GFP+)	5.50	84	216	BLL	3.8	48	98.8	34.9	42.2	13.2	57.3	7.59	63.2	20.5	29.4	98.6	0.12	1.29
5	h11.6	KMT2A-MLLT3 + FLT3-N676K	10.00	70	na	na	na	na	na	na	na	na	na	na	na	na	na	na	na	na
5	h11.1	KMT2A-MLLT3 + FLT3-N676K (<10% mCherry+GFP+)	10.00	133	305	DPL	23.6	65	98.8	15.3	41.7	42.3	95.5	15.4	41	43.1	0.21	91.4	2.46	4.92
5	h11.2	KMT2A-MLLT3 + FLT3-N676K (<10% mCherry+GFP+)	10.00	98	82	ALL	1.5	48	98.8	15.9	68.3	13.7	91.8	15.4	69.9	14.3	1.18	94.8	0.46	4.15
5	h11.3	KMT2A-MLLT3 + FLT3-N676K (<10% mCherry+GFP+)	10.00	95	89	ALL	2.4	9	98.2	5.92	78.4	14.4	92.2	5.89	79	14.7	0.4	28.4	63.5	6.61
5	h11.4	KMT2A-MLLT3 + FLT3-N676K (<10% mCherry+GFP+)	10.00	89	70	AML	1.6	46	95.3	69.9	24.4	2.22	86.4	75.6	21.6	2.28	3.58	96.8	1.59	0.96
5	h11.7	KMT2A-MLLT3 + FLT3-N676K (<10% mCherry+GFP+)	10.00	68	71	ALL	1.3	49	90.7	27.5	52.4	6.81	50.4	27.2	62.7	9.34	5.34	97.4	0.79	1.57
5	h11.5	KMT2A-MLLT3 + FLT3-N676K (>60% mCherry+GFP+)	10.00	64	185	AML	3.8	49	92.3	68.6	23	2.03	11.6	7.68	84.5	6.73	62.8	99.5	0.31	0.21
2	h8.10	FLT3-N676K + MSCV-mCherry	1.50	na	63.8	na	2.4	62	83	15.3	79.8	1.8	40.6	12.3	82.9	1.96	2.23	65.3	12.5	4.36
2	h8.8	FLT3-N676K + MSCV-mCherry	1.50	na	44.3	na	2.6	58	80.8	10.8	85.1	2.49	35.9	11.5	83.7	2.97	1.61	47.4	40.2	8.17
2	h8.9	FLT3-N676K + MSCV-mCherry	1.50	na	46.7	na	1.7	55	81.4	10.8	84.9	2.45	48.4	9.12	86.5	2.57	1.26	75.8	9.34	8.82
3	h9.10	FLT3-N676K + MSCV-mCherry	5.00	na	91.9	na	2.8	270	77	16.1	76.5	2.63	0.87	70.2	13.1	3.05	0.78	76.5	7.78	10.6
3	h9.11	FLT3-N676K + MSCV-mCherry	5.00	na	225.2	na	na	380	57	16.2	29.2	1.08	3.47	11.2	8.25	0.88	3.99	69.4	2.51	9.22
3	h9.12	FLT3-N676K + MSCV-mCherry	5.00	na	112.2	na	3.6	276	76.3	17.3	75.9	1.9	0.64	67.5	13.4	2.6	0.69	80.1	5.98	9.46
3	h9.9	FLT3-N676K + MSCV-mCherry	5.00	na	127.2	na	3.2	280	80.3	19.2	72.5	2	1.17	52.5	21	2.85	1.13	81.9	4.59	7.41
1	h7.5	KMT2A-MLLT3 + MSCV-GFP	1.75	104	266.7	ALL	30.5	56	98.8	0.28	99.3	0.27	98.8	0.043	99.6	0.25	0.66	33.8	62.8	2.78
1	h7.6	KMT2A-MLLT3 + MSCV-GFP	1.75	120	502.7	ALL	48.4	62	98.5	4.01	89.3	6.57	2.3	71.2	27.3	1.03	96.2	2.45	90.8	6.68
1	h7.7	KMT2A-MLLT3 + MSCV-GFP	1.75	120	773.9	ALL	18.9	65	96.8	1.09	88.8	3.58	88.5	0.54	90.3	1.96	10.3	5.77	76.5	17.3
2	h8.5	KMT2A-MLLT3 + MSCV-GFP	1.50	121	339.2	ALL	24	56	99.4	1.31	78.7	19.8	7.79	0.083	70.4	29.2	53.5	2.32	81.7	15.8
2	h8.6	KMT2A-MLLT3 + MSCV-GFP	1.50	138	249.4	ALL	14.5	63	99	22.8	66.1	11	0.032	0	92.9	0	52.4	42.8	49.1	8.04
2	h8.7	KMT2A-MLLT3 + MSCV-GFP	1.50	114	450	ALL	63.1	59	99.5	1.17	89	9.62	31	1.37	87.9	10.5	1.21	56.3	34.2	8.73
3	h9.1	KMT2A-MLLT3 + MSCV-GFP	5.00	125	792	DPL	45	64	99.4	0.076	20.8	79.1	88.6	0.056	18.5	81.5	2.64	0.55	5.88	93.5
3	h9.2	KMT2A-MLLT3 + MSCV-GFP	5.00	123	563	ALL	80.2	66	99.3	3.38	84.3	10.2	88.7	2.4	86.1	9.87	6.61	15.6	63.8	19.1
3	h9.3	KMT2A-MLLT3 + MSCV-GFP	5.00	149	500.4	ALL	60	60	98.9	0.59	86.2	12.3	91	0.4	87.4	11.5	4.59	4.51	59.6	35.2
3	h9.4	KMT2A-MLLT3 + MSCV-GFP	5.00	109	385	ALL	24.9	58	99.5	1.8	80	17.9	0.66	2.53	93.4	3.08	95.2	1.82	79.5	18.5
4	h10.1	KMT2A-MLLT3 + MSCV-GFP	5.50	124	702	ALL	32.9	65	98.6	1.45	79	19.3	1.01	1.58	79.5	17	96	1.47	78.7	19.7
4	h10.2	KMT2A-MLLT3 + MSCV-GFP	5.50	113	158.3	ALL	4.8	55	98.9	2.62	79	15.4	2.1	32.4	60.7	2.35	94.7	1.91	79.4	16.1
4	h10.3	KMT2A-MLLT3 + MSCV-GFP	5.50	110	na	ALL	1	45	99.2	12.7	74	11.1	91.2	12.6	75.1	11.6	2	44.5	47.2	7.53
4	h10.4	KMT2A-MLLT3 + MSCV-GFP	5.50	147	482	DPL	111.7	74	98.5	15.9	40.9	39.8	81.6	3.72	45.8	47.4	10.6	89.8	6.93	2.72
4	h10.5	KMT2A-MLLT3 + MSCV-GFP	5.50	109	69.7	ALL	0.4	44	97.2	30.4	60.9	7.61	21.1	94.4	3.56	1.72	74.8	13.2	77	9.46
4	h10.6	KMT2A-MLLT3 + MSCV-GFP	5.50	127	428.6	ALL	10.9	60	98.9	0.97	89	1.4	23	1.35	89.1	1.72	56.4	0.95	93	1.7
5	h11.10	KMT2A-MLLT3 + MSCV-GFP	10.00	133	226.4	DPL	6.4	56	99.2	2.67	63.7	30.3	57.1	0.37	61.2	37.2	40.4	5.97	67.1	21.8
5	h11.11	KMT2A-MLLT3 + MSCV-GFP	10.00	116	205.3	DPL	13.2	61	99.5	1.88	73.6	23.3	68	0.5	76.2	22.3	27.7	5.44	66.7	27.4
5	h11.12	KMT2A-MLLT3 + MSCV-GFP	10.00	90	115.7	AML	7.5	51	98.5	87.3	9.92	0.73	89.2	93.8	4.97	0.31	3.02	79.3	18.2	1.89
5	h11.13	KMT2A-MLLT3 + MSCV-GFP	10.00	88	98.4	BLL	2	47	98.8	39.2	41.5	18	52.2	6.54	64.6	20.7	38.1	90.7	7.98	1.08
5	h11.14	KMT2A-MLLT3 + MSCV-GFP	10.00	95	100.4	AML	1.5	52	97.4	58.9	28.5	10.4	78.8	67.2	27.4	4.23	14.8	30.4	23.4	45.5
5	h11.8	KMT2A-MLLT3 + MSCV-GFP	10.00	158	354.6	ALL	9.2	88	99.7	2.53	85.8	9.11	96.4	2.26	86.2	9.12	0.47	70.4	24.5	4.68
5	h11.9	KMT2A-MLLT3 + MSCV-GFP	10.00	108	280	ALL	6.1	61	96	26.3	56.8	10	30	81.9	16.1	1.94	61.3	2.14	74.2	14.3
2	h8.11	MSCV-GFP + MSCV-mCherry	1.50	na	53.8	na	1.9	57	78.4	10.7	84.8	2.87	15.7	14.2	79.9	2.71	11.4	15.2	78.1	4.95
2	h8.12	MSCV-GFP + MSCV-mCherry	1.50	na	56.2	na	1.5	59	83.2	12.9	82.3	2.69	57.4	10.1	85.1	2.7	6.88	36.1	55	4.86
3	h9.13	MSCV-GFP + MSCV-mCherry	5.00	na	156.8	na	3.6	276	65.7	22.5	68	2.11	1.11	58.7	9.79	2.34	1.47	53.5	15.2	4.59
3	h9.14	MSCV-GFP + MSCV-mCherry	5.00	na	226.2	na	2	317	65.1	17.1	56.2	2.64	1.65	22.4	20.4	2.87	1.5	69.5	5.16	12.3
3	h9.15	MSCV-GFP + MSCV-mCherry	5.00	na	125.7	na	2	270	66.3	24	68	2.07	3	37.3	50.9	1.92	1.37	68.1	19.7	7.08
