# Supplementary material for: FLT3N676K drives acute myeloid leukemia in a xenograft model of KMT2A-MLLT3 leukemogenesis
Source: Leukemia. 2019 Apr 5;33(9):2310–4. doi: 10.1038/s41375-019-0465-1 (PMC6756218; doi:10.1038/s41375-019-0465-1)
Supplement: Supplementary file 3 — Supplementary Data 2 [file 41375_2019_465_MOESM3_ESM.xlsx]

## Sheet: Blad1
Mouse ID	Corresponding 1° Recipient	Primary Experimental Group	Latency	Spleen weight (mg)	WBC (10^9/l)	PLT (10^9/l)	1° Disease	2° (Secondary)	Included in Analysis	hCD45 (%)	CD33 in hCD45+ cells (%)	CD19 in hCD45+ cells (%)	CD19,CD33 in hCD45+ cells (%)	mCherry+ in hCD45+ cells (%)	CD33 in mCherry+ hCD45+ cells (%)	CD19 in mCherry+ hCD45+ cells (%)	CD19,CD33 in mCherry+ hCD45+ cells (%)	mCherry+GFP+ in hCD45+ cells (%)	CD33 in mCherry+GFP+ hCD45+ cells (%)	CD19 in mCherry+GFP+ hCD45+ cells (%)	CD19,CD33 in mCherry+GFP+ hCD45+ cells (%)
h8.4-1	h8.4	KMT2A-MLLT3 + FLT3-N676K (>60% mCherry+GFP+)	41	305	32.9	363	AML	AML	Yes	94.9	95	1.8	3	3.9	28	54.2	16	90	98.4	0.1	1.4
h7.1-1	h7.1	KMT2A-MLLT3 + FLT3-N676K (>60% mCherry+GFP+)	62	313	40.9	242	ALL	ALL	Yes	98.8	0.1	96.6	0.4	27.2	0	96.9	0.3	65.1	0.1	97.3	0.3
h7.1-2	h7.1	KMT2A-MLLT3 + FLT3-N676K (>60% mCherry+GFP+)	62	369	62.1	448	ALL	ALL	No	98.9	0	95.6	1	29.2	0.1	92	2.5	60.5	0	97.8	0.3
h9.5-2	h9.5	KMT2A-MLLT3 + FLT3-N676K (>60% mCherry+GFP+)	40	489	19.5	91	AML	AML	Yes	96.9	70.7	27.1	1.6	28.2	6.8	89.5	2.4	68.4	97	1.8	1.1
h9.5-1	h9.5	KMT2A-MLLT3 + FLT3-N676K (>60% mCherry+GFP+)	35	235	na	na	AML	Found dead	No	na	na	na	na	na	na	na	na	na	na	na	na
h10.12-1	h10.12	KMT2A-MLLT3 + FLT3-N676K (10-60% mCherry+GFP+)	136	359	33.1	691	AML	ALL	Yes	97.4	0.1	93.2	2.3	96.3	0	94.5	1.8	0.4	17.9	55.9	22
h10.8-1	h10.8	KMT2A-MLLT3 + FLT3-N676K (10-60% mCherry+GFP+)	78	303	41	187	BLL	ALL	Yes	97.8	0.1	96.6	1.1	96.4	0.1	97.3	0.9	0.5	0.4	87.8	8.2
h10.8-2	h10.8	KMT2A-MLLT3 + FLT3-N676K (10-60% mCherry+GFP+)	97	393	25	223	BLL	ALL	No	99	1.4	75.9	10	96.3	1.4	76	10.1	0.8	2.5	67.8	23.8
h10.10-2	h10.10	KMT2A-MLLT3 + FLT3-N676K (10-60% mCherry+GFP+)	98	505	49.4	418	BLL	ALL	Yes	97.4	3.5	89	3.5	93.5	0.1	92.1	2.7	2.5	60.7	28.2	9.0
h10.10-1	h10.10	KMT2A-MLLT3 + FLT3-N676K (10-60% mCherry+GFP+)	121	334	na	na	BLL	Found dead	No	na	na	na	na	na	na	na	na	na	na	na	na
h10.3-1	h10.3	KMT2A-MLLT3 + MSCV-GFP	98	393	25.9	378	ALL	DPL	Yes	98.8	0.3	60.7	27.2	95	0.2	61.5	27	0.5	2.3	62.8	30.2
h10.3-2	h10.3	KMT2A-MLLT3 + MSCV-GFP	94	290	na	na	ALL	Found dead	No	na	na	na	na	na	na	na	na	na	na	na	na
h11.13-1	h11.13	KMT2A-MLLT3 + MSCV-GFP	52	286	13	131	BLL	BLL	Yes	96.8	49.8	43.5	2.7	48	3.2	86.7	2.7	47.6	98.1	0.2	1.5
h11.13-2	h11.13	KMT2A-MLLT3 + MSCV-GFP	94	393	33.4	514	BLL	ALL	Yes	98.8	0.7	79.7	13.2	95.4	0.6	79.9	13.4	0.9	19.3	36.8	37.6
h11.12-1	h11.12	KMT2A-MLLT3 + MSCV-GFP	119	267	7	645	AML	ALL	Yes	96.9	2.9	95.6	0.5	97.4	2.2	96.7	0.3	1.1	58.8	24.6	12.9
h11.12-2	h11.12	KMT2A-MLLT3 + MSCV-GFP	118	na	na	na	AML	ALL	No	99.5	0.8	79.5	0.1	96.4	0.5	80.5	0	0.6	47.9	36.1	8.2
h11.14-1	h11.14	KMT2A-MLLT3 + MSCV-GFP	84	167	11.6	256	AML	DPL	Yes	98.2	1	22.6	75	2.6	3.0	47.5	45.9	92.2	0.7	23.5	74.7
h11.14-2	h11.14	KMT2A-MLLT3 + MSCV-GFP	89	197	6.3	220	AML	DPL	No	na	na	na	na	na	na	na	na	na	na	na	na
