# Supplementary material for: FLT3N676K drives acute myeloid leukemia in a xenograft model of KMT2A-MLLT3 leukemogenesis
Source: Leukemia. 2019 Apr 5;33(9):2310–4. doi: 10.1038/s41375-019-0465-1 (PMC6756218; doi:10.1038/s41375-019-0465-1)
Supplement: Supplementary file 4 — Supplementary Data 3 [file 41375_2019_465_MOESM4_ESM.xlsx]

## Sheet: Blad1
Preranked_c2all
KMT2A-MLLT3_AML											Normal_CD33
	Gene Set	Size	ES	NES	NOM p-val	FDR q-val	FWER p-val	RANK AT MAX	LEADING EDGE			Gene Set	Size	ES	NES	NOM p-val	FDR q-val	FWER p-val	RANK AT MAX	LEADING EDGE
1	ROSS_AML_WITH_MLL_FUSIONS	76	0.63	2.47	0.000	0.000	0.000	2756	tags=58%, list=19%, signal=71%		1	JAATINEN_HEMATOPOIETIC_STEM_CELL_DN	175	-0.62	-2.53	0.000	0.000	0.000	3014	tags=54%, list=20%, signal=67%
2	VALK_AML_CLUSTER_16	24	0.77	2.38	0.000	0.000	0.000	2330	tags=71%, list=16%, signal=84%		2	ALTEMEIER_RESPONSE_TO_LPS_WITH_MECHANICAL_VENTILATION	108	-0.65	-2.52	0.000	0.000	0.000	2444	tags=56%, list=17%, signal=66%
3	VALK_AML_WITH_11Q23_REARRANGED	20	0.75	2.18	0.000	0.001	0.008	1306	tags=60%, list=9%, signal=66%		3	MCLACHLAN_DENTAL_CARIES_UP	208	-0.60	-2.51	0.000	0.000	0.000	2796	tags=54%, list=19%, signal=66%
4	KEGG_GLYCOSYLPHOSPHATIDYLINOSITOL_GPI_ANCHOR_BIOSYNTHESIS	23	0.70	2.16	0.000	0.001	0.013	3142	tags=74%, list=21%, signal=94%		4	ZHANG_RESPONSE_TO_IKK_INHIBITOR_AND_TNF_UP	184	-0.60	-2.51	0.000	0.000	0.000	2866	tags=57%, list=19%, signal=69%
5	ROSS_LEUKEMIA_WITH_MLL_FUSIONS	77	0.54	2.11	0.000	0.003	0.031	1336	tags=38%, list=9%, signal=41%		5	REACTOME_TOLL_RECEPTOR_CASCADES	109	-0.64	-2.50	0.000	0.000	0.000	3405	tags=58%, list=23%, signal=75%
6	SCHLOSSER_MYC_AND_SERUM_RESPONSE_SYNERGY	31	0.59	1.97	0.000	0.016	0.218	3844	tags=55%, list=26%, signal=74%		6	HESS_TARGETS_OF_HOXA9_AND_MEIS1_DN	72	-0.69	-2.50	0.000	0.000	0.000	2792	tags=63%, list=19%, signal=77%
7	REACTOME_POST_TRANSLATIONAL_MODIFICATION_SYNTHESIS_OF_GPI_ANCHORED_PROTEINS	25	0.62	1.95	0.002	0.019	0.281	3142	tags=68%, list=21%, signal=86%		7	TAKEDA_TARGETS_OF_NUP98_HOXA9_FUSION_8D_DN	176	-0.60	-2.49	0.000	0.000	0.000	3248	tags=58%, list=22%, signal=73%
8	NIKOLSKY_BREAST_CANCER_16P13_AMPLICON	89	0.47	1.90	0.000	0.031	0.474	3281	tags=46%, list=22%, signal=59%		8	ICHIBA_GRAFT_VERSUS_HOST_DISEASE_D7_UP	95	-0.65	-2.47	0.000	0.000	0.000	2374	tags=53%, list=16%, signal=62%
9	KEGG_TYROSINE_METABOLISM	25	0.61	1.90	0.000	0.028	0.479	2545	tags=36%, list=17%, signal=43%		9	REACTOME_ACTIVATED_TLR4_SIGNALLING	88	-0.66	-2.47	0.000	0.000	0.000	3383	tags=58%, list=23%, signal=75%
10	GENTLES_LEUKEMIC_STEM_CELL_DN	16	0.67	1.90	0.000	0.026	0.495	992	tags=38%, list=7%, signal=40%		10	BASSO_CD40_SIGNALING_UP	95	-0.65	-2.46	0.000	0.000	0.000	2412	tags=58%, list=16%, signal=69%
11	REACTOME_MITOCHONDRIAL_PROTEIN_IMPORT	49	0.52	1.89	0.003	0.025	0.515	3311	tags=45%, list=22%, signal=58%		11	FULCHER_INFLAMMATORY_RESPONSE_LECTIN_VS_LPS_DN	425	-0.55	-2.46	0.000	0.000	0.000	2886	tags=47%, list=20%, signal=56%
12	BARRIER_COLON_CANCER_RECURRENCE_DN	19	0.62	1.88	0.002	0.029	0.600	2982	tags=53%, list=20%, signal=66%		12	QI_PLASMACYTOMA_UP	235	-0.58	-2.46	0.000	0.000	0.000	3645	tags=58%, list=25%, signal=76%
13	REACTOME_RNA_POL_III_TRANSCRIPTION_INITIATION_FROM_TYPE_2_PROMOTER	22	0.60	1.84	0.000	0.045	0.774	3871	tags=55%, list=26%, signal=74%		13	PID_PDGFRB_PATHWAY	119	-0.62	-2.45	0.000	0.000	0.000	3339	tags=62%, list=23%, signal=80%
											14	PID_RAC1_PATHWAY	50	-0.72	-2.45	0.000	0.000	0.000	2695	tags=64%, list=18%, signal=78%
											15	SANA_TNF_SIGNALING_UP	67	-0.67	-2.44	0.000	0.000	0.000	2866	tags=60%, list=19%, signal=74%
											16	LENAOUR_DENDRITIC_CELL_MATURATION_DN	122	-0.62	-2.44	0.000	0.000	0.000	3040	tags=55%, list=21%, signal=69%
											17	RUTELLA_RESPONSE_TO_HGF_VS_CSF2RB_AND_IL4_DN	232	-0.58	-2.44	0.000	0.000	0.000	3222	tags=50%, list=22%, signal=62%
											18	REACTOME_SIGNALING_BY_ILS	94	-0.64	-2.44	0.000	0.000	0.000	3294	tags=60%, list=22%, signal=76%
											19	SEKI_INFLAMMATORY_RESPONSE_LPS_UP	65	-0.68	-2.41	0.000	0.000	0.000	2756	tags=60%, list=19%, signal=73%
											20	REACTOME_MYD88_MAL_CASCADE_INITIATED_ON_PLASMA_MEMBRANE	78	-0.65	-2.41	0.000	0.000	0.000	3383	tags=56%, list=23%, signal=73%
											21	BROWNE_INTERFERON_RESPONSIVE_GENES	65	-0.67	-2.40	0.000	0.000	0.000	3214	tags=71%, list=22%, signal=90%
											22	SANA_RESPONSE_TO_IFNG_UP	68	-0.66	-2.39	0.000	0.000	0.000	3872	tags=68%, list=26%, signal=91%
											23	REACTOME_NFKB_AND_MAP_KINASES_ACTIVATION_MEDIATED_BY_TLR4_SIGNALING_REPERTOIRE	68	-0.66	-2.39	0.000	0.000	0.000	3383	tags=59%, list=23%, signal=76%
											24	HOSHIDA_LIVER_CANCER_SUBCLASS_S1	210	-0.57	-2.39	0.000	0.000	0.000	2388	tags=42%, list=16%, signal=49%
											25	DIRMEIER_LMP1_RESPONSE_LATE_UP	56	-0.68	-2.37	0.000	0.000	0.000	2491	tags=54%, list=17%, signal=64%
											26	REACTOME_CYTOKINE_SIGNALING_IN_IMMUNE_SYSTEM	229	-0.56	-2.37	0.000	0.000	0.000	3297	tags=51%, list=22%, signal=64%
											27	THEILGAARD_NEUTROPHIL_AT_SKIN_WOUND_UP	72	-0.64	-2.36	0.000	0.000	0.000	2554	tags=54%, list=17%, signal=65%
											28	HELLER_SILENCED_BY_METHYLATION_UP	232	-0.56	-2.36	0.000	0.000	0.000	2866	tags=46%, list=19%, signal=56%
											29	RUTELLA_RESPONSE_TO_HGF_DN	228	-0.56	-2.36	0.000	0.000	0.000	2796	tags=47%, list=19%, signal=58%
											30	VERHAAK_GLIOBLASTOMA_MESENCHYMAL	201	-0.56	-2.35	0.000	0.000	0.000	2399	tags=47%, list=16%, signal=55%
											31	TONKS_TARGETS_OF_RUNX1_RUNX1T1_FUSION_MONOCYTE_DN	53	-0.69	-2.35	0.000	0.000	0.000	1946	tags=53%, list=13%, signal=61%
											32	WALLACE_PROSTATE_CANCER_RACE_UP	242	-0.55	-2.35	0.000	0.000	0.000	3039	tags=49%, list=21%, signal=61%
											33	VALK_AML_CLUSTER_5	33	-0.75	-2.35	0.000	0.000	0.000	3483	tags=91%, list=24%, signal=119%
											34	KEGG_LEISHMANIA_INFECTION	63	-0.66	-2.35	0.000	0.000	0.000	3248	tags=73%, list=22%, signal=93%
											35	RHEIN_ALL_GLUCOCORTICOID_THERAPY_UP	71	-0.64	-2.34	0.000	0.000	0.000	2701	tags=52%, list=18%, signal=64%
											36	LIAN_LIPA_TARGETS_3M	51	-0.69	-2.33	0.000	0.000	0.000	2444	tags=57%, list=17%, signal=68%
											37	ROSS_AML_WITH_CBFB_MYH11_FUSION	50	-0.69	-2.33	0.000	0.000	0.000	2349	tags=58%, list=16%, signal=69%
											38	NEMETH_INFLAMMATORY_RESPONSE_LPS_UP	86	-0.62	-2.32	0.000	0.000	0.000	2400	tags=56%, list=16%, signal=66%
											39	KUROZUMI_RESPONSE_TO_ONCOCYTIC_VIRUS	32	-0.74	-2.32	0.000	0.000	0.000	1815	tags=66%, list=12%, signal=75%
											40	KEGG_CHEMOKINE_SIGNALING_PATHWAY	140	-0.58	-2.32	0.000	0.000	0.000	3262	tags=59%, list=22%, signal=75%
											41	GEISS_RESPONSE_TO_DSRNA_UP	34	-0.72	-2.32	0.000	0.000	0.000	2230	tags=71%, list=15%, signal=83%
											42	REACTOME_INNATE_IMMUNE_SYSTEM	199	-0.56	-2.31	0.000	0.000	0.000	3430	tags=51%, list=23%, signal=66%
											43	LIAN_LIPA_TARGETS_6M	58	-0.66	-2.31	0.000	0.000	0.000	2237	tags=53%, list=15%, signal=63%
											44	PID_CXCR4_PATHWAY	93	-0.61	-2.30	0.000	0.000	0.000	2669	tags=59%, list=18%, signal=72%
											45	REACTOME_TRIF_MEDIATED_TLR3_SIGNALING	70	-0.64	-2.30	0.000	0.000	0.000	3383	tags=56%, list=23%, signal=72%
											46	REACTOME_TRAF6_MEDIATED_INDUCTION_OF_NFKB_AND_MAP_KINASES_UPON_TLR7_8_OR_9_ACTIVATION	72	-0.64	-2.30	0.000	0.000	0.000	3383	tags=54%, list=23%, signal=70%
											47	SCHUETZ_BREAST_CANCER_DUCTAL_INVASIVE_UP	256	-0.53	-2.30	0.000	0.000	0.000	2675	tags=43%, list=18%, signal=52%
											48	BIOCARTA_TOLL_PATHWAY	37	-0.71	-2.30	0.000	0.000	0.000	3262	tags=70%, list=22%, signal=90%
											49	BROCKE_APOPTOSIS_REVERSED_BY_IL6	135	-0.57	-2.30	0.000	0.000	0.000	2762	tags=48%, list=19%, signal=59%
											50	BROWN_MYELOID_CELL_DEVELOPMENT_UP	139	-0.58	-2.30	0.000	0.000	0.000	2093	tags=42%, list=14%, signal=48%
											51	KEGG_TOLL_LIKE_RECEPTOR_SIGNALING_PATHWAY	82	-0.61	-2.30	0.000	0.000	0.000	3262	tags=57%, list=22%, signal=73%
											52	PHONG_TNF_RESPONSE_NOT_VIA_P38	284	-0.53	-2.29	0.000	0.000	0.000	3287	tags=49%, list=22%, signal=62%
											53	GAURNIER_PSMD4_TARGETS	59	-0.65	-2.29	0.000	0.000	0.000	2571	tags=59%, list=17%, signal=72%
											54	PID_BCR_5PATHWAY	65	-0.64	-2.29	0.000	0.000	0.000	3438	tags=66%, list=23%, signal=86%
											55	TIAN_TNF_SIGNALING_VIA_NFKB	22	-0.81	-2.29	0.000	0.000	0.000	2444	tags=86%, list=17%, signal=103%
											56	KEGG_ANTIGEN_PROCESSING_AND_PRESENTATION	57	-0.65	-2.28	0.000	0.000	0.000	3214	tags=61%, list=22%, signal=78%
											57	HINATA_NFKB_TARGETS_FIBROBLAST_UP	59	-0.65	-2.28	0.000	0.000	0.000	2109	tags=46%, list=14%, signal=53%
											58	REACTOME_INTERFERON_GAMMA_SIGNALING	54	-0.66	-2.28	0.000	0.000	0.000	2571	tags=59%, list=17%, signal=72%
											59	RODWELL_AGING_KIDNEY_UP	400	-0.51	-2.28	0.000	0.000	0.000	3321	tags=46%, list=23%, signal=58%
											60	PID_ERBB1_DOWNSTREAM_PATHWAY	100	-0.60	-2.28	0.000	0.000	0.000	3439	tags=57%, list=23%, signal=74%
											61	BROWNE_HCMV_INFECTION_8HR_UP	85	-0.60	-2.27	0.000	0.000	0.000	3273	tags=55%, list=22%, signal=71%
											62	MORI_PRE_BI_LYMPHOCYTE_DN	71	-0.62	-2.27	0.000	0.000	0.000	2358	tags=52%, list=16%, signal=62%
											63	PID_IFNG_PATHWAY	38	-0.70	-2.27	0.000	0.000	0.000	3072	tags=76%, list=21%, signal=96%
											64	LINDSTEDT_DENDRITIC_CELL_MATURATION_A	59	-0.63	-2.26	0.000	0.000	0.000	2447	tags=51%, list=17%, signal=61%
											65	THEILGAARD_NEUTROPHIL_AT_SKIN_WOUND_DN	222	-0.53	-2.26	0.000	0.000	0.000	3632	tags=55%, list=25%, signal=71%
											66	RUTELLA_RESPONSE_TO_CSF2RB_AND_IL4_DN	303	-0.52	-2.25	0.000	0.000	0.000	2832	tags=45%, list=19%, signal=55%
											67	HOSHIDA_LIVER_CANCER_SURVIVAL_UP	55	-0.66	-2.24	0.000	0.000	0.000	1770	tags=42%, list=12%, signal=47%
											68	GRAHAM_CML_DIVIDING_VS_NORMAL_QUIESCENT_DN	82	-0.61	-2.24	0.000	0.000	0.000	2472	tags=49%, list=17%, signal=58%
											69	LINDSTEDT_DENDRITIC_CELL_MATURATION_D	62	-0.63	-2.23	0.000	0.000	0.000	2571	tags=56%, list=17%, signal=68%
											70	LEE_EARLY_T_LYMPHOCYTE_DN	50	-0.65	-2.23	0.000	0.000	0.000	3363	tags=66%, list=23%, signal=85%
											71	FOSTER_TOLERANT_MACROPHAGE_DN	367	-0.50	-2.23	0.000	0.000	0.000	2855	tags=45%, list=19%, signal=55%
											72	HECKER_IFNB1_TARGETS	85	-0.59	-2.23	0.000	0.000	0.000	3955	tags=66%, list=27%, signal=90%
											73	OKAMOTO_LIVER_CANCER_MULTICENTRIC_OCCURRENCE_UP	24	-0.76	-2.23	0.000	0.000	0.000	1887	tags=54%, list=13%, signal=62%
											74	FLECHNER_BIOPSY_KIDNEY_TRANSPLANT_REJECTED_VS_OK_UP	78	-0.60	-2.22	0.000	0.000	0.000	2827	tags=56%, list=19%, signal=69%
											75	LINDSTEDT_DENDRITIC_CELL_MATURATION_B	50	-0.67	-2.22	0.000	0.000	0.000	2707	tags=70%, list=18%, signal=85%
											76	KEGG_MAPK_SIGNALING_PATHWAY	191	-0.53	-2.22	0.000	0.000	0.000	3438	tags=49%, list=23%, signal=63%
											77	HINATA_NFKB_TARGETS_KERATINOCYTE_UP	63	-0.62	-2.22	0.000	0.000	0.001	2453	tags=49%, list=17%, signal=59%
											78	REACTOME_NUCLEOTIDE_BINDING_DOMAIN_LEUCINE_RICH_REPEAT_CONTAINING_RECEPTOR_NLR_SIGNALING_PATHWAYS	44	-0.66	-2.22	0.000	0.000	0.001	1608	tags=45%, list=11%, signal=51%
											79	KEGG_NEUROTROPHIN_SIGNALING_PATHWAY	107	-0.57	-2.20	0.000	0.000	0.001	3228	tags=56%, list=22%, signal=71%
											80	MORI_LARGE_PRE_BII_LYMPHOCYTE_DN	55	-0.64	-2.20	0.000	0.000	0.001	2221	tags=55%, list=15%, signal=64%
											81	GARGALOVIC_RESPONSE_TO_OXIDIZED_PHOSPHOLIPIDS_TURQUOISE_UP	68	-0.61	-2.20	0.000	0.000	0.001	2973	tags=60%, list=20%, signal=75%
											82	PID_TCR_PATHWAY	62	-0.62	-2.20	0.000	0.000	0.001	3987	tags=69%, list=27%, signal=95%
											83	SIG_CD40PATHWAYMAP	32	-0.71	-2.19	0.000	0.000	0.001	1879	tags=47%, list=13%, signal=54%
											84	WIELAND_UP_BY_HBV_INFECTION	96	-0.57	-2.19	0.000	0.000	0.001	3297	tags=55%, list=22%, signal=71%
											85	PID_FAK_PATHWAY	54	-0.64	-2.19	0.000	0.000	0.001	3354	tags=69%, list=23%, signal=88%
											86	PID_IL8_CXCR2_PATHWAY	32	-0.70	-2.19	0.000	0.000	0.001	3139	tags=81%, list=21%, signal=103%
											87	BIOCARTA_FMLP_PATHWAY	33	-0.70	-2.18	0.000	0.000	0.001	3483	tags=76%, list=24%, signal=99%
											88	MORI_IMMATURE_B_LYMPHOCYTE_UP	49	-0.65	-2.18	0.000	0.000	0.001	2221	tags=55%, list=15%, signal=65%
											89	PID_IL6_7_PATHWAY	43	-0.65	-2.18	0.000	0.000	0.001	3245	tags=77%, list=22%, signal=98%
											90	BIOCARTA_MAPK_PATHWAY	84	-0.59	-2.18	0.000	0.000	0.001	3398	tags=57%, list=23%, signal=74%
											91	PID_INTEGRIN_A4B1_PATHWAY	29	-0.71	-2.18	0.000	0.000	0.001	2811	tags=66%, list=19%, signal=81%
											92	JI_RESPONSE_TO_FSH_DN	50	-0.64	-2.18	0.000	0.000	0.001	2973	tags=54%, list=20%, signal=67%
											93	LINDGREN_BLADDER_CANCER_CLUSTER_2B	301	-0.50	-2.18	0.000	0.000	0.001	3145	tags=43%, list=21%, signal=53%
											94	ICHIBA_GRAFT_VERSUS_HOST_DISEASE_35D_UP	114	-0.56	-2.17	0.000	0.000	0.001	2780	tags=49%, list=19%, signal=60%
											95	DER_IFN_BETA_RESPONSE_UP	94	-0.57	-2.17	0.000	0.000	0.001	3511	tags=50%, list=24%, signal=65%
											96	POOLA_INVASIVE_BREAST_CANCER_UP	227	-0.52	-2.17	0.000	0.000	0.001	2349	tags=35%, list=16%, signal=41%
											97	REACTOME_INFLAMMASOMES	16	-0.81	-2.17	0.000	0.000	0.001	1236	tags=50%, list=8%, signal=55%
											98	PID_THROMBIN_PAR1_PATHWAY	39	-0.67	-2.17	0.000	0.000	0.001	3165	tags=72%, list=22%, signal=91%
											99	SESTO_RESPONSE_TO_UV_C1	61	-0.61	-2.16	0.000	0.000	0.002	3552	tags=52%, list=24%, signal=69%
											100	PID_MET_PATHWAY	75	-0.58	-2.16	0.000	0.000	0.002	3212	tags=55%, list=22%, signal=70%
											101	BOSCO_INTERFERON_INDUCED_ANTIVIRAL_MODULE	72	-0.60	-2.16	0.000	0.000	0.002	3905	tags=67%, list=27%, signal=90%
											102	PID_GMCSF_PATHWAY	34	-0.67	-2.16	0.000	0.000	0.002	3245	tags=71%, list=22%, signal=90%
											103	ST_FAS_SIGNALING_PATHWAY	56	-0.61	-2.16	0.000	0.000	0.002	1973	tags=38%, list=13%, signal=43%
											104	YU_MYC_TARGETS_DN	52	-0.64	-2.16	0.000	0.000	0.002	2221	tags=50%, list=15%, signal=59%
											105	REACTOME_INTERFERON_SIGNALING	135	-0.54	-2.15	0.000	0.000	0.002	3297	tags=47%, list=22%, signal=60%
											106	FARMER_BREAST_CANCER_CLUSTER_1	35	-0.67	-2.15	0.000	0.000	0.003	2866	tags=54%, list=19%, signal=67%
											107	DER_IFN_ALPHA_RESPONSE_UP	69	-0.60	-2.15	0.000	0.000	0.003	3438	tags=52%, list=23%, signal=68%
											108	GALINDO_IMMUNE_RESPONSE_TO_ENTEROTOXIN	77	-0.59	-2.15	0.000	0.000	0.003	2606	tags=52%, list=18%, signal=63%
											109	BIOCARTA_KERATINOCYTE_PATHWAY	42	-0.66	-2.15	0.000	0.000	0.003	3262	tags=69%, list=22%, signal=88%
											110	BYSTROEM_CORRELATED_WITH_IL5_DN	64	-0.61	-2.15	0.000	0.000	0.004	2245	tags=45%, list=15%, signal=53%
											111	GENTLES_LEUKEMIC_STEM_CELL_UP	23	-0.75	-2.14	0.000	0.000	0.004	1628	tags=57%, list=11%, signal=63%
											112	RUTELLA_RESPONSE_TO_CSF2RB_AND_IL4_UP	312	-0.49	-2.14	0.000	0.000	0.004	2605	tags=35%, list=18%, signal=42%
											113	REACTOME_IL_3_5_AND_GM_CSF_SIGNALING	34	-0.67	-2.14	0.000	0.000	0.004	1895	tags=53%, list=13%, signal=61%
											114	SENESE_HDAC1_TARGETS_UP	375	-0.48	-2.14	0.000	0.000	0.004	3140	tags=42%, list=21%, signal=52%
											115	KEGG_GRAFT_VERSUS_HOST_DISEASE	26	-0.71	-2.14	0.000	0.000	0.004	3214	tags=69%, list=22%, signal=88%
											116	KEGG_NATURAL_KILLER_CELL_MEDIATED_CYTOTOXICITY	94	-0.57	-2.14	0.000	0.000	0.004	4169	tags=62%, list=28%, signal=86%
											117	GAZDA_DIAMOND_BLACKFAN_ANEMIA_PROGENITOR_UP	36	-0.67	-2.14	0.000	0.000	0.004	2235	tags=56%, list=15%, signal=65%
											118	DELPUECH_FOXO3_TARGETS_UP	59	-0.60	-2.14	0.000	0.000	0.004	3557	tags=59%, list=24%, signal=78%
											119	PHONG_TNF_RESPONSE_VIA_P38_PARTIAL	129	-0.53	-2.13	0.000	0.000	0.004	2880	tags=49%, list=20%, signal=60%
											120	HALMOS_CEBPA_TARGETS_UP	40	-0.66	-2.13	0.000	0.000	0.004	2444	tags=52%, list=17%, signal=63%
											121	KEGG_B_CELL_RECEPTOR_SIGNALING_PATHWAY	71	-0.60	-2.13	0.000	0.000	0.004	3438	tags=56%, list=23%, signal=73%
											122	KEGG_NOD_LIKE_RECEPTOR_SIGNALING_PATHWAY	54	-0.61	-2.13	0.000	0.000	0.004	3036	tags=54%, list=21%, signal=67%
											123	MISSIAGLIA_REGULATED_BY_METHYLATION_UP	104	-0.55	-2.12	0.000	0.000	0.004	2944	tags=45%, list=20%, signal=56%
											124	KEGG_HEMATOPOIETIC_CELL_LINEAGE	60	-0.60	-2.12	0.000	0.000	0.004	2374	tags=48%, list=16%, signal=57%
											125	DAUER_STAT3_TARGETS_DN	49	-0.62	-2.12	0.000	0.000	0.004	2866	tags=55%, list=19%, signal=68%
											126	IKEDA_MIR133_TARGETS_UP	41	-0.65	-2.12	0.000	0.000	0.004	3169	tags=61%, list=22%, signal=77%
											127	BOHN_PRIMARY_IMMUNODEFICIENCY_SYNDROM_DN	36	-0.67	-2.12	0.000	0.000	0.004	2771	tags=56%, list=19%, signal=68%
											128	KEEN_RESPONSE_TO_ROSIGLITAZONE_DN	84	-0.56	-2.12	0.000	0.000	0.005	3170	tags=49%, list=22%, signal=62%
											129	PHONG_TNF_TARGETS_UP	55	-0.61	-2.12	0.000	0.000	0.005	3245	tags=62%, list=22%, signal=79%
											130	PID_FCER1_PATHWAY	59	-0.60	-2.12	0.000	0.000	0.005	3262	tags=59%, list=22%, signal=76%
											131	REACTOME_IL1_SIGNALING	37	-0.65	-2.12	0.000	0.000	0.005	2003	tags=43%, list=14%, signal=50%
											132	ZWANG_CLASS_3_TRANSIENTLY_INDUCED_BY_EGF	177	-0.52	-2.11	0.000	0.000	0.005	2796	tags=42%, list=19%, signal=51%
											133	KIM_WT1_TARGETS_UP	173	-0.51	-2.11	0.000	0.000	0.005	2491	tags=42%, list=17%, signal=50%
											134	BIOCARTA_NTHI_PATHWAY	23	-0.73	-2.11	0.000	0.000	0.005	3262	tags=83%, list=22%, signal=106%
											135	BOSCO_ALLERGEN_INDUCED_TH2_ASSOCIATED_MODULE	127	-0.53	-2.11	0.000	0.000	0.005	2731	tags=40%, list=19%, signal=49%
											136	BIOCARTA_MET_PATHWAY	35	-0.66	-2.11	0.000	0.000	0.005	3439	tags=74%, list=23%, signal=97%
											137	PID_NFKAPPAB_CANONICAL_PATHWAY	23	-0.72	-2.11	0.000	0.000	0.006	3555	tags=83%, list=24%, signal=109%
											138	PID_TXA2PATHWAY	49	-0.62	-2.10	0.000	0.000	0.006	2916	tags=63%, list=20%, signal=79%
											139	EINAV_INTERFERON_SIGNATURE_IN_CANCER	26	-0.69	-2.10	0.000	0.000	0.011	3002	tags=69%, list=20%, signal=87%
											140	SMID_BREAST_CANCER_NORMAL_LIKE_UP	355	-0.47	-2.10	0.000	0.000	0.011	2601	tags=37%, list=18%, signal=44%
											141	REACTOME_INTERFERON_ALPHA_BETA_SIGNALING	48	-0.61	-2.09	0.000	0.000	0.011	3214	tags=48%, list=22%, signal=61%
											142	BIOCARTA_IL6_PATHWAY	21	-0.74	-2.09	0.000	0.000	0.012	3245	tags=81%, list=22%, signal=104%
											143	MARKEY_RB1_ACUTE_LOF_DN	198	-0.50	-2.09	0.000	0.000	0.013	2798	tags=44%, list=19%, signal=54%
											144	RUTELLA_RESPONSE_TO_HGF_UP	387	-0.47	-2.09	0.000	0.000	0.013	2605	tags=35%, list=18%, signal=42%
											145	HORIUCHI_WTAP_TARGETS_UP	249	-0.49	-2.09	0.000	0.000	0.013	2829	tags=42%, list=19%, signal=51%
											146	HAHTOLA_MYCOSIS_FUNGOIDES_CD4_UP	59	-0.60	-2.09	0.000	0.000	0.013	3687	tags=63%, list=25%, signal=83%
											147	WINTER_HYPOXIA_DN	47	-0.62	-2.08	0.000	0.000	0.016	3515	tags=70%, list=24%, signal=92%
											148	PID_P38_ALPHA_BETA_PATHWAY	27	-0.70	-2.08	0.000	0.000	0.016	3388	tags=81%, list=23%, signal=106%
											149	MOSERLE_IFNA_RESPONSE	31	-0.68	-2.08	0.000	0.000	0.016	3872	tags=81%, list=26%, signal=109%
											150	KEGG_REGULATION_OF_ACTIN_CYTOSKELETON	149	-0.51	-2.08	0.000	0.000	0.016	3288	tags=45%, list=22%, signal=57%
											151	SENESE_HDAC3_TARGETS_UP	410	-0.47	-2.08	0.000	0.000	0.017	3438	tags=47%, list=23%, signal=59%
											152	GRAHAM_CML_QUIESCENT_VS_NORMAL_DIVIDING_UP	49	-0.62	-2.08	0.000	0.000	0.017	2933	tags=51%, list=20%, signal=64%
											153	TSAI_RESPONSE_TO_IONIZING_RADIATION	126	-0.53	-2.08	0.000	0.000	0.017	3421	tags=48%, list=23%, signal=63%
											154	MORI_MATURE_B_LYMPHOCYTE_UP	86	-0.56	-2.08	0.000	0.000	0.018	2589	tags=49%, list=18%, signal=59%
											155	REACTOME_MAP_KINASE_ACTIVATION_IN_TLR_CASCADE	48	-0.62	-2.07	0.000	0.000	0.019	3383	tags=54%, list=23%, signal=70%
											156	DEBIASI_APOPTOSIS_BY_REOVIRUS_INFECTION_UP	286	-0.48	-2.07	0.000	0.000	0.019	2997	tags=41%, list=20%, signal=50%
											157	BIOCARTA_BIOPEPTIDES_PATHWAY	36	-0.65	-2.06	0.000	0.000	0.023	2916	tags=64%, list=20%, signal=79%
											158	KEGG_APOPTOSIS	77	-0.56	-2.06	0.000	0.000	0.023	3300	tags=51%, list=22%, signal=65%
											159	DIAZ_CHRONIC_MEYLOGENOUS_LEUKEMIA_DN	114	-0.53	-2.06	0.000	0.000	0.023	2796	tags=42%, list=19%, signal=52%
											160	CHUNG_BLISTER_CYTOTOXICITY_DN	42	-0.62	-2.06	0.000	0.000	0.024	3206	tags=55%, list=22%, signal=70%
											161	DEURIG_T_CELL_PROLYMPHOCYTIC_LEUKEMIA_DN	280	-0.48	-2.06	0.000	0.000	0.025	3280	tags=48%, list=22%, signal=60%
											162	MILI_PSEUDOPODIA_HAPTOTAXIS_UP	480	-0.45	-2.06	0.000	0.000	0.027	2876	tags=35%, list=20%, signal=43%
											163	PID_RETINOIC_ACID_PATHWAY	26	-0.68	-2.05	0.000	0.000	0.027	2379	tags=58%, list=16%, signal=69%
											164	ST_TUMOR_NECROSIS_FACTOR_PATHWAY	29	-0.67	-2.05	0.000	0.000	0.027	828	tags=38%, list=6%, signal=40%
											165	PODAR_RESPONSE_TO_ADAPHOSTIN_UP	136	-0.51	-2.05	0.000	0.000	0.027	2762	tags=43%, list=19%, signal=52%
											166	RUTELLA_RESPONSE_TO_HGF_VS_CSF2RB_AND_IL4_UP	383	-0.46	-2.05	0.000	0.000	0.027	2794	tags=38%, list=19%, signal=46%
											167	PID_EPHB_FWD_PATHWAY	37	-0.63	-2.05	0.000	0.000	0.030	3212	tags=65%, list=22%, signal=83%
											168	SIG_PIP3_SIGNALING_IN_B_LYMPHOCYTES	33	-0.64	-2.05	0.000	0.000	0.030	3540	tags=79%, list=24%, signal=104%
											169	SA_B_CELL_RECEPTOR_COMPLEXES	23	-0.70	-2.05	0.000	0.000	0.031	3383	tags=74%, list=23%, signal=96%
											170	GRAESSMANN_RESPONSE_TO_MC_AND_SERUM_DEPRIVATION_UP	153	-0.51	-2.05	0.000	0.000	0.033	2866	tags=42%, list=19%, signal=51%
											171	KEGG_T_CELL_RECEPTOR_SIGNALING_PATHWAY	89	-0.55	-2.05	0.000	0.000	0.033	3262	tags=52%, list=22%, signal=66%
											172	REACTOME_ADAPTIVE_IMMUNE_SYSTEM	464	-0.45	-2.05	0.000	0.000	0.036	3420	tags=40%, list=23%, signal=51%
											173	ZHANG_INTERFERON_RESPONSE	22	-0.71	-2.05	0.000	0.000	0.037	2369	tags=64%, list=16%, signal=76%
											174	KEGG_LEUKOCYTE_TRANSENDOTHELIAL_MIGRATION	86	-0.55	-2.05	0.000	0.000	0.038	3433	tags=53%, list=23%, signal=69%
											175	CHARAFE_BREAST_CANCER_LUMINAL_VS_MESENCHYMAL_DN	362	-0.46	-2.05	0.000	0.000	0.038	2858	tags=38%, list=19%, signal=45%
											176	DUTERTRE_ESTRADIOL_RESPONSE_24HR_DN	400	-0.46	-2.04	0.000	0.000	0.038	3220	tags=42%, list=22%, signal=52%
											177	PID_PI3KCI_PATHWAY	47	-0.61	-2.04	0.000	0.000	0.038	4053	tags=74%, list=28%, signal=102%
											178	PID_CDC42_PATHWAY	63	-0.57	-2.04	0.000	0.000	0.038	3818	tags=60%, list=26%, signal=81%
											179	KIM_WT1_TARGETS_8HR_UP	137	-0.51	-2.04	0.000	0.000	0.038	3590	tags=50%, list=24%, signal=65%
											180	NAKAYAMA_SOFT_TISSUE_TUMORS_PCA1_UP	62	-0.58	-2.04	0.000	0.000	0.040	3009	tags=53%, list=20%, signal=67%
											181	DIRMEIER_LMP1_RESPONSE_EARLY	60	-0.58	-2.04	0.000	0.000	0.041	3721	tags=65%, list=25%, signal=87%
											182	TAKEDA_TARGETS_OF_NUP98_HOXA9_FUSION_10D_DN	118	-0.52	-2.04	0.000	0.000	0.041	2444	tags=39%, list=17%, signal=46%
											183	GUILLAUMOND_KLF10_TARGETS_DN	26	-0.68	-2.04	0.000	0.000	0.043	1498	tags=38%, list=10%, signal=43%
											184	WU_HBX_TARGETS_1_DN	20	-0.73	-2.04	0.000	0.000	0.046	2435	tags=65%, list=17%, signal=78%
											185	BAKKER_FOXO3_TARGETS_UP	55	-0.58	-2.04	0.000	0.000	0.046	3627	tags=62%, list=25%, signal=82%
											186	OSADA_ASCL1_TARGETS_DN	18	-0.75	-2.03	0.000	0.000	0.046	1787	tags=72%, list=12%, signal=82%
											187	LU_IL4_SIGNALING	84	-0.54	-2.03	0.000	0.000	0.046	2113	tags=38%, list=14%, signal=44%
											188	KEGG_CELL_ADHESION_MOLECULES_CAMS	87	-0.54	-2.03	0.000	0.000	0.046	3878	tags=52%, list=26%, signal=70%
											189	TARTE_PLASMA_CELL_VS_B_LYMPHOCYTE_DN	36	-0.64	-2.03	0.000	0.000	0.046	2601	tags=67%, list=18%, signal=81%
											190	ZHENG_BOUND_BY_FOXP3	421	-0.45	-2.03	0.000	0.000	0.046	2196	tags=33%, list=15%, signal=37%
											191	KEGG_AUTOIMMUNE_THYROID_DISEASE	26	-0.69	-2.03	0.000	0.000	0.047	4169	tags=77%, list=28%, signal=107%
											192	FRIDMAN_SENESCENCE_UP	67	-0.56	-2.03	0.000	0.000	0.047	2453	tags=42%, list=17%, signal=50%
											193	REACTOME_TCR_SIGNALING	48	-0.60	-2.03	0.000	0.000	0.049	2033	tags=48%, list=14%, signal=55%
											194	ZHU_CMV_8_HR_UP	42	-0.61	-2.03	0.000	0.000	0.055	2866	tags=55%, list=19%, signal=68%
											195	BAELDE_DIABETIC_NEPHROPATHY_DN	363	-0.46	-2.03	0.000	0.000	0.055	2926	tags=39%, list=20%, signal=48%
											196	REACTOME_COSTIMULATION_BY_THE_CD28_FAMILY	57	-0.58	-2.03	0.000	0.000	0.056	4145	tags=67%, list=28%, signal=92%
											197	KEGG_EPITHELIAL_CELL_SIGNALING_IN_HELICOBACTER_PYLORI_INFECTION	55	-0.58	-2.03	0.000	0.000	0.057	3473	tags=58%, list=24%, signal=76%
											198	PID_IL12_2PATHWAY	49	-0.60	-2.02	0.000	0.000	0.057	4169	tags=71%, list=28%, signal=99%
											199	DACOSTA_UV_RESPONSE_VIA_ERCC3_COMMON_DN	438	-0.45	-2.02	0.000	0.000	0.057	3819	tags=47%, list=26%, signal=62%
											200	WILENSKY_RESPONSE_TO_DARAPLADIB	28	-0.68	-2.02	0.000	0.000	0.057	2399	tags=64%, list=16%, signal=77%
											201	PID_HEDGEHOG_GLI_PATHWAY	45	-0.60	-2.02	0.000	0.000	0.062	2936	tags=49%, list=20%, signal=61%
											202	CHIANG_LIVER_CANCER_SUBCLASS_INTERFERON_UP	18	-0.74	-2.02	0.000	0.000	0.065	2527	tags=56%, list=17%, signal=67%
											203	PID_CXCR3_PATHWAY	41	-0.61	-2.02	0.000	0.000	0.066	3802	tags=68%, list=26%, signal=92%
											204	KEGG_GNRH_SIGNALING_PATHWAY	75	-0.55	-2.02	0.000	0.000	0.066	3212	tags=51%, list=22%, signal=64%
											205	KEGG_FC_EPSILON_RI_SIGNALING_PATHWAY	65	-0.56	-2.02	0.000	0.000	0.068	3219	tags=51%, list=22%, signal=65%
											206	VERHAAK_AML_WITH_NPM1_MUTATED_UP	170	-0.49	-2.02	0.000	0.001	0.073	2446	tags=45%, list=17%, signal=53%
											207	IVANOVA_HEMATOPOIESIS_MATURE_CELL	258	-0.47	-2.02	0.000	0.001	0.073	3384	tags=41%, list=23%, signal=52%
											208	BIOCARTA_PYK2_PATHWAY	27	-0.66	-2.02	0.000	0.001	0.073	2811	tags=67%, list=19%, signal=82%
											209	ABRAHAM_ALPC_VS_MULTIPLE_MYELOMA_UP	24	-0.71	-2.01	0.000	0.001	0.076	1060	tags=50%, list=7%, signal=54%
											210	REACTOME_RECYCLING_PATHWAY_OF_L1	23	-0.69	-2.01	0.000	0.001	0.077	3268	tags=74%, list=22%, signal=95%
											211	SASSON_RESPONSE_TO_GONADOTROPHINS_DN	76	-0.54	-2.01	0.000	0.001	0.078	3288	tags=54%, list=22%, signal=69%
											212	REACTOME_RIG_I_MDA5_MEDIATED_INDUCTION_OF_IFN_ALPHA_BETA_PATHWAYS	58	-0.58	-2.01	0.000	0.001	0.078	3430	tags=53%, list=23%, signal=69%
											213	PID_TOLL_ENDOGENOUS_PATHWAY	22	-0.71	-2.01	0.000	0.001	0.078	2830	tags=68%, list=19%, signal=84%
											214	BOSCO_TH1_CYTOTOXIC_MODULE	85	-0.55	-2.01	0.000	0.001	0.080	3321	tags=47%, list=23%, signal=60%
											215	KLEIN_PRIMARY_EFFUSION_LYMPHOMA_DN	56	-0.58	-2.01	0.000	0.001	0.080	3201	tags=52%, list=22%, signal=66%
											216	IVANOVSKA_MIR106B_TARGETS	83	-0.54	-2.01	0.000	0.001	0.082	3599	tags=48%, list=24%, signal=63%
											217	REACTOME_SIGNALLING_BY_NGF	187	-0.48	-2.01	0.000	0.001	0.082	3420	tags=50%, list=23%, signal=64%
											218	PID_RAC1_REG_PATHWAY	31	-0.65	-2.01	0.000	0.001	0.083	3305	tags=65%, list=22%, signal=83%
											219	BIOCARTA_SPPA_PATHWAY	19	-0.70	-2.01	0.000	0.001	0.084	2916	tags=63%, list=20%, signal=79%
											220	PID_ANTHRAX_PATHWAY	15	-0.76	-2.01	0.000	0.001	0.084	2346	tags=73%, list=16%, signal=87%
											221	OSMAN_BLADDER_CANCER_UP	388	-0.45	-2.00	0.000	0.001	0.090	2954	tags=38%, list=20%, signal=47%
											222	NAGASHIMA_NRG1_SIGNALING_UP	143	-0.50	-2.00	0.000	0.001	0.092	3374	tags=49%, list=23%, signal=63%
											223	LU_AGING_BRAIN_DN	107	-0.51	-2.00	0.000	0.001	0.098	3807	tags=54%, list=26%, signal=73%
											224	PID_RHOA_PATHWAY	39	-0.62	-2.00	0.000	0.001	0.099	3493	tags=62%, list=24%, signal=80%
											225	TAVOR_CEBPA_TARGETS_UP	42	-0.60	-2.00	0.000	0.001	0.101	2384	tags=57%, list=16%, signal=68%
											226	THUM_SYSTOLIC_HEART_FAILURE_UP	337	-0.45	-2.00	0.000	0.001	0.102	3009	tags=39%, list=20%, signal=48%
											227	GRAHAM_CML_QUIESCENT_VS_CML_DIVIDING_UP	16	-0.75	-2.00	0.000	0.001	0.102	2933	tags=75%, list=20%, signal=94%
											228	REACTOME_RNA_POL_I_PROMOTER_OPENING	51	-0.58	-2.00	0.000	0.001	0.102	4550	tags=65%, list=31%, signal=93%
											229	KEGG_ALLOGRAFT_REJECTION	27	-0.68	-1.99	0.000	0.001	0.104	3248	tags=67%, list=22%, signal=85%
											230	NADLER_OBESITY_UP	54	-0.58	-1.99	0.000	0.001	0.104	3154	tags=56%, list=21%, signal=70%
											231	SESTO_RESPONSE_TO_UV_C0	98	-0.53	-1.99	0.000	0.001	0.110	3687	tags=52%, list=25%, signal=69%
											232	LI_INDUCED_T_TO_NATURAL_KILLER_UP	270	-0.46	-1.99	0.000	0.001	0.111	2593	tags=35%, list=18%, signal=41%
											233	LIEN_BREAST_CARCINOMA_METAPLASTIC_VS_DUCTAL_UP	62	-0.56	-1.99	0.000	0.001	0.111	2453	tags=40%, list=17%, signal=48%
											234	WEST_ADRENOCORTICAL_CARCINOMA_VS_ADENOMA_DN	19	-0.73	-1.99	0.000	0.001	0.113	2657	tags=63%, list=18%, signal=77%
											235	DE_YY1_TARGETS_DN	78	-0.53	-1.99	0.000	0.001	0.114	3656	tags=47%, list=25%, signal=63%
											236	ENK_UV_RESPONSE_EPIDERMIS_DN	429	-0.44	-1.99	0.000	0.001	0.119	2910	tags=37%, list=20%, signal=45%
											237	BIOCARTA_FCER1_PATHWAY	38	-0.62	-1.98	0.000	0.001	0.123	3438	tags=68%, list=23%, signal=89%
											238	ZHU_CMV_ALL_UP	111	-0.52	-1.98	0.000	0.001	0.123	2866	tags=42%, list=19%, signal=52%
											239	SCHEIDEREIT_IKK_TARGETS	17	-0.75	-1.98	0.000	0.001	0.128	3063	tags=82%, list=21%, signal=104%
											240	KASLER_HDAC7_TARGETS_1_DN	15	-0.76	-1.98	0.000	0.001	0.130	780	tags=33%, list=5%, signal=35%
											241	KEGG_FC_GAMMA_R_MEDIATED_PHAGOCYTOSIS	86	-0.53	-1.98	0.000	0.001	0.133	3219	tags=52%, list=22%, signal=67%
											242	SENESE_HDAC2_TARGETS_UP	95	-0.52	-1.98	0.000	0.001	0.133	3659	tags=55%, list=25%, signal=72%
											243	DORN_ADENOVIRUS_INFECTION_24HR_DN	36	-0.62	-1.98	0.000	0.001	0.138	2589	tags=53%, list=18%, signal=64%
											244	PID_ENDOTHELIN_PATHWAY	49	-0.59	-1.98	0.000	0.001	0.144	3245	tags=55%, list=22%, signal=70%
											245	BIOCARTA_PML_PATHWAY	15	-0.76	-1.98	0.000	0.001	0.145	2518	tags=73%, list=17%, signal=88%
											246	PID_FAS_PATHWAY	35	-0.63	-1.98	0.000	0.001	0.147	3262	tags=63%, list=22%, signal=81%
											247	ZHAN_MULTIPLE_MYELOMA_LB_DN	37	-0.62	-1.97	0.000	0.001	0.153	2553	tags=51%, list=17%, signal=62%
											248	BERTUCCI_MEDULLARY_VS_DUCTAL_BREAST_CANCER_UP	190	-0.47	-1.97	0.000	0.001	0.153	3512	tags=48%, list=24%, signal=63%
											249	SMIRNOV_CIRCULATING_ENDOTHELIOCYTES_IN_CANCER_UP	140	-0.50	-1.97	0.000	0.001	0.156	3030	tags=42%, list=21%, signal=53%
											250	ST_PHOSPHOINOSITIDE_3_KINASE_PATHWAY	35	-0.62	-1.97	0.000	0.001	0.158	3212	tags=69%, list=22%, signal=88%
											251	BOYLAN_MULTIPLE_MYELOMA_C_D_DN	202	-0.47	-1.97	0.000	0.001	0.158	2769	tags=37%, list=19%, signal=45%
											252	GRAHAM_NORMAL_QUIESCENT_VS_NORMAL_DIVIDING_UP	59	-0.56	-1.97	0.000	0.001	0.158	2933	tags=46%, list=20%, signal=57%
											253	FAELT_B_CLL_WITH_VH3_21_DN	48	-0.57	-1.97	0.000	0.001	0.158	2895	tags=56%, list=20%, signal=70%
											254	UROSEVIC_RESPONSE_TO_IMIQUIMOD	22	-0.70	-1.97	0.000	0.001	0.158	3032	tags=64%, list=21%, signal=80%
											255	PID_TCPTP_PATHWAY	38	-0.61	-1.97	0.000	0.001	0.162	3439	tags=61%, list=23%, signal=79%
											256	PID_S1P_S1P2_PATHWAY	23	-0.69	-1.97	0.000	0.001	0.166	3536	tags=74%, list=24%, signal=97%
											257	KHETCHOUMIAN_TRIM24_TARGETS_UP	36	-0.61	-1.97	0.000	0.001	0.168	2453	tags=47%, list=17%, signal=57%
											258	REACTOME_IL_2_SIGNALING	32	-0.63	-1.97	0.000	0.001	0.168	3945	tags=69%, list=27%, signal=94%
											259	DER_IFN_GAMMA_RESPONSE_UP	65	-0.55	-1.97	0.000	0.001	0.169	3438	tags=48%, list=23%, signal=62%
											260	LABBE_WNT3A_TARGETS_DN	58	-0.56	-1.96	0.000	0.001	0.169	2389	tags=40%, list=16%, signal=47%
											261	ZHENG_FOXP3_TARGETS_IN_THYMUS_UP	181	-0.48	-1.96	0.000	0.001	0.169	3184	tags=44%, list=22%, signal=56%
											262	PRAMOONJAGO_SOX4_TARGETS_UP	45	-0.58	-1.96	0.000	0.001	0.171	2707	tags=53%, list=18%, signal=65%
											263	SMID_BREAST_CANCER_LUMINAL_B_DN	351	-0.44	-1.96	0.000	0.001	0.171	2827	tags=36%, list=19%, signal=44%
											264	WANG_TUMOR_INVASIVENESS_DN	192	-0.47	-1.96	0.000	0.001	0.172	2748	tags=39%, list=19%, signal=47%
											265	PAPASPYRIDONOS_UNSTABLE_ATEROSCLEROTIC_PLAQUE_UP	49	-0.58	-1.96	0.000	0.001	0.176	2538	tags=45%, list=17%, signal=54%
											266	VILIMAS_NOTCH1_TARGETS_UP	42	-0.59	-1.96	0.000	0.001	0.176	2109	tags=48%, list=14%, signal=55%
											267	HUANG_DASATINIB_RESISTANCE_UP	68	-0.55	-1.96	0.000	0.001	0.177	2397	tags=44%, list=16%, signal=52%
											268	PID_CD8_TCR_PATHWAY	48	-0.59	-1.96	0.000	0.001	0.180	4145	tags=65%, list=28%, signal=90%
											269	ZWANG_CLASS_1_TRANSIENTLY_INDUCED_BY_EGF	377	-0.44	-1.96	0.000	0.001	0.182	2893	tags=39%, list=20%, signal=47%
											270	PID_CD40_PATHWAY	28	-0.65	-1.96	0.000	0.001	0.185	3145	tags=61%, list=21%, signal=77%
											271	GENTILE_UV_RESPONSE_CLUSTER_D8	36	-0.62	-1.96	0.000	0.001	0.185	3063	tags=53%, list=21%, signal=66%
											272	DUTTA_APOPTOSIS_VIA_NFKB	31	-0.64	-1.96	0.000	0.001	0.189	3504	tags=65%, list=24%, signal=84%
											273	WU_SILENCED_BY_METHYLATION_IN_BLADDER_CANCER	41	-0.60	-1.96	0.000	0.001	0.191	2575	tags=46%, list=17%, signal=56%
											274	VALK_AML_CLUSTER_11	35	-0.61	-1.96	0.000	0.001	0.193	2729	tags=51%, list=19%, signal=63%
											275	PID_ECADHERIN_NASCENT_AJ_PATHWAY	35	-0.63	-1.95	0.000	0.001	0.198	3219	tags=69%, list=22%, signal=88%
											276	PID_IL12_STAT4_PATHWAY	26	-0.65	-1.95	0.000	0.001	0.198	4145	tags=73%, list=28%, signal=102%
											277	ST_DIFFERENTIATION_PATHWAY_IN_PC12_CELLS	34	-0.61	-1.95	0.000	0.001	0.201	2695	tags=53%, list=18%, signal=65%
											278	NATSUME_RESPONSE_TO_INTERFERON_BETA_UP	56	-0.56	-1.95	0.000	0.001	0.216	2369	tags=41%, list=16%, signal=49%
											279	PID_TNF_PATHWAY	45	-0.58	-1.95	0.000	0.001	0.217	2467	tags=47%, list=17%, signal=56%
											280	REACTOME_ANTIGEN_PRESENTATION_FOLDING_ASSEMBLY_AND_PEPTIDE_LOADING_OF_CLASS_I_MHC	20	-0.69	-1.95	0.000	0.001	0.224	3327	tags=50%, list=23%, signal=65%
											281	PID_KIT_PATHWAY	50	-0.57	-1.95	0.000	0.001	0.224	3565	tags=60%, list=24%, signal=79%
											282	GRAHAM_CML_QUIESCENT_VS_NORMAL_QUIESCENT_DN	39	-0.60	-1.95	0.000	0.001	0.225	2470	tags=46%, list=17%, signal=55%
											283	KIM_LRRC3B_TARGETS	29	-0.64	-1.95	0.000	0.001	0.225	2866	tags=55%, list=19%, signal=68%
											284	GRUETZMANN_PANCREATIC_CANCER_UP	317	-0.45	-1.94	0.000	0.001	0.226	3598	tags=43%, list=24%, signal=56%
											285	REACTOME_AMYLOIDS	61	-0.54	-1.94	0.000	0.001	0.230	4550	tags=59%, list=31%, signal=85%
											286	MULLIGHAN_MLL_SIGNATURE_2_DN	238	-0.45	-1.94	0.000	0.001	0.230	3208	tags=38%, list=22%, signal=48%
											287	DAZARD_RESPONSE_TO_UV_SCC_DN	115	-0.50	-1.94	0.000	0.001	0.232	4028	tags=52%, list=27%, signal=71%
											288	SCHEIDEREIT_IKK_INTERACTING_PROTEINS	53	-0.57	-1.94	0.000	0.001	0.234	3643	tags=66%, list=25%, signal=87%
											289	REACTOME_SIGNALLING_TO_ERKS	31	-0.63	-1.94	0.000	0.001	0.237	3802	tags=71%, list=26%, signal=95%
											290	MARKEY_RB1_CHRONIC_LOF_DN	89	-0.51	-1.94	0.000	0.001	0.237	2292	tags=38%, list=16%, signal=45%
											291	DORN_ADENOVIRUS_INFECTION_32HR_DN	32	-0.64	-1.94	0.000	0.001	0.238	2589	tags=53%, list=18%, signal=64%
											292	PID_VEGFR1_2_PATHWAY	64	-0.54	-1.94	0.000	0.001	0.240	3439	tags=61%, list=23%, signal=79%
											293	ZHAN_EARLY_DIFFERENTIATION_GENES_DN	39	-0.59	-1.94	0.000	0.001	0.249	3021	tags=49%, list=21%, signal=61%
											294	KIM_GLIS2_TARGETS_UP	61	-0.54	-1.94	0.000	0.001	0.249	2453	tags=38%, list=17%, signal=45%
											295	BIOCARTA_BCR_PATHWAY	34	-0.61	-1.94	0.000	0.001	0.257	3438	tags=62%, list=23%, signal=80%
											296	ROSS_ACUTE_MYELOID_LEUKEMIA_CBF	76	-0.53	-1.93	0.000	0.001	0.258	2646	tags=42%, list=18%, signal=51%
											297	BASSO_HAIRY_CELL_LEUKEMIA_DN	69	-0.55	-1.93	0.000	0.001	0.261	1943	tags=39%, list=13%, signal=45%
											298	LEE_DIFFERENTIATING_T_LYMPHOCYTE	178	-0.46	-1.93	0.000	0.001	0.268	3617	tags=49%, list=25%, signal=64%
											299	HOELZEL_NF1_TARGETS_UP	81	-0.52	-1.93	0.000	0.001	0.272	2774	tags=38%, list=19%, signal=47%
											300	BOYAULT_LIVER_CANCER_SUBCLASS_G5_DN	26	-0.65	-1.93	0.000	0.002	0.275	2780	tags=65%, list=19%, signal=80%
											301	REACTOME_IMMUNOREGULATORY_INTERACTIONS_BETWEEN_A_LYMPHOID_AND_A_NON_LYMPHOID_CELL	47	-0.58	-1.93	0.000	0.002	0.276	4145	tags=51%, list=28%, signal=71%
											302	SIG_BCR_SIGNALING_PATHWAY	44	-0.58	-1.93	0.000	0.002	0.279	3440	tags=64%, list=23%, signal=83%
											303	PID_SHP2_PATHWAY	42	-0.58	-1.93	0.000	0.002	0.291	4063	tags=69%, list=28%, signal=95%
											304	BIOCARTA_TNFR2_PATHWAY	18	-0.70	-1.93	0.000	0.002	0.293	3262	tags=72%, list=22%, signal=93%
											305	BOYLAN_MULTIPLE_MYELOMA_D_CLUSTER_DN	38	-0.60	-1.93	0.000	0.002	0.296	3310	tags=58%, list=22%, signal=74%
											306	VECCHI_GASTRIC_CANCER_ADVANCED_VS_EARLY_UP	102	-0.50	-1.93	0.000	0.002	0.297	1969	tags=30%, list=13%, signal=35%
											307	KEGG_CYTOKINE_CYTOKINE_RECEPTOR_INTERACTION	152	-0.47	-1.93	0.000	0.002	0.298	2571	tags=38%, list=17%, signal=45%
											308	PASQUALUCCI_LYMPHOMA_BY_GC_STAGE_DN	148	-0.47	-1.92	0.000	0.002	0.302	3292	tags=45%, list=22%, signal=57%
											309	PID_AMB2_NEUTROPHILS_PATHWAY	31	-0.61	-1.92	0.000	0.002	0.304	2445	tags=61%, list=17%, signal=73%
											310	HOLLEMAN_ASPARAGINASE_RESISTANCE_ALL_DN	23	-0.67	-1.92	0.000	0.002	0.307	3266	tags=61%, list=22%, signal=78%
											311	BOWIE_RESPONSE_TO_EXTRACELLULAR_MATRIX	17	-0.71	-1.92	0.000	0.002	0.312	3091	tags=65%, list=21%, signal=82%
											312	OSWALD_HEMATOPOIETIC_STEM_CELL_IN_COLLAGEN_GEL_UP	191	-0.46	-1.92	0.000	0.002	0.312	2707	tags=35%, list=18%, signal=42%
											313	BIOCARTA_IL1R_PATHWAY	28	-0.63	-1.92	0.000	0.002	0.316	3262	tags=68%, list=22%, signal=87%
											314	TONKS_TARGETS_OF_RUNX1_RUNX1T1_FUSION_GRANULOCYTE_DN	15	-0.73	-1.92	0.000	0.002	0.325	2718	tags=67%, list=18%, signal=82%
											315	KEGG_PATHOGENIC_ESCHERICHIA_COLI_INFECTION	45	-0.56	-1.92	0.000	0.002	0.328	3305	tags=49%, list=22%, signal=63%
											316	TAKEDA_TARGETS_OF_NUP98_HOXA9_FUSION_6HR_DN	32	-0.61	-1.92	0.000	0.002	0.330	1758	tags=44%, list=12%, signal=50%
											317	WORSCHECH_TUMOR_EVASION_AND_TOLEROGENICITY_UP	19	-0.69	-1.92	0.000	0.002	0.331	2169	tags=47%, list=15%, signal=55%
											318	CHEN_HOXA5_TARGETS_9HR_UP	202	-0.46	-1.92	0.000	0.002	0.332	3280	tags=41%, list=22%, signal=52%
											319	SAKAI_CHRONIC_HEPATITIS_VS_LIVER_CANCER_UP	78	-0.53	-1.92	0.000	0.002	0.332	2913	tags=55%, list=20%, signal=68%
											320	TAKEDA_TARGETS_OF_NUP98_HOXA9_FUSION_3D_DN	24	-0.66	-1.92	0.000	0.002	0.332	2169	tags=46%, list=15%, signal=54%
											321	PID_REG_GR_PATHWAY	61	-0.54	-1.92	0.000	0.002	0.335	3018	tags=48%, list=21%, signal=60%
											322	SCHRAMM_INHBA_TARGETS_DN	20	-0.68	-1.92	0.000	0.002	0.336	2946	tags=60%, list=20%, signal=75%
											323	BIOCARTA_NFKB_PATHWAY	22	-0.68	-1.91	0.000	0.002	0.338	2467	tags=59%, list=17%, signal=71%
											324	GENTILE_UV_HIGH_DOSE_DN	280	-0.44	-1.91	0.000	0.002	0.340	2860	tags=35%, list=19%, signal=42%
											325	LIU_VAV3_PROSTATE_CARCINOGENESIS_UP	62	-0.54	-1.91	0.000	0.002	0.345	3091	tags=47%, list=21%, signal=59%
											326	DAZARD_RESPONSE_TO_UV_NHEK_DN	287	-0.44	-1.91	0.000	0.002	0.347	3834	tags=46%, list=26%, signal=61%
											327	HUANG_GATA2_TARGETS_UP	140	-0.48	-1.91	0.000	0.002	0.351	3523	tags=48%, list=24%, signal=62%
											328	REACTOME_SIGNALING_BY_GPCR	323	-0.44	-1.91	0.000	0.002	0.351	2842	tags=36%, list=19%, signal=43%
											329	BIOCARTA_RELA_PATHWAY	16	-0.71	-1.91	0.000	0.002	0.351	3262	tags=69%, list=22%, signal=88%
											330	LU_AGING_BRAIN_UP	205	-0.45	-1.91	0.000	0.002	0.358	2919	tags=41%, list=20%, signal=51%
											331	REACTOME_SIGNALLING_TO_RAS	23	-0.67	-1.91	0.002	0.002	0.359	3294	tags=65%, list=22%, signal=84%
											332	PID_ER_NONGENOMIC_PATHWAY	39	-0.58	-1.91	0.000	0.002	0.359	3212	tags=54%, list=22%, signal=69%
											333	SEIDEN_ONCOGENESIS_BY_MET	81	-0.52	-1.91	0.000	0.002	0.359	3906	tags=57%, list=27%, signal=77%
											334	PID_ARF6_DOWNSTREAM_PATHWAY	15	-0.72	-1.91	0.000	0.002	0.359	2622	tags=73%, list=18%, signal=89%
											335	CHAUHAN_RESPONSE_TO_METHOXYESTRADIOL_DN	98	-0.50	-1.91	0.000	0.002	0.359	3596	tags=43%, list=24%, signal=56%
											336	HAHTOLA_MYCOSIS_FUNGOIDES_UP	18	-0.70	-1.91	0.000	0.002	0.361	3659	tags=78%, list=25%, signal=103%
											337	REACTOME_MAPK_TARGETS_NUCLEAR_EVENTS_MEDIATED_BY_MAP_KINASES	29	-0.63	-1.91	0.000	0.002	0.365	3383	tags=52%, list=23%, signal=67%
											338	LENAOUR_DENDRITIC_CELL_MATURATION_UP	104	-0.50	-1.91	0.000	0.002	0.371	3007	tags=42%, list=20%, signal=53%
											339	REACTOME_G_ALPHA_I_SIGNALLING_EVENTS	97	-0.50	-1.91	0.000	0.002	0.380	2643	tags=42%, list=18%, signal=51%
											340	SIG_INSULIN_RECEPTOR_PATHWAY_IN_CARDIAC_MYOCYTES	43	-0.58	-1.91	0.002	0.002	0.381	3540	tags=67%, list=24%, signal=89%
											341	LEE_LIVER_CANCER_DENA_UP	45	-0.57	-1.90	0.000	0.002	0.381	2070	tags=36%, list=14%, signal=41%
											342	BIOCARTA_ECM_PATHWAY	23	-0.66	-1.90	0.000	0.002	0.381	3139	tags=61%, list=21%, signal=77%
											343	RUIZ_TNC_TARGETS_UP	121	-0.48	-1.90	0.000	0.002	0.383	2231	tags=35%, list=15%, signal=41%
											344	CHIN_BREAST_CANCER_COPY_NUMBER_UP	20	-0.69	-1.90	0.000	0.002	0.383	1763	tags=45%, list=12%, signal=51%
											345	REACTOME_THROMBIN_SIGNALLING_THROUGH_PROTEINASE_ACTIVATED_RECEPTORS_PARS	24	-0.65	-1.90	0.000	0.002	0.386	2916	tags=54%, list=20%, signal=67%
											346	BROWNE_HCMV_INFECTION_12HR_UP	88	-0.51	-1.90	0.000	0.002	0.388	4041	tags=47%, list=27%, signal=64%
											347	PID_IL3_PATHWAY	23	-0.67	-1.90	0.000	0.002	0.389	3212	tags=65%, list=22%, signal=83%
											348	BIOCARTA_IL10_PATHWAY	15	-0.72	-1.90	0.000	0.002	0.392	3905	tags=93%, list=27%, signal=127%
											349	NAGASHIMA_EGF_SIGNALING_UP	48	-0.56	-1.90	0.000	0.002	0.392	4695	tags=75%, list=32%, signal=110%
											350	REACTOME_G_PROTEIN_BETA_GAMMA_SIGNALLING	23	-0.67	-1.90	0.000	0.002	0.392	3139	tags=61%, list=21%, signal=77%
											351	SCHOEN_NFKB_SIGNALING	26	-0.65	-1.90	0.000	0.002	0.392	2708	tags=50%, list=18%, signal=61%
											352	DURCHDEWALD_SKIN_CARCINOGENESIS_DN	220	-0.45	-1.90	0.000	0.002	0.397	2753	tags=38%, list=19%, signal=46%
											353	KEGG_LONG_TERM_POTENTIATION	48	-0.57	-1.90	0.000	0.002	0.401	2791	tags=54%, list=19%, signal=67%
											354	CREIGHTON_ENDOCRINE_THERAPY_RESISTANCE_5	389	-0.42	-1.90	0.000	0.002	0.401	2965	tags=36%, list=20%, signal=44%
											355	ST_GRANULE_CELL_SURVIVAL_PATHWAY	25	-0.63	-1.90	0.000	0.002	0.403	3473	tags=56%, list=24%, signal=73%
											356	PID_PI3KCI_AKT_PATHWAY	33	-0.61	-1.90	0.000	0.002	0.403	3626	tags=64%, list=25%, signal=84%
											357	PID_IL8_CXCR1_PATHWAY	26	-0.64	-1.90	0.000	0.002	0.403	3139	tags=77%, list=21%, signal=98%
											358	CHARAFE_BREAST_CANCER_LUMINAL_VS_BASAL_DN	360	-0.43	-1.90	0.000	0.002	0.404	2933	tags=38%, list=20%, signal=46%
											359	ST_B_CELL_ANTIGEN_RECEPTOR	38	-0.60	-1.90	0.000	0.002	0.408	3405	tags=55%, list=23%, signal=72%
											360	RICKMAN_TUMOR_DIFFERENTIATED_WELL_VS_POORLY_DN	285	-0.43	-1.90	0.000	0.002	0.420	3719	tags=47%, list=25%, signal=62%
											361	BARIS_THYROID_CANCER_DN	51	-0.56	-1.90	0.002	0.002	0.421	3468	tags=59%, list=24%, signal=77%
											362	SASSON_RESPONSE_TO_FORSKOLIN_DN	77	-0.51	-1.89	0.000	0.002	0.428	3288	tags=51%, list=22%, signal=65%
											363	ZHU_CMV_24_HR_UP	89	-0.50	-1.89	0.000	0.002	0.429	3458	tags=46%, list=23%, signal=60%
											364	KEGG_JAK_STAT_SIGNALING_PATHWAY	94	-0.50	-1.89	0.000	0.002	0.441	3248	tags=50%, list=22%, signal=64%
											365	REACTOME_ADP_SIGNALLING_THROUGH_P2RY12	16	-0.72	-1.89	0.000	0.002	0.443	1334	tags=44%, list=9%, signal=48%
											366	PID_FOXO_PATHWAY	44	-0.56	-1.89	0.002	0.002	0.460	2709	tags=50%, list=18%, signal=61%
											367	KEGG_VIRAL_MYOCARDITIS	52	-0.55	-1.89	0.000	0.002	0.461	3214	tags=48%, list=22%, signal=61%
											368	BIOCARTA_TID_PATHWAY	17	-0.70	-1.89	0.002	0.002	0.461	3018	tags=71%, list=21%, signal=89%
											369	FOSTER_TOLERANT_MACROPHAGE_UP	126	-0.48	-1.89	0.000	0.002	0.469	3233	tags=42%, list=22%, signal=53%
											370	DORN_ADENOVIRUS_INFECTION_48HR_DN	31	-0.61	-1.89	0.000	0.002	0.473	2093	tags=45%, list=14%, signal=53%
											371	SHEN_SMARCA2_TARGETS_UP	411	-0.42	-1.89	0.000	0.002	0.474	3947	tags=44%, list=27%, signal=58%
											372	SESTO_RESPONSE_TO_UV_C4	17	-0.71	-1.89	0.000	0.002	0.479	1050	tags=29%, list=7%, signal=32%
											373	PID_IL1_PATHWAY	33	-0.61	-1.88	0.000	0.002	0.480	3262	tags=61%, list=22%, signal=78%
											374	WOOD_EBV_EBNA1_TARGETS_DN	41	-0.58	-1.88	0.000	0.002	0.480	2611	tags=51%, list=18%, signal=62%
											375	SESTO_RESPONSE_TO_UV_C2	47	-0.56	-1.88	0.000	0.002	0.486	1691	tags=40%, list=11%, signal=46%
											376	REACTOME_ACTIVATION_OF_NF_KAPPAB_IN_B_CELLS	62	-0.53	-1.88	0.000	0.002	0.487	3490	tags=32%, list=24%, signal=42%
											377	KEGG_LONG_TERM_DEPRESSION	48	-0.56	-1.88	0.000	0.003	0.491	2963	tags=44%, list=20%, signal=55%
											378	PID_SYNDECAN_2_PATHWAY	26	-0.63	-1.88	0.002	0.003	0.491	2882	tags=54%, list=20%, signal=67%
											379	LINDSTEDT_DENDRITIC_CELL_MATURATION_C	61	-0.54	-1.88	0.000	0.003	0.496	2963	tags=43%, list=20%, signal=53%
											380	ST_T_CELL_SIGNAL_TRANSDUCTION	40	-0.58	-1.88	0.000	0.003	0.508	1514	tags=40%, list=10%, signal=44%
											381	REACTOME_TRAF6_MEDIATED_NFKB_ACTIVATION	20	-0.67	-1.88	0.000	0.003	0.508	3262	tags=60%, list=22%, signal=77%
											382	BIOCARTA_IL2_PATHWAY	19	-0.68	-1.88	0.000	0.003	0.513	3945	tags=74%, list=27%, signal=101%
											383	REACTOME_REGULATION_OF_SIGNALING_BY_CBL	18	-0.70	-1.88	0.002	0.003	0.516	1895	tags=56%, list=13%, signal=64%
											384	TONKS_TARGETS_OF_RUNX1_RUNX1T1_FUSION_HSC_DN	177	-0.45	-1.88	0.000	0.003	0.518	3524	tags=46%, list=24%, signal=60%
											385	BIOCARTA_AT1R_PATHWAY	31	-0.61	-1.88	0.000	0.003	0.518	3383	tags=61%, list=23%, signal=79%
											386	REACTOME_PLATELET_ACTIVATION_SIGNALING_AND_AGGREGATION	160	-0.46	-1.88	0.000	0.003	0.519	2533	tags=35%, list=17%, signal=42%
											387	REACTOME_G_PROTEIN_ACTIVATION	18	-0.69	-1.88	0.002	0.003	0.519	2916	tags=56%, list=20%, signal=69%
											388	SIMBULAN_UV_RESPONSE_IMMORTALIZED_DN	26	-0.61	-1.88	0.002	0.003	0.522	2450	tags=58%, list=17%, signal=69%
											389	KEGG_TYPE_I_DIABETES_MELLITUS	31	-0.61	-1.88	0.000	0.003	0.529	3214	tags=61%, list=22%, signal=78%
											390	REACTOME_DOWNSTREAM_TCR_SIGNALING	33	-0.60	-1.87	0.000	0.003	0.532	4293	tags=73%, list=29%, signal=102%
											391	REACTOME_RIP_MEDIATED_NFKB_ACTIVATION_VIA_DAI	17	-0.71	-1.87	0.000	0.003	0.536	3262	tags=65%, list=22%, signal=83%
											392	MARTORIATI_MDM4_TARGETS_FETAL_LIVER_DN	432	-0.42	-1.87	0.000	0.003	0.539	3915	tags=44%, list=27%, signal=59%
											393	MATTIOLI_MULTIPLE_MYELOMA_WITH_14Q32_TRANSLOCATIONS	29	-0.62	-1.87	0.002	0.003	0.539	4249	tags=66%, list=29%, signal=92%
											394	HASLINGER_B_CLL_WITH_11Q23_DELETION	21	-0.65	-1.87	0.000	0.003	0.542	4129	tags=62%, list=28%, signal=86%
											395	VANHARANTA_UTERINE_FIBROID_DN	51	-0.55	-1.87	0.000	0.003	0.544	3421	tags=53%, list=23%, signal=69%
											396	MITSIADES_RESPONSE_TO_APLIDIN_UP	382	-0.42	-1.87	0.000	0.003	0.549	3246	tags=37%, list=22%, signal=47%
											397	BOQUEST_STEM_CELL_CULTURED_VS_FRESH_UP	309	-0.43	-1.87	0.000	0.003	0.560	2878	tags=34%, list=20%, signal=41%
											398	REN_ALVEOLAR_RHABDOMYOSARCOMA_DN	360	-0.42	-1.87	0.000	0.003	0.563	2762	tags=36%, list=19%, signal=44%
											399	STARK_PREFRONTAL_CORTEX_22Q11_DELETION_UP	163	-0.46	-1.87	0.000	0.003	0.569	3022	tags=39%, list=21%, signal=49%
											400	SCIAN_INVERSED_TARGETS_OF_TP53_AND_TP73_DN	30	-0.61	-1.87	0.002	0.003	0.570	3018	tags=57%, list=21%, signal=71%
											401	REACTOME_ARMS_MEDIATED_ACTIVATION	15	-0.70	-1.87	0.000	0.003	0.572	3802	tags=80%, list=26%, signal=108%
											402	WORSCHECH_TUMOR_REJECTION_UP	40	-0.58	-1.87	0.000	0.003	0.579	4232	tags=70%, list=29%, signal=98%
											403	DEN_INTERACT_WITH_LCA5	26	-0.63	-1.87	0.003	0.003	0.583	3207	tags=58%, list=22%, signal=74%
											404	PID_ERBB1_RECEPTOR_PROXIMAL_PATHWAY	33	-0.60	-1.87	0.000	0.003	0.583	3439	tags=61%, list=23%, signal=79%
											405	APPEL_IMATINIB_RESPONSE	30	-0.61	-1.87	0.004	0.003	0.585	1902	tags=43%, list=13%, signal=50%
											406	BIOCARTA_CDMAC_PATHWAY	16	-0.70	-1.87	0.002	0.003	0.585	3245	tags=75%, list=22%, signal=96%
											407	BIOCARTA_HIVNEF_PATHWAY	57	-0.53	-1.86	0.000	0.003	0.587	3036	tags=47%, list=21%, signal=59%
											408	PID_S1P_S1P1_PATHWAY	18	-0.67	-1.86	0.002	0.003	0.594	1567	tags=50%, list=11%, signal=56%
											409	REACTOME_NUCLEAR_EVENTS_KINASE_AND_TRANSCRIPTION_FACTOR_ACTIVATION	24	-0.64	-1.86	0.002	0.003	0.595	2642	tags=46%, list=18%, signal=56%
											410	REACTOME_L1CAM_INTERACTIONS	61	-0.53	-1.86	0.000	0.003	0.596	3268	tags=48%, list=22%, signal=61%
											411	BOYLAN_MULTIPLE_MYELOMA_D_DN	70	-0.51	-1.86	0.000	0.003	0.596	2216	tags=43%, list=15%, signal=50%
											412	GAL_LEUKEMIC_STEM_CELL_DN	213	-0.44	-1.86	0.000	0.003	0.597	3009	tags=37%, list=20%, signal=45%
											413	PID_ANGIOPOIETIN_RECEPTOR_PATHWAY	41	-0.56	-1.86	0.000	0.003	0.597	1653	tags=41%, list=11%, signal=47%
											414	REACTOME_GPCR_DOWNSTREAM_SIGNALING	258	-0.43	-1.86	0.000	0.003	0.600	2643	tags=34%, list=18%, signal=41%
											415	WIERENGA_STAT5A_TARGETS_UP	179	-0.45	-1.86	0.000	0.003	0.606	2756	tags=38%, list=19%, signal=46%
											416	SHIN_B_CELL_LYMPHOMA_CLUSTER_3	25	-0.63	-1.86	0.004	0.003	0.607	3136	tags=56%, list=21%, signal=71%
											417	SHIN_B_CELL_LYMPHOMA_CLUSTER_8	33	-0.60	-1.86	0.000	0.003	0.607	2369	tags=36%, list=16%, signal=43%
											418	REACTOME_OPIOID_SIGNALLING	58	-0.53	-1.86	0.000	0.003	0.613	2916	tags=43%, list=20%, signal=54%
											419	BILD_CTNNB1_ONCOGENIC_SIGNATURE	72	-0.51	-1.86	0.000	0.003	0.618	3819	tags=50%, list=26%, signal=67%
											420	BROWNE_HCMV_INFECTION_20HR_UP	201	-0.45	-1.86	0.000	0.003	0.621	3907	tags=44%, list=27%, signal=59%
											421	JAZAERI_BREAST_CANCER_BRCA1_VS_BRCA2_UP	46	-0.55	-1.86	0.000	0.003	0.627	2441	tags=39%, list=17%, signal=47%
											422	REACTOME_P75_NTR_RECEPTOR_MEDIATED_SIGNALLING	71	-0.51	-1.85	0.000	0.003	0.651	3354	tags=49%, list=23%, signal=64%
											423	LAIHO_COLORECTAL_CANCER_SERRATED_UP	103	-0.48	-1.85	0.000	0.003	0.660	2922	tags=38%, list=20%, signal=47%
											424	RASHI_RESPONSE_TO_IONIZING_RADIATION_2	105	-0.48	-1.85	0.000	0.004	0.666	2796	tags=42%, list=19%, signal=51%
											425	GAVIN_FOXP3_TARGETS_CLUSTER_P7	69	-0.52	-1.85	0.000	0.004	0.672	1922	tags=33%, list=13%, signal=38%
											426	BIOCARTA_CCR3_PATHWAY	18	-0.68	-1.85	0.002	0.004	0.686	2916	tags=50%, list=20%, signal=62%
											427	REACTOME_G_ALPHA1213_SIGNALLING_EVENTS	61	-0.52	-1.85	0.002	0.004	0.688	3354	tags=51%, list=23%, signal=66%
											428	CHIARADONNA_NEOPLASTIC_TRANSFORMATION_KRAS_CDC25_DN	35	-0.57	-1.84	0.000	0.004	0.705	3394	tags=60%, list=23%, signal=78%
											429	REACTOME_SIGNAL_AMPLIFICATION	26	-0.62	-1.84	0.004	0.004	0.706	2916	tags=50%, list=20%, signal=62%
											430	ASTIER_INTEGRIN_SIGNALING	46	-0.55	-1.84	0.002	0.004	0.709	3493	tags=50%, list=24%, signal=65%
											431	KEGG_FOCAL_ADHESION	139	-0.46	-1.84	0.000	0.004	0.711	3443	tags=42%, list=23%, signal=55%
											432	DAUER_STAT3_TARGETS_UP	39	-0.57	-1.84	0.002	0.004	0.712	3244	tags=62%, list=22%, signal=79%
											433	BERENJENO_ROCK_SIGNALING_NOT_VIA_RHOA_DN	37	-0.57	-1.84	0.000	0.004	0.714	2427	tags=41%, list=16%, signal=48%
											434	PID_CD8_TCR_DOWNSTREAM_PATHWAY	43	-0.56	-1.84	0.000	0.004	0.714	4169	tags=63%, list=28%, signal=87%
											435	TAKAO_RESPONSE_TO_UVB_RADIATION_DN	94	-0.48	-1.84	0.000	0.004	0.727	3659	tags=46%, list=25%, signal=60%
											436	PID_IL23_PATHWAY	27	-0.63	-1.84	0.000	0.004	0.727	3164	tags=63%, list=21%, signal=80%
											437	PID_AVB3_OPN_PATHWAY	28	-0.60	-1.84	0.005	0.004	0.732	3262	tags=64%, list=22%, signal=82%
											438	HAHTOLA_SEZARY_SYNDROM_UP	89	-0.48	-1.84	0.000	0.004	0.736	3572	tags=53%, list=24%, signal=69%
											439	TONKS_TARGETS_OF_RUNX1_RUNX1T1_FUSION_HSC_UP	157	-0.46	-1.84	0.000	0.004	0.738	2570	tags=35%, list=17%, signal=42%
											440	CROONQUIST_NRAS_VS_STROMAL_STIMULATION_UP	35	-0.59	-1.84	0.000	0.004	0.739	2257	tags=46%, list=15%, signal=54%
											441	PID_NFAT_3PATHWAY	48	-0.54	-1.84	0.002	0.004	0.740	3438	tags=54%, list=23%, signal=70%
											442	LINDGREN_BLADDER_CANCER_CLUSTER_2A_DN	129	-0.46	-1.84	0.000	0.004	0.746	2709	tags=41%, list=18%, signal=50%
											443	GAVIN_FOXP3_TARGETS_CLUSTER_T4	84	-0.49	-1.84	0.000	0.004	0.746	2975	tags=42%, list=20%, signal=52%
											444	VERHAAK_AML_WITH_NPM1_MUTATED_DN	228	-0.43	-1.83	0.000	0.004	0.750	2868	tags=37%, list=19%, signal=45%
											445	WANG_RESPONSE_TO_BEXAROTENE_DN	20	-0.67	-1.83	0.004	0.004	0.751	2389	tags=55%, list=16%, signal=66%
											446	PICCALUGA_ANGIOIMMUNOBLASTIC_LYMPHOMA_DN	128	-0.46	-1.83	0.000	0.004	0.752	3100	tags=44%, list=21%, signal=55%
											447	REACTOME_DEVELOPMENTAL_BIOLOGY	266	-0.43	-1.83	0.000	0.004	0.752	3424	tags=40%, list=23%, signal=51%
											448	REACTOME_NOD1_2_SIGNALING_PATHWAY	29	-0.61	-1.83	0.000	0.004	0.752	2467	tags=52%, list=17%, signal=62%
											449	BERENJENO_TRANSFORMED_BY_RHOA_FOREVER_DN	21	-0.64	-1.83	0.000	0.004	0.752	2533	tags=52%, list=17%, signal=63%
											450	LEE_RECENT_THYMIC_EMIGRANT	205	-0.44	-1.83	0.000	0.004	0.758	3640	tags=41%, list=25%, signal=54%
											451	REACTOME_G_ALPHA_Z_SIGNALLING_EVENTS	30	-0.61	-1.83	0.002	0.004	0.764	2916	tags=53%, list=20%, signal=66%
											452	GUO_HEX_TARGETS_UP	68	-0.51	-1.83	0.000	0.004	0.771	2315	tags=37%, list=16%, signal=43%
											453	WAMUNYOKOLI_OVARIAN_CANCER_GRADES_1_2_DN	55	-0.52	-1.83	0.000	0.004	0.776	2243	tags=40%, list=15%, signal=47%
											454	KEGG_SYSTEMIC_LUPUS_ERYTHEMATOSUS	103	-0.48	-1.83	0.000	0.004	0.780	4550	tags=62%, list=31%, signal=89%
											455	DELYS_THYROID_CANCER_UP	340	-0.42	-1.83	0.000	0.004	0.784	3517	tags=44%, list=24%, signal=57%
											456	REACTOME_ERK_MAPK_TARGETS	21	-0.64	-1.83	0.005	0.004	0.784	2642	tags=48%, list=18%, signal=58%
											457	STAMBOLSKY_RESPONSE_TO_VITAMIN_D3_DN	17	-0.68	-1.83	0.000	0.004	0.786	373	tags=24%, list=3%, signal=24%
											458	LEE_AGING_CEREBELLUM_UP	71	-0.49	-1.83	0.000	0.005	0.788	3288	tags=45%, list=22%, signal=58%
											459	BIOCARTA_DEATH_PATHWAY	32	-0.58	-1.83	0.000	0.005	0.788	3262	tags=59%, list=22%, signal=76%
											460	REACTOME_PACKAGING_OF_TELOMERE_ENDS	41	-0.56	-1.83	0.000	0.005	0.790	3761	tags=56%, list=26%, signal=75%
											461	KEGG_INTESTINAL_IMMUNE_NETWORK_FOR_IGA_PRODUCTION	32	-0.59	-1.83	0.000	0.005	0.792	2374	tags=56%, list=16%, signal=67%
											462	REACTOME_ACTIVATED_TAK1_MEDIATES_P38_MAPK_ACTIVATION	17	-0.68	-1.82	0.002	0.005	0.801	1608	tags=47%, list=11%, signal=53%
											463	REACTOME_SIGNALING_BY_RHO_GTPASES	94	-0.48	-1.82	0.000	0.005	0.801	3515	tags=51%, list=24%, signal=67%
											464	BIOCARTA_PDGF_PATHWAY	31	-0.59	-1.82	0.002	0.005	0.804	3245	tags=68%, list=22%, signal=87%
											465	DELACROIX_RAR_TARGETS_DN	16	-0.70	-1.82	0.000	0.005	0.807	2353	tags=44%, list=16%, signal=52%
											466	MYLLYKANGAS_AMPLIFICATION_HOT_SPOT_23	18	-0.68	-1.82	0.002	0.005	0.811	1313	tags=33%, list=9%, signal=37%
											467	MARSON_FOXP3_TARGETS_STIMULATED_UP	24	-0.62	-1.82	0.000	0.005	0.811	2559	tags=50%, list=17%, signal=60%
											468	PID_NECTIN_PATHWAY	27	-0.61	-1.82	0.000	0.005	0.813	3764	tags=67%, list=26%, signal=89%
											469	TOOKER_GEMCITABINE_RESISTANCE_DN	112	-0.47	-1.82	0.000	0.005	0.815	2438	tags=35%, list=17%, signal=41%
											470	KIM_GERMINAL_CENTER_T_HELPER_UP	58	-0.52	-1.82	0.002	0.005	0.816	2856	tags=40%, list=19%, signal=49%
											471	OUYANG_PROSTATE_CANCER_PROGRESSION_UP	18	-0.67	-1.82	0.000	0.005	0.816	3388	tags=67%, list=23%, signal=86%
											472	PID_NOTCH_PATHWAY	48	-0.54	-1.82	0.000	0.005	0.821	2379	tags=40%, list=16%, signal=47%
											473	SCHLOSSER_SERUM_RESPONSE_UP	108	-0.48	-1.82	0.000	0.005	0.821	3877	tags=51%, list=26%, signal=69%
											474	PID_AVB3_INTEGRIN_PATHWAY	45	-0.54	-1.82	0.000	0.005	0.821	3063	tags=47%, list=21%, signal=59%
											475	REACTOME_SEMAPHORIN_INTERACTIONS	53	-0.53	-1.82	0.000	0.005	0.825	3832	tags=57%, list=26%, signal=76%
											476	JEON_SMAD6_TARGETS_UP	20	-0.64	-1.82	0.003	0.005	0.827	2728	tags=55%, list=19%, signal=67%
											477	REACTOME_APOPTOTIC_EXECUTION_PHASE	44	-0.55	-1.82	0.002	0.005	0.829	2117	tags=45%, list=14%, signal=53%
											478	BOWIE_RESPONSE_TO_TAMOXIFEN	18	-0.66	-1.81	0.000	0.005	0.839	2866	tags=67%, list=19%, signal=83%
											479	AMIT_EGF_RESPONSE_40_MCF10A	17	-0.67	-1.81	0.003	0.005	0.839	3245	tags=71%, list=22%, signal=90%
											480	PID_P38_ALPHA_BETA_DOWNSTREAM_PATHWAY	36	-0.57	-1.81	0.002	0.005	0.842	3500	tags=56%, list=24%, signal=73%
											481	BROWNE_HCMV_INFECTION_14HR_UP	138	-0.45	-1.81	0.000	0.005	0.844	3687	tags=40%, list=25%, signal=53%
											482	BILBAN_B_CLL_LPL_UP	53	-0.53	-1.81	0.000	0.005	0.844	3683	tags=49%, list=25%, signal=65%
											483	REACTOME_SIGNALING_BY_THE_B_CELL_RECEPTOR_BCR	121	-0.46	-1.81	0.000	0.005	0.844	3490	tags=37%, list=24%, signal=48%
											484	ST_INTERLEUKIN_4_PATHWAY	22	-0.63	-1.81	0.000	0.005	0.845	3596	tags=73%, list=24%, signal=96%
											485	CROONQUIST_STROMAL_STIMULATION_UP	42	-0.55	-1.81	0.000	0.005	0.846	2606	tags=36%, list=18%, signal=43%
											486	REACTOME_MHC_CLASS_II_ANTIGEN_PRESENTATION	80	-0.48	-1.81	0.000	0.005	0.846	3678	tags=49%, list=25%, signal=65%
											487	ENK_UV_RESPONSE_KERATINOCYTE_DN	459	-0.40	-1.81	0.000	0.005	0.848	2954	tags=36%, list=20%, signal=43%
											488	WELCSH_BRCA1_TARGETS_UP	183	-0.43	-1.81	0.000	0.005	0.857	2919	tags=38%, list=20%, signal=47%
											489	BRUECKNER_TARGETS_OF_MIRLET7A3_DN	57	-0.52	-1.81	0.002	0.005	0.860	2453	tags=37%, list=17%, signal=44%
											490	BURTON_ADIPOGENESIS_PEAK_AT_8HR	39	-0.56	-1.81	0.002	0.005	0.860	1650	tags=36%, list=11%, signal=40%
											491	REACTOME_HEMOSTASIS	348	-0.41	-1.81	0.000	0.005	0.863	3021	tags=35%, list=21%, signal=43%
											492	REACTOME_PRE_NOTCH_TRANSCRIPTION_AND_TRANSLATION	21	-0.64	-1.81	0.002	0.005	0.865	2816	tags=67%, list=19%, signal=82%
											493	JOHNSTONE_PARVB_TARGETS_3_UP	377	-0.41	-1.81	0.000	0.005	0.865	2802	tags=35%, list=19%, signal=42%
											494	RAGHAVACHARI_PLATELET_SPECIFIC_GENES	64	-0.51	-1.81	0.002	0.005	0.868	4759	tags=64%, list=32%, signal=94%
											495	HOEBEKE_LYMPHOID_STEM_CELL_UP	89	-0.47	-1.81	0.000	0.005	0.868	3515	tags=47%, list=24%, signal=62%
											496	SEITZ_NEOPLASTIC_TRANSFORMATION_BY_8P_DELETION_UP	54	-0.52	-1.81	0.000	0.005	0.868	3929	tags=61%, list=27%, signal=83%
											497	MARSON_FOXP3_TARGETS_UP	62	-0.51	-1.81	0.000	0.005	0.869	2589	tags=37%, list=18%, signal=45%
											498	REACTOME_INTEGRIN_CELL_SURFACE_INTERACTIONS	53	-0.52	-1.81	0.000	0.005	0.871	3694	tags=53%, list=25%, signal=70%
											499	NIELSEN_SYNOVIAL_SARCOMA_DN	18	-0.66	-1.81	0.004	0.005	0.872	3032	tags=61%, list=21%, signal=77%
											500	REACTOME_G_BETA_GAMMA_SIGNALLING_THROUGH_PLC_BETA	15	-0.70	-1.81	0.000	0.005	0.872	2916	tags=60%, list=20%, signal=75%
											501	AZARE_NEOPLASTIC_TRANSFORMATION_BY_STAT3_UP	91	-0.48	-1.81	0.000	0.005	0.872	3082	tags=42%, list=21%, signal=52%
											502	DACOSTA_UV_RESPONSE_VIA_ERCC3_TTD_DN	72	-0.50	-1.81	0.000	0.005	0.872	2946	tags=44%, list=20%, signal=55%
											503	REACTOME_NGF_SIGNALLING_VIA_TRKA_FROM_THE_PLASMA_MEMBRANE	117	-0.46	-1.80	0.000	0.006	0.874	3420	tags=50%, list=23%, signal=64%
											504	RADAEVA_RESPONSE_TO_IFNA1_UP	50	-0.53	-1.80	0.002	0.006	0.877	2866	tags=42%, list=19%, signal=52%
											505	WANG_BARRETTS_ESOPHAGUS_DN	17	-0.68	-1.80	0.000	0.006	0.877	2785	tags=71%, list=19%, signal=87%
											506	ST_GA13_PATHWAY	33	-0.57	-1.80	0.000	0.006	0.878	2322	tags=36%, list=16%, signal=43%
											507	REACTOME_ACTIVATION_OF_KAINATE_RECEPTORS_UPON_GLUTAMATE_BINDING	22	-0.63	-1.80	0.002	0.006	0.879	4390	tags=77%, list=30%, signal=110%
											508	BORCZUK_MALIGNANT_MESOTHELIOMA_UP	292	-0.41	-1.80	0.000	0.006	0.883	3789	tags=39%, list=26%, signal=52%
											509	SESTO_RESPONSE_TO_UV_C3	17	-0.67	-1.80	0.002	0.006	0.886	3065	tags=65%, list=21%, signal=82%
											510	PID_TRAIL_PATHWAY	28	-0.59	-1.80	0.003	0.006	0.887	3300	tags=54%, list=22%, signal=69%
											511	BURTON_ADIPOGENESIS_PEAK_AT_2HR	43	-0.55	-1.80	0.000	0.006	0.889	3421	tags=53%, list=23%, signal=69%
											512	ZHOU_INFLAMMATORY_RESPONSE_LIVE_UP	320	-0.41	-1.80	0.000	0.006	0.893	3248	tags=38%, list=22%, signal=48%
											513	RICKMAN_METASTASIS_DN	215	-0.42	-1.80	0.000	0.006	0.896	3440	tags=43%, list=23%, signal=55%
											514	REACTOME_MEIOTIC_SYNAPSIS	61	-0.51	-1.80	0.000	0.006	0.899	3761	tags=49%, list=26%, signal=66%
											515	TIAN_TNF_SIGNALING_NOT_VIA_NFKB	20	-0.64	-1.80	0.000	0.006	0.899	4321	tags=70%, list=29%, signal=99%
											516	FRIDMAN_IMMORTALIZATION_DN	29	-0.59	-1.79	0.007	0.006	0.900	2360	tags=41%, list=16%, signal=49%
											517	ST_P38_MAPK_PATHWAY	37	-0.56	-1.79	0.000	0.006	0.901	1762	tags=46%, list=12%, signal=52%
											518	BIOCARTA_STRESS_PATHWAY	25	-0.61	-1.79	0.000	0.006	0.910	3262	tags=64%, list=22%, signal=82%
											519	WOO_LIVER_CANCER_RECURRENCE_UP	84	-0.48	-1.79	0.000	0.006	0.912	2708	tags=32%, list=18%, signal=39%
											520	BALDWIN_PRKCI_TARGETS_UP	27	-0.58	-1.79	0.005	0.006	0.916	1758	tags=37%, list=12%, signal=42%
											521	HOLLEMAN_PREDNISOLONE_RESISTANCE_B_ALL_UP	22	-0.62	-1.79	0.002	0.006	0.917	4028	tags=64%, list=27%, signal=87%
											522	ZHAN_MULTIPLE_MYELOMA_HP_UP	41	-0.56	-1.79	0.002	0.006	0.920	2818	tags=41%, list=19%, signal=51%
											523	VANTVEER_BREAST_CANCER_ESR1_DN	196	-0.43	-1.79	0.000	0.006	0.920	3692	tags=46%, list=25%, signal=60%
											524	BHAT_ESR1_TARGETS_NOT_VIA_AKT1_DN	68	-0.50	-1.79	0.000	0.006	0.921	2586	tags=38%, list=18%, signal=46%
											525	PID_P38_MK2_PATHWAY	18	-0.65	-1.79	0.002	0.006	0.924	3199	tags=61%, list=22%, signal=78%
											526	GENTILE_UV_RESPONSE_CLUSTER_D2	36	-0.56	-1.79	0.002	0.007	0.926	1407	tags=31%, list=10%, signal=34%
											527	BIOCARTA_EGF_PATHWAY	29	-0.60	-1.79	0.000	0.007	0.926	3245	tags=69%, list=22%, signal=88%
											528	PID_ERBB1_INTERNALIZATION_PATHWAY	37	-0.55	-1.79	0.005	0.007	0.928	3212	tags=54%, list=22%, signal=69%
											529	HOLLEMAN_VINCRISTINE_RESISTANCE_ALL_UP	25	-0.60	-1.79	0.004	0.007	0.928	3397	tags=56%, list=23%, signal=73%
											530	BROWNE_HCMV_INFECTION_16HR_UP	201	-0.43	-1.78	0.000	0.007	0.931	3751	tags=43%, list=25%, signal=57%
											531	REACTOME_G_BETA_GAMMA_SIGNALLING_THROUGH_PI3KGAMMA	20	-0.64	-1.78	0.003	0.007	0.931	3139	tags=55%, list=21%, signal=70%
											532	PLASARI_TGFB1_SIGNALING_VIA_NFIC_1HR_UP	26	-0.61	-1.78	0.000	0.007	0.931	2818	tags=46%, list=19%, signal=57%
											533	MORI_PLASMA_CELL_DN	29	-0.59	-1.78	0.007	0.007	0.931	2597	tags=48%, list=18%, signal=59%
											534	ZAMORA_NOS2_TARGETS_DN	80	-0.48	-1.78	0.000	0.007	0.932	3062	tags=36%, list=21%, signal=46%
											535	BENNETT_SYSTEMIC_LUPUS_ERYTHEMATOSUS	30	-0.58	-1.78	0.003	0.007	0.932	2854	tags=57%, list=19%, signal=70%
											536	YAO_TEMPORAL_RESPONSE_TO_PROGESTERONE_CLUSTER_5	16	-0.67	-1.78	0.002	0.007	0.932	2602	tags=69%, list=18%, signal=83%
											537	REACTOME_THE_ROLE_OF_NEF_IN_HIV1_REPLICATION_AND_DISEASE_PATHOGENESIS	24	-0.61	-1.78	0.003	0.007	0.932	2844	tags=54%, list=19%, signal=67%
											538	KEGG_VASCULAR_SMOOTH_MUSCLE_CONTRACTION	77	-0.48	-1.78	0.000	0.007	0.932	2791	tags=38%, list=19%, signal=46%
											539	DASU_IL6_SIGNALING_UP	48	-0.52	-1.78	0.007	0.007	0.934	3233	tags=56%, list=22%, signal=72%
											540	HADDAD_B_LYMPHOCYTE_PROGENITOR	253	-0.41	-1.78	0.000	0.007	0.934	2715	tags=34%, list=18%, signal=40%
											541	AMIT_EGF_RESPONSE_40_HELA	37	-0.56	-1.78	0.000	0.007	0.934	3351	tags=62%, list=23%, signal=80%
											542	CHIARADONNA_NEOPLASTIC_TRANSFORMATION_CDC25_UP	88	-0.48	-1.78	0.002	0.007	0.936	1695	tags=32%, list=12%, signal=36%
											543	YAMASHITA_LIVER_CANCER_STEM_CELL_UP	34	-0.56	-1.78	0.000	0.007	0.939	3288	tags=44%, list=22%, signal=57%
											544	MIYAGAWA_TARGETS_OF_EWSR1_ETS_FUSIONS_UP	200	-0.43	-1.78	0.000	0.007	0.939	2818	tags=37%, list=19%, signal=45%
											545	BEGUM_TARGETS_OF_PAX3_FOXO1_FUSION_UP	41	-0.54	-1.78	0.000	0.007	0.941	1931	tags=27%, list=13%, signal=31%
											546	ONO_FOXP3_TARGETS_DN	36	-0.57	-1.78	0.002	0.007	0.943	1747	tags=36%, list=12%, signal=41%
											547	PID_ALPHA_SYNUCLEIN_PATHWAY	27	-0.60	-1.78	0.005	0.007	0.944	3149	tags=52%, list=21%, signal=66%
											548	RASHI_NFKB1_TARGETS	18	-0.66	-1.78	0.004	0.007	0.944	2444	tags=61%, list=17%, signal=73%
											549	AMIT_SERUM_RESPONSE_40_MCF10A	30	-0.57	-1.78	0.003	0.007	0.945	3245	tags=53%, list=22%, signal=68%
											550	BIDUS_METASTASIS_UP	201	-0.42	-1.78	0.000	0.007	0.945	3790	tags=43%, list=26%, signal=57%
											551	PID_MAPK_TRK_PATHWAY	32	-0.57	-1.78	0.005	0.007	0.945	2791	tags=44%, list=19%, signal=54%
											552	LI_WILMS_TUMOR_VS_FETAL_KIDNEY_1_UP	155	-0.43	-1.78	0.000	0.007	0.945	2866	tags=41%, list=19%, signal=51%
											553	SARRIO_EPITHELIAL_MESENCHYMAL_TRANSITION_DN	121	-0.45	-1.78	0.000	0.007	0.948	3535	tags=42%, list=24%, signal=55%
											554	BIOCARTA_ERK_PATHWAY	23	-0.61	-1.78	0.002	0.007	0.948	3212	tags=61%, list=22%, signal=78%
											555	FINETTI_BREAST_CANCER_KINOME_GREEN	15	-0.69	-1.78	0.005	0.007	0.948	3945	tags=80%, list=27%, signal=109%
											556	DAZARD_RESPONSE_TO_UV_SCC_UP	110	-0.45	-1.78	0.000	0.007	0.948	3679	tags=47%, list=25%, signal=63%
											557	GROSS_HYPOXIA_VIA_ELK3_AND_HIF1A_UP	121	-0.45	-1.78	0.002	0.007	0.949	2556	tags=36%, list=17%, signal=43%
											558	KYNG_DNA_DAMAGE_DN	168	-0.43	-1.77	0.000	0.007	0.949	3291	tags=39%, list=22%, signal=50%
											559	REACTOME_SYNTHESIS_OF_PIPS_AT_THE_PLASMA_MEMBRANE	29	-0.59	-1.77	0.002	0.007	0.952	3139	tags=55%, list=21%, signal=70%
											560	PID_P38_MKK3_6PATHWAY	26	-0.59	-1.77	0.002	0.007	0.952	1908	tags=46%, list=13%, signal=53%
											561	GENTILE_UV_RESPONSE_CLUSTER_D6	32	-0.57	-1.77	0.002	0.007	0.952	2503	tags=41%, list=17%, signal=49%
											562	GARGALOVIC_RESPONSE_TO_OXIDIZED_PHOSPHOLIPIDS_BLACK_UP	29	-0.58	-1.77	0.000	0.007	0.952	2608	tags=48%, list=18%, signal=59%
											563	BIOCARTA_GPCR_PATHWAY	31	-0.56	-1.77	0.002	0.007	0.952	3438	tags=55%, list=23%, signal=71%
											564	TIEN_INTESTINE_PROBIOTICS_24HR_DN	202	-0.42	-1.77	0.000	0.007	0.952	3383	tags=36%, list=23%, signal=46%
											565	KEGG_PATHWAYS_IN_CANCER	242	-0.42	-1.77	0.000	0.007	0.952	3424	tags=39%, list=23%, signal=50%
											566	ZHOU_TNF_SIGNALING_4HR	52	-0.52	-1.77	0.003	0.007	0.952	2499	tags=29%, list=17%, signal=35%
											567	KEGG_ASTHMA	21	-0.64	-1.77	0.005	0.007	0.952	2374	tags=67%, list=16%, signal=79%
											568	REACTOME_CELL_CELL_COMMUNICATION	76	-0.48	-1.77	0.000	0.007	0.954	2974	tags=38%, list=20%, signal=48%
											569	KEGG_SMALL_CELL_LUNG_CANCER	69	-0.49	-1.77	0.000	0.007	0.954	3262	tags=45%, list=22%, signal=57%
											570	SEIDEN_MET_SIGNALING	18	-0.65	-1.77	0.007	0.007	0.955	3903	tags=72%, list=27%, signal=98%
											571	AMIT_EGF_RESPONSE_120_HELA	57	-0.51	-1.77	0.000	0.007	0.956	2785	tags=47%, list=19%, signal=58%
											572	REACTOME_GASTRIN_CREB_SIGNALLING_PATHWAY_VIA_PKC_AND_MAPK	112	-0.46	-1.77	0.000	0.007	0.956	3011	tags=38%, list=20%, signal=48%
											573	REACTOME_CELL_SURFACE_INTERACTIONS_AT_THE_VASCULAR_WALL	64	-0.50	-1.77	0.000	0.007	0.956	4385	tags=59%, list=30%, signal=84%
											574	REACTOME_LYSOSOME_VESICLE_BIOGENESIS	20	-0.64	-1.77	0.000	0.008	0.956	1669	tags=45%, list=11%, signal=51%
											575	ST_G_ALPHA_I_PATHWAY	27	-0.58	-1.77	0.005	0.008	0.958	2791	tags=52%, list=19%, signal=64%
											576	OUELLET_OVARIAN_CANCER_INVASIVE_VS_LMP_UP	112	-0.46	-1.77	0.000	0.008	0.958	3784	tags=43%, list=26%, signal=57%
											577	WUNDER_INFLAMMATORY_RESPONSE_AND_CHOLESTEROL_UP	46	-0.53	-1.77	0.000	0.008	0.958	2387	tags=43%, list=16%, signal=52%
											578	IGARASHI_ATF4_TARGETS_DN	75	-0.48	-1.77	0.002	0.008	0.960	3523	tags=47%, list=24%, signal=61%
											579	LANDIS_ERBB2_BREAST_TUMORS_324_UP	127	-0.44	-1.77	0.000	0.008	0.960	2480	tags=35%, list=17%, signal=41%
											580	BIOCARTA_FAS_PATHWAY	29	-0.58	-1.77	0.002	0.008	0.961	2114	tags=48%, list=14%, signal=56%
											581	PID_AJDISS_2PATHWAY	36	-0.55	-1.77	0.003	0.008	0.962	3169	tags=64%, list=22%, signal=81%
											582	TARTE_PLASMA_CELL_VS_PLASMABLAST_UP	268	-0.41	-1.77	0.000	0.008	0.967	2785	tags=29%, list=19%, signal=35%
											583	LIN_SILENCED_BY_TUMOR_MICROENVIRONMENT	61	-0.50	-1.76	0.000	0.008	0.968	1864	tags=31%, list=13%, signal=36%
											584	KOKKINAKIS_METHIONINE_DEPRIVATION_48HR_UP	112	-0.46	-1.76	0.000	0.008	0.968	2747	tags=37%, list=19%, signal=45%
											585	BIOCARTA_IL7_PATHWAY	17	-0.65	-1.76	0.007	0.008	0.969	3945	tags=88%, list=27%, signal=120%
											586	KENNY_CTNNB1_TARGETS_DN	45	-0.53	-1.76	0.000	0.008	0.969	2255	tags=36%, list=15%, signal=42%
											587	NAKAJIMA_EOSINOPHIL	27	-0.59	-1.76	0.003	0.008	0.969	2028	tags=37%, list=14%, signal=43%
											588	BROWNE_HCMV_INFECTION_4HR_UP	37	-0.55	-1.76	0.002	0.008	0.970	2866	tags=51%, list=19%, signal=64%
											589	REACTOME_GPCR_LIGAND_BINDING	170	-0.43	-1.76	0.000	0.008	0.970	2652	tags=34%, list=18%, signal=40%
											590	PID_LKB1_PATHWAY	40	-0.54	-1.76	0.002	0.008	0.970	2424	tags=35%, list=16%, signal=42%
											591	IGLESIAS_E2F_TARGETS_UP	124	-0.45	-1.76	0.000	0.008	0.970	3424	tags=40%, list=23%, signal=51%
											592	RIGGINS_TAMOXIFEN_RESISTANCE_DN	179	-0.43	-1.76	0.000	0.008	0.971	3593	tags=47%, list=24%, signal=61%
											593	PLASARI_TGFB1_TARGETS_10HR_UP	137	-0.44	-1.76	0.000	0.008	0.972	3127	tags=37%, list=21%, signal=47%
											594	REACTOME_PHOSPHOLIPID_METABOLISM	166	-0.43	-1.76	0.000	0.008	0.972	2414	tags=33%, list=16%, signal=38%
											595	YORDY_RECIPROCAL_REGULATION_BY_ETS1_AND_SP100_UP	20	-0.64	-1.76	0.004	0.008	0.972	4129	tags=70%, list=28%, signal=97%
											596	KAPOSI_LIVER_CANCER_MET_UP	16	-0.66	-1.76	0.005	0.008	0.972	831	tags=31%, list=6%, signal=33%
											597	GARY_CD5_TARGETS_UP	450	-0.39	-1.76	0.000	0.008	0.972	3082	tags=36%, list=21%, signal=44%
											598	ONO_AML1_TARGETS_UP	20	-0.63	-1.76	0.005	0.009	0.975	3245	tags=50%, list=22%, signal=64%
											599	REACTOME_CTLA4_INHIBITORY_SIGNALING	20	-0.62	-1.75	0.005	0.009	0.975	4129	tags=70%, list=28%, signal=97%
											600	HAHTOLA_CTCL_CUTANEOUS	25	-0.59	-1.75	0.003	0.009	0.975	3792	tags=60%, list=26%, signal=81%
											601	KONDO_EZH2_TARGETS	156	-0.43	-1.75	0.000	0.009	0.975	2818	tags=32%, list=19%, signal=39%
											602	PID_AR_NONGENOMIC_PATHWAY	29	-0.57	-1.75	0.005	0.009	0.975	3405	tags=62%, list=23%, signal=81%
											603	CHIANG_LIVER_CANCER_SUBCLASS_UNANNOTATED_UP	53	-0.52	-1.75	0.003	0.009	0.975	3585	tags=47%, list=24%, signal=62%
											604	REACTOME_TAK1_ACTIVATES_NFKB_BY_PHOSPHORYLATION_AND_ACTIVATION_OF_IKKS_COMPLEX	22	-0.62	-1.75	0.007	0.009	0.976	3262	tags=55%, list=22%, signal=70%
											605	REACTOME_REGULATION_OF_INSULIN_SECRETION_BY_GLUCAGON_LIKE_PEPTIDE1	27	-0.58	-1.75	0.000	0.009	0.976	2916	tags=48%, list=20%, signal=60%
											606	REACTOME_CLASS_B_2_SECRETIN_FAMILY_RECEPTORS	40	-0.54	-1.75	0.004	0.009	0.976	3128	tags=43%, list=21%, signal=54%
											607	PID_EPHRINB_REV_PATHWAY	25	-0.60	-1.75	0.000	0.009	0.977	2658	tags=56%, list=18%, signal=68%
											608	PID_TRKR_PATHWAY	51	-0.51	-1.75	0.002	0.009	0.977	3565	tags=61%, list=24%, signal=80%
											609	SMIRNOV_RESPONSE_TO_IR_2HR_DN	49	-0.52	-1.75	0.003	0.009	0.977	3523	tags=49%, list=24%, signal=64%
											610	PASINI_SUZ12_TARGETS_DN	245	-0.41	-1.75	0.000	0.009	0.979	2755	tags=36%, list=19%, signal=43%
											611	REACTOME_PRE_NOTCH_EXPRESSION_AND_PROCESSING	36	-0.55	-1.75	0.007	0.009	0.981	2816	tags=56%, list=19%, signal=69%
											612	BRACHAT_RESPONSE_TO_CISPLATIN	21	-0.63	-1.75	0.009	0.009	0.981	2193	tags=48%, list=15%, signal=56%
											613	BOYLAN_MULTIPLE_MYELOMA_PCA1_UP	78	-0.47	-1.75	0.002	0.009	0.981	2975	tags=45%, list=20%, signal=56%
											614	REACTOME_SIGNALING_BY_SCF_KIT	74	-0.48	-1.75	0.002	0.009	0.982	2576	tags=42%, list=18%, signal=51%
											615	BIOCARTA_RHO_PATHWAY	29	-0.57	-1.74	0.005	0.009	0.982	3818	tags=59%, list=26%, signal=79%
											616	ZHAN_MULTIPLE_MYELOMA_CD1_DN	40	-0.54	-1.74	0.003	0.010	0.982	2586	tags=45%, list=18%, signal=54%
											617	SHAFFER_IRF4_MULTIPLE_MYELOMA_PROGRAM	33	-0.55	-1.74	0.000	0.010	0.982	2183	tags=36%, list=15%, signal=43%
											618	FERRANDO_T_ALL_WITH_MLL_ENL_FUSION_DN	82	-0.47	-1.74	0.000	0.010	0.982	2833	tags=32%, list=19%, signal=39%
											619	REACTOME_OXYGEN_DEPENDENT_PROLINE_HYDROXYLATION_OF_HYPOXIA_INDUCIBLE_FACTOR_ALPHA	15	-0.67	-1.74	0.004	0.010	0.983	795	tags=27%, list=5%, signal=28%
											620	REACTOME_SIGNAL_TRANSDUCTION_BY_L1	29	-0.57	-1.74	0.007	0.010	0.983	3268	tags=55%, list=22%, signal=71%
											621	ASTON_MAJOR_DEPRESSIVE_DISORDER_DN	123	-0.44	-1.74	0.000	0.010	0.987	2981	tags=41%, list=20%, signal=52%
											622	RODRIGUES_NTN1_TARGETS_DN	121	-0.44	-1.74	0.000	0.010	0.987	3481	tags=45%, list=24%, signal=59%
											623	AMIT_SERUM_RESPONSE_120_MCF10A	55	-0.50	-1.74	0.000	0.010	0.987	3996	tags=56%, list=27%, signal=77%
											624	YAO_TEMPORAL_RESPONSE_TO_PROGESTERONE_CLUSTER_8	40	-0.53	-1.74	0.002	0.010	0.988	3025	tags=48%, list=21%, signal=60%
											625	BIOCARTA_EPO_PATHWAY	18	-0.65	-1.74	0.002	0.010	0.988	3245	tags=67%, list=22%, signal=85%
											626	SMIRNOV_RESPONSE_TO_IR_6HR_DN	105	-0.45	-1.74	0.000	0.010	0.988	3413	tags=38%, list=23%, signal=49%
											627	WHITFIELD_CELL_CYCLE_M_G1	128	-0.44	-1.74	0.000	0.010	0.988	3243	tags=40%, list=22%, signal=51%
											628	REACTOME_REGULATION_OF_KIT_SIGNALING	16	-0.67	-1.74	0.007	0.010	0.988	2458	tags=56%, list=17%, signal=67%
											629	DORN_ADENOVIRUS_INFECTION_12HR_DN	30	-0.57	-1.74	0.005	0.010	0.988	3210	tags=57%, list=22%, signal=72%
											630	REACTOME_PI_METABOLISM	45	-0.52	-1.74	0.003	0.010	0.988	3139	tags=47%, list=21%, signal=59%
											631	SPIRA_SMOKERS_LUNG_CANCER_UP	32	-0.56	-1.74	0.003	0.010	0.989	3818	tags=66%, list=26%, signal=88%
											632	BIOCARTA_INTEGRIN_PATHWAY	35	-0.55	-1.74	0.003	0.010	0.990	3212	tags=57%, list=22%, signal=73%
											633	KAYO_CALORIE_RESTRICTION_MUSCLE_UP	71	-0.48	-1.74	0.000	0.010	0.990	2827	tags=42%, list=19%, signal=52%
											634	APRELIKOVA_BRCA1_TARGETS	42	-0.53	-1.74	0.000	0.010	0.990	2581	tags=38%, list=18%, signal=46%
											635	CONCANNON_APOPTOSIS_BY_EPOXOMICIN_UP	202	-0.41	-1.74	0.000	0.010	0.990	3305	tags=38%, list=22%, signal=48%
											636	PETRETTO_CARDIAC_HYPERTROPHY	26	-0.58	-1.74	0.000	0.010	0.990	3684	tags=54%, list=25%, signal=72%
											637	KEGG_RENAL_CELL_CARCINOMA	63	-0.49	-1.74	0.000	0.010	0.990	3242	tags=43%, list=22%, signal=55%
											638	PID_HIV_NEF_PATHWAY	34	-0.55	-1.74	0.005	0.010	0.991	3262	tags=53%, list=22%, signal=68%
											639	ONDER_CDH1_TARGETS_2_UP	185	-0.42	-1.74	0.000	0.010	0.991	2708	tags=31%, list=18%, signal=38%
											640	PID_CERAMIDE_PATHWAY	47	-0.52	-1.74	0.000	0.010	0.991	3036	tags=47%, list=21%, signal=59%
											641	SWEET_LUNG_CANCER_KRAS_UP	412	-0.38	-1.74	0.000	0.010	0.991	3177	tags=35%, list=22%, signal=43%
											642	LEI_MYB_TARGETS	263	-0.40	-1.73	0.000	0.010	0.993	2861	tags=32%, list=19%, signal=39%
											643	RIZKI_TUMOR_INVASIVENESS_3D_DN	216	-0.41	-1.73	0.000	0.010	0.993	3278	tags=33%, list=22%, signal=42%
											644	KEGG_WNT_SIGNALING_PATHWAY	110	-0.45	-1.73	0.002	0.010	0.993	4268	tags=52%, list=29%, signal=72%
											645	HOLLMANN_APOPTOSIS_VIA_CD40_UP	185	-0.42	-1.73	0.000	0.010	0.993	3836	tags=43%, list=26%, signal=57%
											646	REACTOME_PLC_BETA_MEDIATED_EVENTS	32	-0.56	-1.73	0.007	0.010	0.993	2643	tags=53%, list=18%, signal=65%
											647	JOHNSTONE_PARVB_TARGETS_2_DN	304	-0.40	-1.73	0.000	0.010	0.993	3625	tags=41%, list=25%, signal=54%
											648	REACTOME_AXON_GUIDANCE	170	-0.42	-1.73	0.000	0.010	0.993	3523	tags=43%, list=24%, signal=56%
											649	RAMALHO_STEMNESS_DN	67	-0.48	-1.73	0.000	0.011	0.995	3988	tags=58%, list=27%, signal=79%
											650	REACTOME_TRAF6_MEDIATED_IRF7_ACTIVATION	17	-0.66	-1.73	0.002	0.011	0.995	2223	tags=53%, list=15%, signal=62%
											651	WU_HBX_TARGETS_2_UP	22	-0.61	-1.73	0.005	0.011	0.995	1973	tags=45%, list=13%, signal=52%
											652	BIOCARTA_CHREBP2_PATHWAY	34	-0.55	-1.73	0.003	0.010	0.995	4266	tags=62%, list=29%, signal=87%
											653	ONDER_CDH1_TARGETS_2_DN	301	-0.40	-1.73	0.000	0.011	0.995	2888	tags=32%, list=20%, signal=39%
											654	HAHTOLA_MYCOSIS_FUNGOIDES_SKIN_UP	165	-0.42	-1.73	0.000	0.011	0.995	2635	tags=31%, list=18%, signal=37%
											655	DAVICIONI_TARGETS_OF_PAX_FOXO1_FUSIONS_UP	199	-0.41	-1.73	0.000	0.011	0.995	2860	tags=35%, list=19%, signal=43%
											656	REACTOME_GENERATION_OF_SECOND_MESSENGER_MOLECULES	23	-0.59	-1.73	0.007	0.011	0.995	1976	tags=48%, list=13%, signal=55%
											657	PID_SMAD2_3PATHWAY	17	-0.64	-1.73	0.011	0.011	0.995	4152	tags=71%, list=28%, signal=98%
											658	REACTOME_APOPTOSIS	133	-0.43	-1.73	0.000	0.011	0.995	3091	tags=32%, list=21%, signal=41%
											659	PID_IL2_1PATHWAY	50	-0.50	-1.73	0.005	0.011	0.995	3245	tags=52%, list=22%, signal=66%
											660	LIANG_SILENCED_BY_METHYLATION_2	33	-0.55	-1.73	0.007	0.011	0.996	2993	tags=61%, list=20%, signal=76%
											661	SARTIPY_BLUNTED_BY_INSULIN_RESISTANCE_UP	17	-0.65	-1.73	0.002	0.011	0.996	2334	tags=59%, list=16%, signal=70%
											662	ZHANG_RESPONSE_TO_CANTHARIDIN_UP	17	-0.64	-1.72	0.010	0.011	0.996	2193	tags=53%, list=15%, signal=62%
											663	CARD_MIR302A_TARGETS	58	-0.49	-1.72	0.002	0.011	0.996	3297	tags=47%, list=22%, signal=60%
											664	BILD_HRAS_ONCOGENIC_SIGNATURE	197	-0.41	-1.72	0.000	0.011	0.996	2852	tags=35%, list=19%, signal=43%
											665	IKEDA_MIR1_TARGETS_UP	49	-0.50	-1.72	0.002	0.011	0.996	3501	tags=47%, list=24%, signal=61%
											666	REACTOME_SPHINGOLIPID_METABOLISM	54	-0.50	-1.72	0.006	0.011	0.996	2326	tags=37%, list=16%, signal=44%
											667	ZHANG_ANTIVIRAL_RESPONSE_TO_RIBAVIRIN_DN	41	-0.53	-1.72	0.003	0.011	0.996	3596	tags=61%, list=24%, signal=80%
											668	DELASERNA_MYOD_TARGETS_DN	50	-0.50	-1.72	0.002	0.011	0.996	2243	tags=34%, list=15%, signal=40%
											669	BIOCARTA_GSK3_PATHWAY	24	-0.59	-1.72	0.005	0.011	0.996	3018	tags=67%, list=21%, signal=84%
											670	BIOCARTA_ACTINY_PATHWAY	16	-0.65	-1.72	0.009	0.012	0.997	3133	tags=56%, list=21%, signal=71%
											671	TAKEDA_TARGETS_OF_NUP98_HOXA9_FUSION_16D_UP	158	-0.43	-1.72	0.000	0.012	0.997	3404	tags=49%, list=23%, signal=64%
											672	NIKOLSKY_BREAST_CANCER_6P24_P22_AMPLICON	16	-0.65	-1.72	0.011	0.012	0.997	2563	tags=50%, list=17%, signal=60%
											673	PID_LYSOPHOSPHOLIPID_PATHWAY	54	-0.49	-1.72	0.005	0.012	0.997	3018	tags=50%, list=21%, signal=63%
											674	SWEET_KRAS_ONCOGENIC_SIGNATURE	81	-0.46	-1.72	0.002	0.012	0.997	2050	tags=27%, list=14%, signal=31%
											675	MARTINEZ_RESPONSE_TO_TRABECTEDIN_DN	260	-0.40	-1.72	0.000	0.012	0.997	3319	tags=37%, list=23%, signal=47%
											676	PID_SMAD2_3NUCLEAR_PATHWAY	69	-0.48	-1.72	0.002	0.012	0.997	3420	tags=45%, list=23%, signal=58%
											677	BURTON_ADIPOGENESIS_7	42	-0.51	-1.72	0.002	0.012	0.997	693	tags=24%, list=5%, signal=25%
											678	CHARAFE_BREAST_CANCER_BASAL_VS_MESENCHYMAL_DN	28	-0.56	-1.72	0.007	0.012	0.997	2061	tags=29%, list=14%, signal=33%
											679	DUTERTRE_ESTRADIOL_RESPONSE_6HR_DN	69	-0.48	-1.72	0.000	0.012	0.997	3220	tags=41%, list=22%, signal=52%
											680	KEGG_VIBRIO_CHOLERAE_INFECTION	44	-0.52	-1.71	0.005	0.012	0.997	2769	tags=45%, list=19%, signal=56%
											681	GAUSSMANN_MLL_AF4_FUSION_TARGETS_B_UP	16	-0.65	-1.71	0.007	0.012	0.997	2541	tags=63%, list=17%, signal=75%
											682	HOFMANN_CELL_LYMPHOMA_UP	42	-0.52	-1.71	0.002	0.012	0.997	2211	tags=43%, list=15%, signal=50%
											683	KEGG_CHRONIC_MYELOID_LEUKEMIA	68	-0.47	-1.71	0.002	0.012	0.997	3262	tags=46%, list=22%, signal=58%
											684	ZHONG_RESPONSE_TO_AZACITIDINE_AND_TSA_UP	144	-0.43	-1.71	0.000	0.012	0.997	3241	tags=38%, list=22%, signal=49%
											685	ST_ERK1_ERK2_MAPK_PATHWAY	30	-0.56	-1.71	0.003	0.012	0.997	2316	tags=47%, list=16%, signal=55%
											686	RIGGI_EWING_SARCOMA_PROGENITOR_DN	112	-0.44	-1.71	0.000	0.012	0.997	2771	tags=30%, list=19%, signal=37%
											687	KEGG_ENDOCYTOSIS	150	-0.42	-1.71	0.000	0.012	0.997	3473	tags=49%, list=24%, signal=63%
											688	GARGALOVIC_RESPONSE_TO_OXIDIZED_PHOSPHOLIPIDS_BLUE_UP	114	-0.44	-1.71	0.000	0.012	0.997	4098	tags=48%, list=28%, signal=66%
											689	GUENTHER_GROWTH_SPHERICAL_VS_ADHERENT_DN	23	-0.59	-1.71	0.007	0.012	0.997	2667	tags=57%, list=18%, signal=69%
											690	BURTON_ADIPOGENESIS_9	79	-0.45	-1.71	0.002	0.012	0.997	3608	tags=47%, list=25%, signal=62%
											691	XU_HGF_SIGNALING_NOT_VIA_AKT1_48HR_UP	29	-0.56	-1.71	0.007	0.013	0.997	2697	tags=45%, list=18%, signal=55%
											692	MA_PITUITARY_FETAL_VS_ADULT_DN	16	-0.65	-1.71	0.011	0.013	0.998	2817	tags=56%, list=19%, signal=69%
											693	KANG_IMMORTALIZED_BY_TERT_UP	54	-0.49	-1.71	0.002	0.013	0.998	1556	tags=20%, list=11%, signal=23%
											694	AMIT_EGF_RESPONSE_240_HELA	50	-0.50	-1.71	0.003	0.013	0.998	2778	tags=42%, list=19%, signal=52%
											695	BIOCARTA_MCALPAIN_PATHWAY	20	-0.61	-1.71	0.017	0.013	0.998	2483	tags=45%, list=17%, signal=54%
											696	ZHAN_MULTIPLE_MYELOMA_DN	33	-0.55	-1.71	0.005	0.013	0.998	2796	tags=39%, list=19%, signal=49%
											697	PID_LYMPH_ANGIOGENESIS_PATHWAY	19	-0.61	-1.71	0.014	0.013	0.998	2483	tags=53%, list=17%, signal=63%
											698	COULOUARN_TEMPORAL_TGFB1_SIGNATURE_UP	96	-0.45	-1.71	0.000	0.013	0.998	2763	tags=34%, list=19%, signal=42%
											699	PLASARI_TGFB1_TARGETS_1HR_UP	25	-0.59	-1.71	0.005	0.013	0.998	2093	tags=36%, list=14%, signal=42%
											700	PID_INTEGRIN_A9B1_PATHWAY	15	-0.66	-1.71	0.007	0.013	0.998	2483	tags=60%, list=17%, signal=72%
											701	KORKOLA_EMBRYONAL_CARCINOMA_UP	37	-0.53	-1.71	0.002	0.013	0.998	1549	tags=24%, list=11%, signal=27%
											702	MULLIGHAN_MLL_SIGNATURE_1_DN	191	-0.41	-1.70	0.000	0.013	0.998	3980	tags=42%, list=27%, signal=57%
											703	ZHOU_INFLAMMATORY_RESPONSE_LPS_UP	249	-0.40	-1.70	0.000	0.013	0.998	2462	tags=33%, list=17%, signal=38%
											704	ONDER_CDH1_SIGNALING_VIA_CTNNB1	58	-0.49	-1.70	0.002	0.013	0.998	2605	tags=36%, list=18%, signal=44%
											705	HELLER_HDAC_TARGETS_DN	251	-0.39	-1.70	0.000	0.013	0.998	3433	tags=38%, list=23%, signal=49%
											706	CUI_TCF21_TARGETS_DN	20	-0.61	-1.70	0.012	0.014	0.998	2334	tags=50%, list=16%, signal=59%
											707	JIANG_TIP30_TARGETS_UP	38	-0.53	-1.70	0.003	0.014	0.998	4818	tags=66%, list=33%, signal=98%
											708	FIRESTEIN_CTNNB1_PATHWAY	31	-0.55	-1.70	0.003	0.014	0.998	2811	tags=45%, list=19%, signal=56%
											709	KRASNOSELSKAYA_ILF3_TARGETS_UP	31	-0.55	-1.70	0.004	0.014	0.998	3091	tags=52%, list=21%, signal=65%
											710	TOMLINS_METASTASIS_DN	18	-0.62	-1.70	0.011	0.014	0.998	2717	tags=56%, list=18%, signal=68%
											711	PID_EPO_PATHWAY	33	-0.54	-1.70	0.009	0.014	0.998	3439	tags=64%, list=23%, signal=83%
											712	PECE_MAMMARY_STEM_CELL_DN	119	-0.43	-1.70	0.000	0.014	0.998	3305	tags=44%, list=22%, signal=56%
											713	BIOCARTA_GH_PATHWAY	23	-0.59	-1.70	0.012	0.014	0.998	3212	tags=65%, list=22%, signal=83%
											714	PID_TGFBR_PATHWAY	51	-0.49	-1.70	0.002	0.014	0.998	4321	tags=65%, list=29%, signal=91%
											715	BIOCARTA_HER2_PATHWAY	18	-0.63	-1.70	0.007	0.014	0.998	3212	tags=61%, list=22%, signal=78%
											716	GOLDRATH_ANTIGEN_RESPONSE	322	-0.38	-1.70	0.000	0.014	0.998	3684	tags=35%, list=25%, signal=46%
											717	BHAT_ESR1_TARGETS_VIA_AKT1_DN	64	-0.48	-1.70	0.002	0.014	0.998	2503	tags=41%, list=17%, signal=49%
											718	RIGGI_EWING_SARCOMA_PROGENITOR_UP	277	-0.39	-1.69	0.000	0.014	0.999	3405	tags=38%, list=23%, signal=49%
											719	PEDERSEN_TARGETS_OF_611CTF_ISOFORM_OF_ERBB2	55	-0.49	-1.69	0.002	0.014	0.999	1744	tags=35%, list=12%, signal=39%
											720	SENESE_HDAC1_AND_HDAC2_TARGETS_UP	175	-0.41	-1.69	0.000	0.014	0.999	2904	tags=38%, list=20%, signal=47%
											721	FAELT_B_CLL_WITH_VH_REARRANGEMENTS_UP	46	-0.51	-1.69	0.003	0.014	0.999	3981	tags=57%, list=27%, signal=77%
											722	MCDOWELL_ACUTE_LUNG_INJURY_UP	31	-0.55	-1.69	0.003	0.014	0.999	3245	tags=61%, list=22%, signal=78%
											723	MCMURRAY_TP53_HRAS_COOPERATION_RESPONSE_UP	20	-0.61	-1.69	0.009	0.014	0.999	1115	tags=35%, list=8%, signal=38%
											724	GARGALOVIC_RESPONSE_TO_OXIDIZED_PHOSPHOLIPIDS_YELLOW_UP	31	-0.55	-1.69	0.005	0.014	0.999	3705	tags=52%, list=25%, signal=69%
											725	REACTOME_TRANSCRIPTIONAL_REGULATION_OF_WHITE_ADIPOCYTE_DIFFERENTIATION	62	-0.47	-1.69	0.000	0.014	0.999	3018	tags=37%, list=21%, signal=46%
											726	GENTILE_UV_RESPONSE_CLUSTER_D7	38	-0.53	-1.69	0.006	0.014	0.999	3036	tags=50%, list=21%, signal=63%
											727	PID_RXR_VDR_PATHWAY	22	-0.59	-1.69	0.009	0.014	0.999	2379	tags=45%, list=16%, signal=54%
											728	KEGG_GAP_JUNCTION	60	-0.48	-1.69	0.002	0.014	0.999	2791	tags=38%, list=19%, signal=47%
											729	REACTOME_PD1_SIGNALING	16	-0.64	-1.69	0.007	0.014	0.999	4145	tags=81%, list=28%, signal=113%
											730	ZHAN_MULTIPLE_MYELOMA_CD1_AND_CD2_DN	45	-0.50	-1.69	0.005	0.014	0.999	2654	tags=36%, list=18%, signal=43%
											731	WU_CELL_MIGRATION	134	-0.42	-1.69	0.000	0.014	1.000	2888	tags=35%, list=20%, signal=43%
											732	HELLEBREKERS_SILENCED_DURING_TUMOR_ANGIOGENESIS	56	-0.48	-1.69	0.003	0.015	1.000	2399	tags=34%, list=16%, signal=40%
											733	BIOCARTA_MAL_PATHWAY	16	-0.64	-1.69	0.009	0.015	1.000	3736	tags=63%, list=25%, signal=84%
											734	WANG_CLIM2_TARGETS_DN	175	-0.41	-1.69	0.000	0.015	1.000	3379	tags=37%, list=23%, signal=48%
											735	PID_PRL_SIGNALING_EVENTS_PATHWAY	22	-0.59	-1.69	0.012	0.015	1.000	2483	tags=41%, list=17%, signal=49%
											736	PID_IL27_PATHWAY	20	-0.62	-1.69	0.004	0.015	1.000	2369	tags=60%, list=16%, signal=71%
											737	NIELSEN_GIST	82	-0.46	-1.69	0.000	0.015	1.000	2578	tags=35%, list=18%, signal=43%
											738	PID_IL4_2PATHWAY	45	-0.50	-1.69	0.003	0.015	1.000	1913	tags=40%, list=13%, signal=46%
											739	NAKAYAMA_FRA2_TARGETS	38	-0.52	-1.69	0.007	0.015	1.000	2880	tags=45%, list=20%, signal=55%
											740	SIG_PIP3_SIGNALING_IN_CARDIAC_MYOCTES	57	-0.49	-1.69	0.003	0.015	1.000	3212	tags=49%, list=22%, signal=63%
											741	WONG_ENDMETRIUM_CANCER_DN	43	-0.50	-1.69	0.002	0.015	1.000	915	tags=16%, list=6%, signal=17%
											742	SHETH_LIVER_CANCER_VS_TXNIP_LOSS_PAM6	37	-0.52	-1.69	0.006	0.015	1.000	2104	tags=30%, list=14%, signal=35%
											743	KIM_ALL_DISORDERS_CALB1_CORR_UP	447	-0.37	-1.69	0.000	0.015	1.000	4351	tags=41%, list=30%, signal=57%
											744	PID_MTOR_4PATHWAY	68	-0.47	-1.69	0.002	0.015	1.000	3890	tags=50%, list=26%, signal=68%
											745	REACTOME_IL_RECEPTOR_SHC_SIGNALING	18	-0.62	-1.69	0.007	0.015	1.000	3596	tags=61%, list=24%, signal=81%
											746	KEGG_OOCYTE_MEIOSIS	91	-0.44	-1.68	0.000	0.015	1.000	3438	tags=40%, list=23%, signal=51%
											747	STEARMAN_LUNG_CANCER_EARLY_VS_LATE_DN	50	-0.50	-1.68	0.002	0.015	1.000	3154	tags=46%, list=21%, signal=58%
											748	BIOCARTA_HCMV_PATHWAY	17	-0.62	-1.68	0.007	0.016	1.000	2090	tags=53%, list=14%, signal=62%
											749	ACEVEDO_FGFR1_TARGETS_IN_PROSTATE_CANCER_MODEL_UP	192	-0.40	-1.68	0.000	0.016	1.000	2795	tags=34%, list=19%, signal=41%
											750	CHIANG_LIVER_CANCER_SUBCLASS_CTNNB1_DN	112	-0.43	-1.68	0.002	0.016	1.000	2266	tags=33%, list=15%, signal=39%
											751	PID_NFKAPPAB_ATYPICAL_PATHWAY	17	-0.64	-1.68	0.007	0.016	1.000	3018	tags=65%, list=21%, signal=81%
											752	FLECHNER_PBL_KIDNEY_TRANSPLANT_REJECTED_VS_OK_UP	61	-0.47	-1.68	0.003	0.016	1.000	3694	tags=54%, list=25%, signal=72%
											753	REACTOME_G_ALPHA_Q_SIGNALLING_EVENTS	93	-0.44	-1.68	0.000	0.016	1.000	1810	tags=28%, list=12%, signal=32%
											754	HUMMERICH_SKIN_CANCER_PROGRESSION_UP	69	-0.47	-1.68	0.003	0.016	1.000	2483	tags=36%, list=17%, signal=43%
											755	BERTUCCI_INVASIVE_CARCINOMA_DUCTAL_VS_LOBULAR_UP	19	-0.61	-1.68	0.011	0.016	1.000	2552	tags=47%, list=17%, signal=57%
											756	BIOCARTA_IL2RB_PATHWAY	34	-0.53	-1.68	0.002	0.016	1.000	3245	tags=56%, list=22%, signal=72%
											757	SASSON_RESPONSE_TO_FORSKOLIN_UP	79	-0.46	-1.68	0.000	0.016	1.000	1786	tags=32%, list=12%, signal=36%
											758	KEGG_ERBB_SIGNALING_PATHWAY	70	-0.46	-1.68	0.000	0.016	1.000	2791	tags=41%, list=19%, signal=51%
											759	NGUYEN_NOTCH1_TARGETS_DN	74	-0.46	-1.68	0.002	0.016	1.000	2455	tags=35%, list=17%, signal=42%
											760	HOSHIDA_LIVER_CANCER_LATE_RECURRENCE_UP	52	-0.49	-1.68	0.005	0.016	1.000	2836	tags=44%, list=19%, signal=55%
											761	YAGI_AML_WITH_INV_16_TRANSLOCATION	333	-0.38	-1.68	0.000	0.016	1.000	3598	tags=36%, list=24%, signal=46%
											762	ODONNELL_TARGETS_OF_MYC_AND_TFRC_UP	74	-0.46	-1.68	0.000	0.016	1.000	2467	tags=38%, list=17%, signal=45%
											763	COATES_MACROPHAGE_M1_VS_M2_UP	68	-0.46	-1.68	0.002	0.016	1.000	1960	tags=31%, list=13%, signal=35%
											764	BLUM_RESPONSE_TO_SALIRASIB_UP	225	-0.39	-1.68	0.000	0.016	1.000	3869	tags=43%, list=26%, signal=58%
											765	BIOCARTA_TPO_PATHWAY	23	-0.57	-1.68	0.005	0.016	1.000	3245	tags=70%, list=22%, signal=89%
											766	KYNG_DNA_DAMAGE_BY_UV	55	-0.48	-1.68	0.000	0.016	1.000	2680	tags=38%, list=18%, signal=47%
											767	BIOCARTA_MPR_PATHWAY	28	-0.55	-1.68	0.007	0.016	1.000	3294	tags=39%, list=22%, signal=51%
											768	WATANABE_RECTAL_CANCER_RADIOTHERAPY_RESPONSIVE_DN	81	-0.45	-1.68	0.002	0.016	1.000	2647	tags=35%, list=18%, signal=42%
											769	SIG_REGULATION_OF_THE_ACTIN_CYTOSKELETON_BY_RHO_GTPASES	25	-0.55	-1.68	0.006	0.016	1.000	2284	tags=44%, list=16%, signal=52%
											770	SUBTIL_PROGESTIN_TARGETS	30	-0.54	-1.68	0.014	0.016	1.000	3557	tags=57%, list=24%, signal=75%
											771	BROWNE_HCMV_INFECTION_6HR_UP	51	-0.49	-1.68	0.000	0.016	1.000	2343	tags=37%, list=16%, signal=44%
											772	JAEGER_METASTASIS_DN	131	-0.42	-1.67	0.002	0.016	1.000	2888	tags=34%, list=20%, signal=42%
											773	WANG_LMO4_TARGETS_DN	312	-0.38	-1.67	0.000	0.016	1.000	3388	tags=36%, list=23%, signal=46%
											774	HOWLIN_CITED1_TARGETS_1_DN	28	-0.54	-1.67	0.007	0.017	1.000	1920	tags=36%, list=13%, signal=41%
											775	MAHAJAN_RESPONSE_TO_IL1A_UP	51	-0.48	-1.67	0.003	0.017	1.000	2606	tags=39%, list=18%, signal=47%
											776	BIOCARTA_CREB_PATHWAY	24	-0.57	-1.67	0.010	0.017	1.000	2405	tags=46%, list=16%, signal=55%
											777	HOWLIN_CITED1_TARGETS_1_UP	28	-0.55	-1.67	0.008	0.017	1.000	2037	tags=39%, list=14%, signal=46%
											778	BURTON_ADIPOGENESIS_2	61	-0.48	-1.67	0.002	0.017	1.000	3042	tags=39%, list=21%, signal=49%
											779	CHNG_MULTIPLE_MYELOMA_HYPERPLOID_DN	28	-0.54	-1.67	0.007	0.017	1.000	4262	tags=61%, list=29%, signal=85%
											780	ONO_FOXP3_TARGETS_UP	21	-0.60	-1.67	0.009	0.017	1.000	3248	tags=57%, list=22%, signal=73%
											781	REACTOME_TRANS_GOLGI_NETWORK_VESICLE_BUDDING	54	-0.49	-1.67	0.003	0.017	1.000	3022	tags=41%, list=21%, signal=51%
											782	REACTOME_TRANSPORT_OF_INORGANIC_CATIONS_ANIONS_AND_AMINO_ACIDS_OLIGOPEPTIDES	54	-0.49	-1.67	0.002	0.017	1.000	1582	tags=30%, list=11%, signal=33%
											783	PARK_TRETINOIN_RESPONSE_AND_PML_RARA_FUSION	30	-0.55	-1.67	0.003	0.017	1.000	2142	tags=50%, list=15%, signal=58%
											784	RODRIGUES_THYROID_CARCINOMA_DN	64	-0.47	-1.67	0.003	0.017	1.000	2062	tags=38%, list=14%, signal=43%
											785	LEE_TARGETS_OF_PTCH1_AND_SUFU_UP	40	-0.51	-1.67	0.002	0.017	1.000	3063	tags=38%, list=21%, signal=47%
											786	TIEN_INTESTINE_PROBIOTICS_2HR_UP	24	-0.58	-1.67	0.005	0.017	1.000	3251	tags=42%, list=22%, signal=53%
											787	MCGARVEY_SILENCED_BY_METHYLATION_IN_COLON_CANCER	20	-0.60	-1.67	0.007	0.017	1.000	344	tags=20%, list=2%, signal=20%
											788	GHANDHI_BYSTANDER_IRRADIATION_UP	59	-0.47	-1.67	0.002	0.017	1.000	1354	tags=29%, list=9%, signal=32%
											789	VALK_AML_CLUSTER_9	33	-0.52	-1.67	0.010	0.017	1.000	3764	tags=48%, list=26%, signal=65%
											790	KOKKINAKIS_METHIONINE_DEPRIVATION_96HR_UP	99	-0.43	-1.67	0.001	0.017	1.000	2747	tags=34%, list=19%, signal=42%
											791	MULLIGHAN_NPM1_MUTATED_SIGNATURE_1_DN	109	-0.43	-1.67	0.000	0.017	1.000	2602	tags=32%, list=18%, signal=39%
											792	BAUS_TFF2_TARGETS_UP	21	-0.58	-1.67	0.009	0.017	1.000	3091	tags=48%, list=21%, signal=60%
											793	BLALOCK_ALZHEIMERS_DISEASE_INCIPIENT_UP	334	-0.38	-1.67	0.000	0.017	1.000	3457	tags=36%, list=23%, signal=46%
											794	WIERENGA_STAT5A_TARGETS_GROUP1	107	-0.43	-1.67	0.003	0.017	1.000	2852	tags=36%, list=19%, signal=45%
											795	XU_CREBBP_TARGETS_DN	40	-0.51	-1.67	0.005	0.017	1.000	1415	tags=33%, list=10%, signal=36%
											796	LIN_MELANOMA_COPY_NUMBER_DN	39	-0.51	-1.67	0.007	0.017	1.000	3416	tags=44%, list=23%, signal=57%
											797	REACTOME_DOWNSTREAM_SIGNAL_TRANSDUCTION	80	-0.45	-1.67	0.002	0.017	1.000	2560	tags=41%, list=17%, signal=50%
											798	BURTON_ADIPOGENESIS_11	48	-0.49	-1.66	0.002	0.018	1.000	2427	tags=46%, list=16%, signal=55%
											799	YANG_BREAST_CANCER_ESR1_BULK_UP	22	-0.58	-1.66	0.010	0.018	1.000	2290	tags=45%, list=16%, signal=54%
											800	WANG_MLL_TARGETS	158	-0.41	-1.66	0.000	0.018	1.000	3204	tags=33%, list=22%, signal=42%
											801	WESTON_VEGFA_TARGETS_12HR	19	-0.60	-1.66	0.004	0.018	1.000	3367	tags=58%, list=23%, signal=75%
											802	XU_GH1_AUTOCRINE_TARGETS_DN	109	-0.43	-1.66	0.001	0.018	1.000	2492	tags=32%, list=17%, signal=38%
											803	WONG_PROTEASOME_GENE_MODULE	49	-0.49	-1.66	0.003	0.018	1.000	3490	tags=39%, list=24%, signal=51%
											804	HENDRICKS_SMARCA4_TARGETS_DN	40	-0.51	-1.66	0.002	0.018	1.000	2552	tags=40%, list=17%, signal=48%
											805	MORI_EMU_MYC_LYMPHOMA_BY_ONSET_TIME_DN	17	-0.61	-1.66	0.009	0.018	1.000	3640	tags=53%, list=25%, signal=70%
											806	PID_P75_NTR_PATHWAY	60	-0.48	-1.66	0.002	0.018	1.000	3262	tags=48%, list=22%, signal=62%
											807	LEE_NEURAL_CREST_STEM_CELL_UP	78	-0.45	-1.66	0.008	0.018	1.000	2796	tags=33%, list=19%, signal=41%
											808	KAMIKUBO_MYELOID_CEBPA_NETWORK	23	-0.56	-1.66	0.007	0.018	1.000	3137	tags=52%, list=21%, signal=66%
											809	SANSOM_APC_TARGETS_DN	278	-0.38	-1.66	0.000	0.018	1.000	2430	tags=28%, list=17%, signal=33%
											810	REACTOME_GLUCAGON_TYPE_LIGAND_RECEPTORS	16	-0.63	-1.66	0.009	0.018	1.000	4390	tags=63%, list=30%, signal=89%
											811	REACTOME_PROLONGED_ERK_ACTIVATION_EVENTS	17	-0.61	-1.66	0.011	0.018	1.000	4063	tags=76%, list=28%, signal=106%
											812	NELSON_RESPONSE_TO_ANDROGEN_UP	72	-0.46	-1.66	0.000	0.018	1.000	3677	tags=49%, list=25%, signal=64%
											813	TORCHIA_TARGETS_OF_EWSR1_FLI1_FUSION_DN	283	-0.38	-1.66	0.000	0.018	1.000	3149	tags=36%, list=21%, signal=45%
											814	HOFMANN_MYELODYSPLASTIC_SYNDROM_LOW_RISK_DN	20	-0.60	-1.66	0.012	0.018	1.000	1852	tags=35%, list=13%, signal=40%
											815	OSMAN_BLADDER_CANCER_DN	361	-0.37	-1.66	0.000	0.018	1.000	3048	tags=28%, list=21%, signal=35%
											816	BIOCARTA_TCR_PATHWAY	43	-0.50	-1.66	0.003	0.018	1.000	3438	tags=58%, list=23%, signal=76%
											817	WANG_ESOPHAGUS_CANCER_VS_NORMAL_UP	99	-0.44	-1.66	0.000	0.018	1.000	2847	tags=36%, list=19%, signal=45%
											818	REACTOME_INHIBITION_OF_INSULIN_SECRETION_BY_ADRENALINE_NORADRENALINE	18	-0.61	-1.66	0.016	0.018	1.000	1334	tags=33%, list=9%, signal=37%
											819	DAVIES_MULTIPLE_MYELOMA_VS_MGUS_DN	28	-0.54	-1.66	0.010	0.018	1.000	2187	tags=43%, list=15%, signal=50%
											820	STEARMAN_LUNG_CANCER_EARLY_VS_LATE_UP	115	-0.42	-1.66	0.000	0.019	1.000	3225	tags=39%, list=22%, signal=50%
											821	ONKEN_UVEAL_MELANOMA_DN	454	-0.37	-1.66	0.000	0.019	1.000	3068	tags=32%, list=21%, signal=39%
											822	IKEDA_MIR30_TARGETS_UP	105	-0.42	-1.66	0.000	0.019	1.000	4360	tags=59%, list=30%, signal=83%
											823	BILBAN_B_CLL_LPL_DN	40	-0.51	-1.66	0.005	0.019	1.000	3940	tags=60%, list=27%, signal=82%
											824	REACTOME_BOTULINUM_NEUROTOXICITY	16	-0.61	-1.66	0.018	0.019	1.000	1314	tags=31%, list=9%, signal=34%
											825	ST_MYOCYTE_AD_PATHWAY	19	-0.59	-1.66	0.009	0.019	1.000	1726	tags=47%, list=12%, signal=54%
											826	MARTORIATI_MDM4_TARGETS_NEUROEPITHELIUM_DN	93	-0.44	-1.65	0.000	0.019	1.000	3840	tags=47%, list=26%, signal=64%
											827	SCHAEFFER_PROSTATE_DEVELOPMENT_6HR_DN	442	-0.37	-1.65	0.000	0.019	1.000	3403	tags=35%, list=23%, signal=44%
											828	PID_ECADHERIN_KERATINOCYTE_PATHWAY	18	-0.61	-1.65	0.012	0.019	1.000	2785	tags=72%, list=19%, signal=89%
											829	BIOCARTA_EDG1_PATHWAY	21	-0.60	-1.65	0.006	0.020	1.000	3139	tags=67%, list=21%, signal=85%
											830	TAKEDA_TARGETS_OF_NUP98_HOXA9_FUSION_10D_UP	166	-0.40	-1.65	0.000	0.020	1.000	3455	tags=44%, list=23%, signal=57%
											831	REACTOME_SPHINGOLIPID_DE_NOVO_BIOSYNTHESIS	26	-0.56	-1.65	0.009	0.020	1.000	2071	tags=38%, list=14%, signal=45%
											832	GEORGANTAS_HSC_MARKERS	66	-0.46	-1.65	0.003	0.020	1.000	2849	tags=41%, list=19%, signal=51%
											833	LEE_AGING_NEOCORTEX_UP	77	-0.45	-1.65	0.002	0.020	1.000	4077	tags=45%, list=28%, signal=63%
											834	AKL_HTLV1_INFECTION_DN	61	-0.47	-1.65	0.003	0.020	1.000	3039	tags=41%, list=21%, signal=51%
											835	BIOCARTA_RAC1_PATHWAY	20	-0.59	-1.65	0.016	0.020	1.000	2284	tags=55%, list=16%, signal=65%
											836	REACTOME_REGULATION_OF_INSULIN_SECRETION	55	-0.47	-1.65	0.005	0.020	1.000	2916	tags=38%, list=20%, signal=47%
											837	MCBRYAN_PUBERTAL_TGFB1_TARGETS_DN	43	-0.50	-1.65	0.002	0.020	1.000	1611	tags=35%, list=11%, signal=39%
											838	MUELLER_COMMON_TARGETS_OF_AML_FUSIONS_DN	25	-0.56	-1.65	0.005	0.020	1.000	4008	tags=60%, list=27%, signal=82%
											839	RASHI_RESPONSE_TO_IONIZING_RADIATION_4	53	-0.48	-1.65	0.000	0.020	1.000	3336	tags=49%, list=23%, signal=63%
											840	GERY_CEBP_TARGETS	105	-0.43	-1.65	0.003	0.020	1.000	3421	tags=40%, list=23%, signal=52%
											841	KEGG_ACUTE_MYELOID_LEUKEMIA	56	-0.47	-1.65	0.003	0.020	1.000	4045	tags=52%, list=27%, signal=71%
											842	FALVELLA_SMOKERS_WITH_LUNG_CANCER	56	-0.47	-1.65	0.003	0.020	1.000	3974	tags=48%, list=27%, signal=66%
											843	BIOCARTA_GLEEVEC_PATHWAY	23	-0.57	-1.64	0.005	0.020	1.000	3245	tags=70%, list=22%, signal=89%
											844	WANG_CISPLATIN_RESPONSE_AND_XPC_DN	201	-0.39	-1.64	0.000	0.021	1.000	2891	tags=33%, list=20%, signal=41%
											845	PID_IGF1_PATHWAY	28	-0.54	-1.64	0.010	0.021	1.000	3212	tags=57%, list=22%, signal=73%
											846	PID_GLYPICAN_1PATHWAY	20	-0.58	-1.64	0.020	0.021	1.000	2895	tags=60%, list=20%, signal=75%
											847	MARSON_FOXP3_CORE_DIRECT_TARGETS	17	-0.61	-1.64	0.018	0.021	1.000	2399	tags=41%, list=16%, signal=49%
											848	SIG_CHEMOTAXIS	38	-0.51	-1.64	0.008	0.021	1.000	3354	tags=58%, list=23%, signal=75%
											849	KEGG_RIG_I_LIKE_RECEPTOR_SIGNALING_PATHWAY	51	-0.48	-1.64	0.003	0.021	1.000	3430	tags=45%, list=23%, signal=59%
											850	PROVENZANI_METASTASIS_DN	114	-0.43	-1.64	0.000	0.021	1.000	3119	tags=37%, list=21%, signal=46%
											851	GARY_CD5_TARGETS_DN	419	-0.37	-1.64	0.000	0.021	1.000	3746	tags=37%, list=25%, signal=48%
											852	BROWNE_HCMV_INFECTION_20HR_DN	82	-0.44	-1.64	0.003	0.021	1.000	2711	tags=40%, list=18%, signal=49%
											853	HIRSCH_CELLULAR_TRANSFORMATION_SIGNATURE_UP	214	-0.39	-1.64	0.000	0.021	1.000	2765	tags=33%, list=19%, signal=40%
											854	ZHOU_INFLAMMATORY_RESPONSE_FIMA_UP	317	-0.37	-1.64	0.000	0.021	1.000	3233	tags=34%, list=22%, signal=43%
											855	REACTOME_DOWNSTREAM_SIGNALING_EVENTS_OF_B_CELL_RECEPTOR_BCR	93	-0.43	-1.64	0.000	0.022	1.000	3907	tags=35%, list=27%, signal=48%
											856	GREENBAUM_E2A_TARGETS_DN	18	-0.61	-1.64	0.007	0.022	1.000	1818	tags=33%, list=12%, signal=38%
											857	ST_ADRENERGIC	25	-0.56	-1.64	0.012	0.022	1.000	2842	tags=56%, list=19%, signal=69%
											858	KEGG_PHOSPHATIDYLINOSITOL_SIGNALING_SYSTEM	67	-0.46	-1.64	0.002	0.022	1.000	3139	tags=42%, list=21%, signal=53%
											859	KEGG_MTOR_SIGNALING_PATHWAY	46	-0.49	-1.64	0.007	0.022	1.000	3139	tags=39%, list=21%, signal=50%
											860	REACTOME_AMINO_ACID_TRANSPORT_ACROSS_THE_PLASMA_MEMBRANE	17	-0.60	-1.64	0.018	0.022	1.000	1270	tags=35%, list=9%, signal=39%
											861	REACTOME_GPVI_MEDIATED_ACTIVATION_CASCADE	29	-0.53	-1.63	0.009	0.022	1.000	3405	tags=55%, list=23%, signal=72%
											862	REACTOME_LATENT_INFECTION_OF_HOMO_SAPIENS_WITH_MYCOBACTERIUM_TUBERCULOSIS	23	-0.57	-1.63	0.009	0.022	1.000	2621	tags=48%, list=18%, signal=58%
											863	ABBUD_LIF_SIGNALING_1_UP	37	-0.52	-1.63	0.008	0.022	1.000	2249	tags=38%, list=15%, signal=45%
											864	YAGI_AML_WITH_T_8_21_TRANSLOCATION	321	-0.37	-1.63	0.000	0.022	1.000	3208	tags=34%, list=22%, signal=43%
											865	PENG_LEUCINE_DEPRIVATION_UP	128	-0.41	-1.63	0.003	0.022	1.000	3002	tags=33%, list=20%, signal=41%
											866	CHOI_ATL_STAGE_PREDICTOR	40	-0.50	-1.63	0.011	0.022	1.000	3732	tags=43%, list=25%, signal=57%
											867	DAVICIONI_TARGETS_OF_PAX_FOXO1_FUSIONS_DN	43	-0.49	-1.63	0.007	0.022	1.000	1686	tags=26%, list=11%, signal=29%
											868	ZHAN_MULTIPLE_MYELOMA_CD2_UP	40	-0.50	-1.63	0.003	0.022	1.000	2926	tags=40%, list=20%, signal=50%
											869	POS_HISTAMINE_RESPONSE_NETWORK	24	-0.56	-1.63	0.014	0.023	1.000	2695	tags=38%, list=18%, signal=46%
											870	KEGG_ADIPOCYTOKINE_SIGNALING_PATHWAY	53	-0.48	-1.63	0.010	0.023	1.000	3328	tags=45%, list=23%, signal=58%
											871	REACTOME_THROMBOXANE_SIGNALLING_THROUGH_TP_RECEPTOR	18	-0.60	-1.63	0.021	0.023	1.000	2916	tags=44%, list=20%, signal=55%
											872	BORLAK_LIVER_CANCER_EGF_UP	47	-0.48	-1.63	0.007	0.023	1.000	4238	tags=55%, list=29%, signal=77%
											873	BOQUEST_STEM_CELL_DN	155	-0.40	-1.63	0.000	0.023	1.000	3694	tags=42%, list=25%, signal=55%
											874	REACTOME_CLASS_A1_RHODOPSIN_LIKE_RECEPTORS	128	-0.41	-1.63	0.000	0.024	1.000	2618	tags=34%, list=18%, signal=41%
											875	REACTOME_GABA_B_RECEPTOR_ACTIVATION	22	-0.57	-1.63	0.014	0.024	1.000	1831	tags=36%, list=12%, signal=41%
											876	GU_PDEF_TARGETS_UP	48	-0.48	-1.63	0.008	0.024	1.000	2895	tags=38%, list=20%, signal=47%
											877	SESTO_RESPONSE_TO_UV_C8	58	-0.46	-1.63	0.005	0.024	1.000	4377	tags=53%, list=30%, signal=76%
											878	REACTOME_YAP1_AND_WWTR1_TAZ_STIMULATED_GENE_EXPRESSION	18	-0.61	-1.63	0.010	0.024	1.000	2223	tags=39%, list=15%, signal=46%
											879	BEIER_GLIOMA_STEM_CELL_DN	61	-0.45	-1.63	0.005	0.024	1.000	3780	tags=41%, list=26%, signal=55%
											880	KORKOLA_TERATOMA_UP	15	-0.62	-1.62	0.017	0.024	1.000	1245	tags=40%, list=8%, signal=44%
											881	MUELLER_METHYLATED_IN_GLIOBLASTOMA	15	-0.63	-1.62	0.018	0.024	1.000	2444	tags=40%, list=17%, signal=48%
											882	LINDGREN_BLADDER_CANCER_CLUSTER_1_DN	315	-0.37	-1.62	0.000	0.024	1.000	3319	tags=33%, list=23%, signal=42%
											883	WAKABAYASHI_ADIPOGENESIS_PPARG_RXRA_BOUND_WITH_H4K20ME1_MARK	132	-0.40	-1.62	0.000	0.024	1.000	1760	tags=27%, list=12%, signal=30%
											884	WINNEPENNINCKX_MELANOMA_METASTASIS_DN	34	-0.52	-1.62	0.008	0.024	1.000	3430	tags=53%, list=23%, signal=69%
											885	REICHERT_MITOSIS_LIN9_TARGETS	27	-0.55	-1.62	0.012	0.024	1.000	4864	tags=59%, list=33%, signal=88%
											886	BENPORATH_ES_CORE_NINE_CORRELATED	84	-0.43	-1.62	0.000	0.024	1.000	2978	tags=35%, list=20%, signal=43%
											887	SA_PTEN_PATHWAY	17	-0.61	-1.62	0.023	0.024	1.000	3212	tags=53%, list=22%, signal=68%
											888	GENTILE_UV_RESPONSE_CLUSTER_D4	54	-0.47	-1.62	0.008	0.024	1.000	3357	tags=41%, list=23%, signal=53%
											889	WANG_RESPONSE_TO_GSK3_INHIBITOR_SB216763_UP	343	-0.37	-1.62	0.000	0.025	1.000	2361	tags=29%, list=16%, signal=34%
											890	AMUNDSON_POOR_SURVIVAL_AFTER_GAMMA_RADIATION_8G	81	-0.44	-1.62	0.002	0.025	1.000	2710	tags=41%, list=18%, signal=50%
											891	TIEN_INTESTINE_PROBIOTICS_6HR_DN	151	-0.40	-1.62	0.000	0.025	1.000	3021	tags=33%, list=21%, signal=41%
											892	DAZARD_UV_RESPONSE_CLUSTER_G6	134	-0.41	-1.62	0.001	0.025	1.000	3812	tags=45%, list=26%, signal=60%
											893	KEGG_SPHINGOLIPID_METABOLISM	31	-0.52	-1.62	0.009	0.025	1.000	2326	tags=42%, list=16%, signal=50%
											894	BOYAULT_LIVER_CANCER_SUBCLASS_G56_DN	16	-0.61	-1.62	0.018	0.025	1.000	1698	tags=38%, list=12%, signal=42%
											895	COATES_MACROPHAGE_M1_VS_M2_DN	60	-0.46	-1.62	0.005	0.025	1.000	2947	tags=33%, list=20%, signal=42%
											896	ST_JNK_MAPK_PATHWAY	36	-0.50	-1.62	0.012	0.025	1.000	3638	tags=50%, list=25%, signal=66%
											897	GAVIN_PDE3B_TARGETS	19	-0.59	-1.62	0.018	0.025	1.000	1890	tags=47%, list=13%, signal=54%
											898	WIERENGA_STAT5A_TARGETS_GROUP2	52	-0.48	-1.62	0.011	0.025	1.000	2193	tags=40%, list=15%, signal=47%
											899	GAVIN_FOXP3_TARGETS_CLUSTER_P3	136	-0.41	-1.62	0.003	0.025	1.000	2769	tags=32%, list=19%, signal=39%
											900	REACTOME_SIGNALING_BY_EGFR_IN_CANCER	93	-0.43	-1.62	0.002	0.025	1.000	3626	tags=47%, list=25%, signal=62%
											901	BROWNE_HCMV_INFECTION_30MIN_UP	30	-0.52	-1.62	0.018	0.025	1.000	3245	tags=47%, list=22%, signal=60%
											902	MENSE_HYPOXIA_UP	87	-0.43	-1.62	0.000	0.025	1.000	3020	tags=32%, list=21%, signal=40%
											903	KEGG_ARACHIDONIC_ACID_METABOLISM	36	-0.51	-1.62	0.002	0.026	1.000	2217	tags=31%, list=15%, signal=36%
											904	SWEET_LUNG_CANCER_KRAS_DN	298	-0.37	-1.61	0.000	0.026	1.000	2708	tags=29%, list=18%, signal=35%
											905	KEGG_ADHERENS_JUNCTION	62	-0.46	-1.61	0.000	0.026	1.000	4241	tags=58%, list=29%, signal=81%
											906	FORTSCHEGGER_PHF8_TARGETS_UP	218	-0.38	-1.61	0.000	0.026	1.000	3418	tags=35%, list=23%, signal=45%
											907	GROSS_HYPOXIA_VIA_ELK3_DN	131	-0.41	-1.61	0.003	0.026	1.000	2765	tags=36%, list=19%, signal=44%
											908	GRAESSMANN_APOPTOSIS_BY_SERUM_DEPRIVATION_UP	420	-0.36	-1.61	0.000	0.026	1.000	2936	tags=31%, list=20%, signal=38%
											909	ROZANOV_MMP14_TARGETS_UP	199	-0.38	-1.61	0.000	0.026	1.000	2818	tags=29%, list=19%, signal=36%
											910	ODONNELL_TFRC_TARGETS_UP	297	-0.37	-1.61	0.000	0.026	1.000	2467	tags=29%, list=17%, signal=34%
											911	WANG_ESOPHAGUS_CANCER_VS_NORMAL_DN	91	-0.43	-1.61	0.000	0.026	1.000	2784	tags=35%, list=19%, signal=43%
											912	REACTOME_CD28_CO_STIMULATION	30	-0.52	-1.61	0.012	0.026	1.000	3666	tags=53%, list=25%, signal=71%
											913	GHANDHI_DIRECT_IRRADIATION_UP	72	-0.45	-1.61	0.006	0.026	1.000	1973	tags=33%, list=13%, signal=38%
											914	OSWALD_HEMATOPOIETIC_STEM_CELL_IN_COLLAGEN_GEL_DN	248	-0.38	-1.61	0.000	0.026	1.000	3869	tags=40%, list=26%, signal=54%
											915	GAUSSMANN_MLL_AF4_FUSION_TARGETS_G_DN	25	-0.54	-1.61	0.021	0.026	1.000	1952	tags=32%, list=13%, signal=37%
											916	WANG_TARGETS_OF_MLL_CBP_FUSION_UP	40	-0.49	-1.61	0.008	0.026	1.000	1134	tags=35%, list=8%, signal=38%
											917	REACTOME_PROTEOLYTIC_CLEAVAGE_OF_SNARE_COMPLEX_PROTEINS	15	-0.62	-1.61	0.014	0.026	1.000	1314	tags=33%, list=9%, signal=37%
											918	SMID_BREAST_CANCER_RELAPSE_IN_BONE_DN	187	-0.39	-1.61	0.000	0.026	1.000	2897	tags=31%, list=20%, signal=38%
											919	GERHOLD_ADIPOGENESIS_DN	56	-0.46	-1.61	0.003	0.026	1.000	3731	tags=50%, list=25%, signal=67%
											920	KEGG_INSULIN_SIGNALING_PATHWAY	111	-0.41	-1.61	0.000	0.026	1.000	3212	tags=39%, list=22%, signal=49%
											921	STAMBOLSKY_TARGETS_OF_MUTATED_TP53_UP	40	-0.49	-1.61	0.015	0.027	1.000	3356	tags=48%, list=23%, signal=61%
											922	FINETTI_BREAST_CANCERS_KINOME_GRAY	15	-0.61	-1.61	0.013	0.027	1.000	3667	tags=53%, list=25%, signal=71%
											923	REACTOME_ANTIGEN_ACTIVATES_B_CELL_RECEPTOR_LEADING_TO_GENERATION_OF_SECOND_MESSENGERS	28	-0.53	-1.61	0.017	0.027	1.000	3405	tags=54%, list=23%, signal=70%
											924	PID_P53_REGULATION_PATHWAY	58	-0.46	-1.61	0.008	0.027	1.000	2833	tags=34%, list=19%, signal=43%
											925	ZHANG_TARGETS_OF_EWSR1_FLI1_FUSION	77	-0.43	-1.61	0.008	0.027	1.000	2794	tags=31%, list=19%, signal=38%
											926	LINDGREN_BLADDER_CANCER_HIGH_RECURRENCE	36	-0.50	-1.61	0.008	0.027	1.000	2169	tags=36%, list=15%, signal=42%
											927	FERRANDO_LYL1_NEIGHBORS	15	-0.62	-1.61	0.021	0.027	1.000	644	tags=33%, list=4%, signal=35%
											928	SA_TRKA_RECEPTOR	15	-0.60	-1.61	0.016	0.027	1.000	2298	tags=40%, list=16%, signal=47%
											929	REACTOME_MEMBRANE_TRAFFICKING	102	-0.41	-1.61	0.003	0.027	1.000	2886	tags=35%, list=20%, signal=44%
											930	PID_UPA_UPAR_PATHWAY	27	-0.54	-1.60	0.013	0.027	1.000	2483	tags=56%, list=17%, signal=67%
											931	REACTOME_PLATELET_SENSITIZATION_BY_LDL	15	-0.61	-1.60	0.025	0.028	1.000	4340	tags=73%, list=29%, signal=104%
											932	NICK_RESPONSE_TO_PROC_TREATMENT_DN	25	-0.55	-1.60	0.013	0.028	1.000	3667	tags=52%, list=25%, signal=69%
											933	FERRANDO_T_ALL_WITH_MLL_ENL_FUSION_UP	79	-0.43	-1.60	0.008	0.028	1.000	3118	tags=37%, list=21%, signal=46%
											934	CAVARD_LIVER_CANCER_MALIGNANT_VS_BENIGN	21	-0.56	-1.60	0.017	0.027	1.000	1818	tags=38%, list=12%, signal=43%
											935	GRESHOCK_CANCER_COPY_NUMBER_UP	273	-0.37	-1.60	0.000	0.027	1.000	3908	tags=42%, list=27%, signal=56%
											936	REACTOME_CELL_DEATH_SIGNALLING_VIA_NRAGE_NRIF_AND_NADE	52	-0.46	-1.60	0.005	0.028	1.000	3354	tags=44%, list=23%, signal=57%
											937	KIM_HYPOXIA	20	-0.57	-1.60	0.008	0.028	1.000	1345	tags=30%, list=9%, signal=33%
											938	JOHANSSON_BRAIN_CANCER_EARLY_VS_LATE_DN	36	-0.50	-1.60	0.014	0.028	1.000	3563	tags=44%, list=24%, signal=58%
											939	OKUMURA_INFLAMMATORY_RESPONSE_LPS	155	-0.39	-1.60	0.000	0.028	1.000	2484	tags=28%, list=17%, signal=33%
											940	ONO_AML1_TARGETS_DN	35	-0.51	-1.60	0.012	0.028	1.000	2436	tags=43%, list=17%, signal=51%
											941	PID_EPHA_FWDPATHWAY	24	-0.55	-1.60	0.015	0.028	1.000	3219	tags=63%, list=22%, signal=80%
											942	REACTOME_JNK_C_JUN_KINASES_PHOSPHORYLATION_AND_ACTIVATION_MEDIATED_BY_ACTIVATED_HUMAN_TAK1	15	-0.63	-1.60	0.020	0.028	1.000	1879	tags=40%, list=13%, signal=46%
											943	KYNG_ENVIRONMENTAL_STRESS_RESPONSE_UP	47	-0.48	-1.60	0.010	0.028	1.000	3376	tags=45%, list=23%, signal=58%
											944	REACTOME_BMAL1_CLOCK_NPAS2_ACTIVATES_CIRCADIAN_EXPRESSION	30	-0.52	-1.60	0.019	0.028	1.000	2667	tags=40%, list=18%, signal=49%
											945	NAKAMURA_ADIPOGENESIS_LATE_UP	88	-0.42	-1.60	0.009	0.028	1.000	2518	tags=28%, list=17%, signal=34%
											946	BIOCARTA_UCALPAIN_PATHWAY	15	-0.61	-1.60	0.020	0.028	1.000	2483	tags=53%, list=17%, signal=64%
											947	NIKOLSKY_BREAST_CANCER_8Q12_Q22_AMPLICON	91	-0.43	-1.60	0.002	0.028	1.000	3624	tags=36%, list=25%, signal=48%
											948	MASSARWEH_TAMOXIFEN_RESISTANCE_UP	459	-0.35	-1.60	0.000	0.028	1.000	3142	tags=34%, list=21%, signal=42%
											949	JECHLINGER_EPITHELIAL_TO_MESENCHYMAL_TRANSITION_DN	56	-0.46	-1.60	0.007	0.028	1.000	3476	tags=48%, list=24%, signal=63%
											950	LU_EZH2_TARGETS_DN	330	-0.36	-1.60	0.000	0.028	1.000	3759	tags=41%, list=26%, signal=53%
											951	KEGG_OLFACTORY_TRANSDUCTION	25	-0.54	-1.60	0.018	0.028	1.000	2226	tags=32%, list=15%, signal=38%
											952	MCCLUNG_COCAIN_REWARD_4WK	53	-0.47	-1.60	0.007	0.028	1.000	3939	tags=55%, list=27%, signal=74%
											953	KRIGE_AMINO_ACID_DEPRIVATION	25	-0.55	-1.60	0.012	0.028	1.000	2285	tags=40%, list=16%, signal=47%
											954	REACTOME_SEMA4D_IN_SEMAPHORIN_SIGNALING	26	-0.53	-1.60	0.012	0.028	1.000	3748	tags=62%, list=25%, signal=82%
											955	PID_PLK1_PATHWAY	43	-0.48	-1.60	0.014	0.028	1.000	1567	tags=21%, list=11%, signal=23%
											956	BIOCARTA_CERAMIDE_PATHWAY	22	-0.55	-1.60	0.021	0.029	1.000	3036	tags=41%, list=21%, signal=51%
											957	ZHENG_FOXP3_TARGETS_IN_T_LYMPHOCYTE_DN	31	-0.51	-1.60	0.016	0.029	1.000	2059	tags=42%, list=14%, signal=49%
											958	PID_S1P_S1P3_PATHWAY	26	-0.54	-1.60	0.015	0.029	1.000	3536	tags=54%, list=24%, signal=71%
											959	BURTON_ADIPOGENESIS_8	76	-0.43	-1.60	0.008	0.029	1.000	2675	tags=36%, list=18%, signal=43%
											960	HAN_SATB1_TARGETS_DN	358	-0.36	-1.59	0.000	0.029	1.000	3149	tags=33%, list=21%, signal=41%
											961	WEIGEL_OXIDATIVE_STRESS_BY_TBH_AND_H2O2	31	-0.52	-1.59	0.011	0.029	1.000	4721	tags=58%, list=32%, signal=85%
											962	CASORELLI_ACUTE_PROMYELOCYTIC_LEUKEMIA_UP	162	-0.39	-1.59	0.000	0.029	1.000	3363	tags=40%, list=23%, signal=51%
											963	FERRARI_RESPONSE_TO_FENRETINIDE_UP	18	-0.59	-1.59	0.028	0.029	1.000	2444	tags=39%, list=17%, signal=47%
											964	REACTOME_CIRCADIAN_CLOCK	46	-0.47	-1.59	0.013	0.029	1.000	3907	tags=48%, list=27%, signal=65%
											965	YOSHIMURA_MAPK8_TARGETS_DN	302	-0.36	-1.59	0.000	0.029	1.000	3819	tags=39%, list=26%, signal=52%
											966	HANN_RESISTANCE_TO_BCL2_INHIBITOR_UP	17	-0.58	-1.59	0.024	0.030	1.000	2457	tags=47%, list=17%, signal=56%
											967	SATO_SILENCED_BY_METHYLATION_IN_PANCREATIC_CANCER_1	284	-0.37	-1.59	0.000	0.030	1.000	3945	tags=38%, list=27%, signal=50%
											968	HSIAO_HOUSEKEEPING_GENES	378	-0.36	-1.59	0.000	0.030	1.000	3866	tags=30%, list=26%, signal=40%
											969	SHIN_B_CELL_LYMPHOMA_CLUSTER_7	23	-0.54	-1.59	0.020	0.030	1.000	3003	tags=61%, list=20%, signal=76%
											970	PID_S1P_META_PATHWAY	19	-0.58	-1.59	0.024	0.030	1.000	3753	tags=63%, list=25%, signal=85%
											971	PID_PTP1B_PATHWAY	41	-0.48	-1.59	0.005	0.030	1.000	3212	tags=49%, list=22%, signal=62%
											972	AZARE_STAT3_TARGETS	18	-0.59	-1.59	0.025	0.030	1.000	2744	tags=56%, list=19%, signal=68%
											973	WANG_BARRETTS_ESOPHAGUS_UP	34	-0.51	-1.59	0.012	0.030	1.000	2654	tags=41%, list=18%, signal=50%
											974	MOREIRA_RESPONSE_TO_TSA_UP	28	-0.53	-1.59	0.015	0.030	1.000	2011	tags=32%, list=14%, signal=37%
											975	KEGG_AMYOTROPHIC_LATERAL_SCLEROSIS_ALS	41	-0.48	-1.59	0.012	0.030	1.000	1608	tags=32%, list=11%, signal=35%
											976	JACKSON_DNMT1_TARGETS_UP	70	-0.43	-1.59	0.003	0.030	1.000	4269	tags=54%, list=29%, signal=76%
											977	LINSLEY_MIR16_TARGETS	188	-0.38	-1.59	0.000	0.030	1.000	3669	tags=40%, list=25%, signal=53%
											978	ROME_INSULIN_TARGETS_IN_MUSCLE_UP	387	-0.35	-1.59	0.000	0.030	1.000	4309	tags=42%, list=29%, signal=57%
											979	PID_ERBB4_PATHWAY	32	-0.51	-1.59	0.008	0.030	1.000	1721	tags=41%, list=12%, signal=46%
											980	SASSON_RESPONSE_TO_GONADOTROPHINS_UP	79	-0.43	-1.59	0.003	0.030	1.000	3110	tags=39%, list=21%, signal=49%
											981	REACTOME_MEIOSIS	94	-0.42	-1.59	0.000	0.030	1.000	4689	tags=55%, list=32%, signal=81%
											982	TURASHVILI_BREAST_LOBULAR_CARCINOMA_VS_LOBULAR_NORMAL_DN	46	-0.47	-1.59	0.003	0.030	1.000	2723	tags=35%, list=18%, signal=43%
											983	PID_NETRIN_PATHWAY	28	-0.53	-1.59	0.012	0.031	1.000	2392	tags=50%, list=16%, signal=60%
											984	SCHRAETS_MLL_TARGETS_UP	26	-0.54	-1.59	0.021	0.031	1.000	4250	tags=46%, list=29%, signal=65%
											985	MARTINEZ_RESPONSE_TO_TRABECTEDIN	48	-0.48	-1.59	0.006	0.031	1.000	2455	tags=35%, list=17%, signal=42%
											986	PID_NFAT_TFPATHWAY	31	-0.52	-1.59	0.018	0.031	1.000	3245	tags=42%, list=22%, signal=54%
											987	BIOCARTA_AKT_PATHWAY	19	-0.57	-1.59	0.029	0.031	1.000	3424	tags=74%, list=23%, signal=96%
											988	WANG_TUMOR_INVASIVENESS_UP	344	-0.36	-1.59	0.000	0.031	1.000	3441	tags=31%, list=23%, signal=40%
											989	PID_EPHA2_FWD_PATHWAY	18	-0.59	-1.59	0.022	0.031	1.000	3219	tags=56%, list=22%, signal=71%
											990	REACTOME_ANTIGEN_PROCESSING_CROSS_PRESENTATION	72	-0.44	-1.58	0.006	0.031	1.000	3490	tags=28%, list=24%, signal=36%
											991	MCBRYAN_PUBERTAL_BREAST_5_6WK_DN	118	-0.40	-1.58	0.001	0.031	1.000	3191	tags=36%, list=22%, signal=45%
											992	PID_ARF6_PATHWAY	26	-0.53	-1.58	0.014	0.031	1.000	4420	tags=69%, list=30%, signal=99%
											993	YIH_RESPONSE_TO_ARSENITE_C1	23	-0.55	-1.58	0.025	0.032	1.000	2647	tags=48%, list=18%, signal=58%
											994	PENG_GLUCOSE_DEPRIVATION_DN	148	-0.39	-1.58	0.000	0.032	1.000	3408	tags=38%, list=23%, signal=49%
											995	PID_INSULIN_PATHWAY	41	-0.48	-1.58	0.011	0.032	1.000	3212	tags=49%, list=22%, signal=62%
											996	JIANG_HYPOXIA_NORMAL	267	-0.37	-1.58	0.000	0.032	1.000	3089	tags=34%, list=21%, signal=42%
											997	KYNG_WERNER_SYNDROM_AND_NORMAL_AGING_DN	188	-0.38	-1.58	0.000	0.032	1.000	3444	tags=36%, list=23%, signal=46%
											998	JIANG_AGING_HYPOTHALAMUS_DN	36	-0.50	-1.58	0.010	0.032	1.000	3228	tags=36%, list=22%, signal=46%
											999	MARSON_FOXP3_TARGETS_DN	47	-0.47	-1.58	0.015	0.032	1.000	2399	tags=36%, list=16%, signal=43%
											1000	HOLLEMAN_VINCRISTINE_RESISTANCE_B_ALL_UP	32	-0.51	-1.58	0.010	0.032	1.000	3198	tags=38%, list=22%, signal=48%
											1001	BILANGES_SERUM_SENSITIVE_VIA_TSC2	34	-0.50	-1.58	0.016	0.032	1.000	3877	tags=50%, list=26%, signal=68%
											1002	SHAFFER_IRF4_TARGETS_IN_PLASMA_CELL_VS_MATURE_B_LYMPHOCYTE	64	-0.44	-1.58	0.002	0.032	1.000	2954	tags=34%, list=20%, signal=43%
											1003	SENGUPTA_NASOPHARYNGEAL_CARCINOMA_UP	256	-0.36	-1.58	0.001	0.032	1.000	4169	tags=43%, list=28%, signal=58%
											1004	TERAO_AOX4_TARGETS_HG_UP	27	-0.54	-1.58	0.017	0.032	1.000	3595	tags=59%, list=24%, signal=78%
											1005	REACTOME_SIGNALING_BY_PDGF	94	-0.41	-1.58	0.003	0.032	1.000	2560	tags=37%, list=17%, signal=45%
											1006	IWANAGA_CARCINOGENESIS_BY_KRAS_DN	93	-0.41	-1.58	0.003	0.032	1.000	3767	tags=48%, list=26%, signal=65%
											1007	HOLLEMAN_PREDNISOLONE_RESISTANCE_ALL_UP	18	-0.58	-1.58	0.020	0.033	1.000	3085	tags=39%, list=21%, signal=49%
											1008	IIZUKA_LIVER_CANCER_PROGRESSION_G1_G2_DN	24	-0.55	-1.58	0.022	0.033	1.000	4042	tags=58%, list=27%, signal=80%
											1009	KEGG_LYSOSOME	112	-0.40	-1.58	0.003	0.033	1.000	1946	tags=29%, list=13%, signal=33%
											1010	YAO_TEMPORAL_RESPONSE_TO_PROGESTERONE_CLUSTER_1	56	-0.45	-1.58	0.012	0.033	1.000	2963	tags=39%, list=20%, signal=49%
											1011	REACTOME_REGULATION_OF_MRNA_STABILITY_BY_PROTEINS_THAT_BIND_AU_RICH_ELEMENTS	81	-0.43	-1.58	0.005	0.033	1.000	3490	tags=31%, list=24%, signal=40%
											1012	CHANDRAN_METASTASIS_UP	179	-0.38	-1.58	0.001	0.033	1.000	3346	tags=40%, list=23%, signal=51%
											1013	REACTOME_CIRCADIAN_REPRESSION_OF_EXPRESSION_BY_REV_ERBA	20	-0.56	-1.58	0.027	0.033	1.000	2223	tags=40%, list=15%, signal=47%
											1014	GARGALOVIC_RESPONSE_TO_OXIDIZED_PHOSPHOLIPIDS_MAGENTA_UP	26	-0.52	-1.58	0.022	0.033	1.000	3689	tags=62%, list=25%, signal=82%
											1015	FONTAINE_FOLLICULAR_THYROID_ADENOMA_DN	54	-0.46	-1.58	0.006	0.033	1.000	3504	tags=41%, list=24%, signal=53%
											1016	BRUECKNER_TARGETS_OF_MIRLET7A3_UP	77	-0.43	-1.58	0.006	0.033	1.000	3548	tags=40%, list=24%, signal=53%
											1017	ZHAN_MULTIPLE_MYELOMA_MF_UP	33	-0.50	-1.58	0.010	0.033	1.000	3189	tags=45%, list=22%, signal=58%
											1018	BASSO_CD40_SIGNALING_DN	56	-0.45	-1.57	0.010	0.033	1.000	2363	tags=29%, list=16%, signal=34%
											1019	WINTER_HYPOXIA_METAGENE	187	-0.38	-1.57	0.000	0.033	1.000	2897	tags=32%, list=20%, signal=39%
											1020	REACTOME_NRAGE_SIGNALS_DEATH_THROUGH_JNK	37	-0.49	-1.57	0.010	0.033	1.000	3354	tags=49%, list=23%, signal=63%
											1021	MATSUDA_NATURAL_KILLER_DIFFERENTIATION	396	-0.35	-1.57	0.000	0.033	1.000	3465	tags=31%, list=24%, signal=40%
											1022	BIOCARTA_IGF1_PATHWAY	21	-0.57	-1.57	0.019	0.033	1.000	3245	tags=62%, list=22%, signal=79%
											1023	REACTOME_EGFR_DOWNREGULATION	21	-0.55	-1.57	0.023	0.033	1.000	3568	tags=48%, list=24%, signal=63%
											1024	BECKER_TAMOXIFEN_RESISTANCE_DN	33	-0.50	-1.57	0.025	0.033	1.000	2216	tags=30%, list=15%, signal=36%
											1025	WATANABE_RECTAL_CANCER_RADIOTHERAPY_RESPONSIVE_UP	95	-0.42	-1.57	0.005	0.033	1.000	2611	tags=32%, list=18%, signal=38%
											1026	BIOCARTA_CXCR4_PATHWAY	20	-0.57	-1.57	0.035	0.034	1.000	3018	tags=65%, list=21%, signal=82%
											1027	BROWNE_HCMV_INFECTION_2HR_UP	30	-0.52	-1.57	0.016	0.034	1.000	3245	tags=47%, list=22%, signal=60%
											1028	TURASHVILI_BREAST_LOBULAR_CARCINOMA_VS_DUCTAL_NORMAL_DN	49	-0.46	-1.57	0.011	0.034	1.000	2245	tags=35%, list=15%, signal=41%
											1029	MORI_SMALL_PRE_BII_LYMPHOCYTE_UP	69	-0.44	-1.57	0.008	0.034	1.000	3004	tags=35%, list=20%, signal=43%
											1030	DEMAGALHAES_AGING_UP	45	-0.47	-1.57	0.003	0.034	1.000	3009	tags=38%, list=20%, signal=47%
											1031	REACTOME_GOLGI_ASSOCIATED_VESICLE_BIOGENESIS	47	-0.46	-1.57	0.005	0.034	1.000	3022	tags=38%, list=21%, signal=48%
											1032	REACTOME_MEIOTIC_RECOMBINATION	69	-0.43	-1.57	0.011	0.034	1.000	4550	tags=57%, list=31%, signal=81%
											1033	BIOCARTA_ARAP_PATHWAY	16	-0.59	-1.57	0.028	0.034	1.000	3540	tags=50%, list=24%, signal=66%
											1034	ZUCCHI_METASTASIS_DN	32	-0.51	-1.57	0.023	0.035	1.000	3996	tags=53%, list=27%, signal=73%
											1035	NING_CHRONIC_OBSTRUCTIVE_PULMONARY_DISEASE_DN	105	-0.41	-1.57	0.002	0.035	1.000	3207	tags=38%, list=22%, signal=48%
											1036	PID_RHOA_REG_PATHWAY	35	-0.49	-1.57	0.017	0.035	1.000	3354	tags=54%, list=23%, signal=70%
											1037	SCHAEFFER_PROSTATE_DEVELOPMENT_48HR_DN	266	-0.36	-1.57	0.000	0.035	1.000	2528	tags=26%, list=17%, signal=31%
											1038	DANG_REGULATED_BY_MYC_DN	210	-0.38	-1.57	0.000	0.035	1.000	2906	tags=33%, list=20%, signal=40%
											1039	BIOCARTA_RARRXR_PATHWAY	15	-0.61	-1.57	0.041	0.035	1.000	2800	tags=53%, list=19%, signal=66%
											1040	REACTOME_SIGNALING_BY_TGF_BETA_RECEPTOR_COMPLEX	56	-0.45	-1.57	0.015	0.035	1.000	4482	tags=54%, list=30%, signal=77%
											1041	ST_INTEGRIN_SIGNALING_PATHWAY	68	-0.44	-1.57	0.009	0.035	1.000	3212	tags=46%, list=22%, signal=58%
											1042	PID_RET_PATHWAY	33	-0.49	-1.57	0.015	0.035	1.000	3439	tags=58%, list=23%, signal=75%
											1043	KEGG_ENDOMETRIAL_CANCER	46	-0.46	-1.57	0.012	0.035	1.000	4045	tags=52%, list=27%, signal=72%
											1044	SESTO_RESPONSE_TO_UV_C5	46	-0.47	-1.57	0.019	0.035	1.000	4043	tags=54%, list=27%, signal=75%
											1045	KYNG_DNA_DAMAGE_UP	180	-0.38	-1.56	0.001	0.035	1.000	2316	tags=27%, list=16%, signal=32%
											1046	LANDIS_BREAST_CANCER_PROGRESSION_UP	35	-0.49	-1.56	0.018	0.035	1.000	2422	tags=43%, list=16%, signal=51%
											1047	REACTOME_PHASE1_FUNCTIONALIZATION_OF_COMPOUNDS	28	-0.52	-1.56	0.018	0.035	1.000	4014	tags=50%, list=27%, signal=69%
											1048	HOFMANN_MYELODYSPLASTIC_SYNDROM_RISK_UP	15	-0.60	-1.56	0.034	0.036	1.000	3702	tags=53%, list=25%, signal=71%
											1049	AMIT_EGF_RESPONSE_60_HELA	40	-0.48	-1.56	0.019	0.036	1.000	2803	tags=43%, list=19%, signal=52%
											1050	BUCKANOVICH_T_LYMPHOCYTE_HOMING_ON_TUMOR_UP	20	-0.55	-1.56	0.020	0.036	1.000	2378	tags=40%, list=16%, signal=48%
											1051	PEDERSEN_METASTASIS_BY_ERBB2_ISOFORM_1	29	-0.50	-1.56	0.021	0.036	1.000	3365	tags=45%, list=23%, signal=58%
											1052	SU_THYMUS	15	-0.60	-1.56	0.039	0.036	1.000	1204	tags=40%, list=8%, signal=44%
											1053	KAAB_FAILED_HEART_ATRIUM_DN	127	-0.39	-1.56	0.000	0.036	1.000	4152	tags=41%, list=28%, signal=57%
											1054	STAMBOLSKY_TARGETS_OF_MUTATED_TP53_DN	39	-0.48	-1.56	0.013	0.036	1.000	2866	tags=41%, list=19%, signal=51%
											1055	PARK_HSC_VS_MULTIPOTENT_PROGENITORS_UP	19	-0.57	-1.56	0.034	0.036	1.000	3094	tags=53%, list=21%, signal=67%
											1056	TARTE_PLASMA_CELL_VS_PLASMABLAST_DN	304	-0.36	-1.56	0.000	0.036	1.000	3465	tags=31%, list=24%, signal=40%
											1057	GREGORY_SYNTHETIC_LETHAL_WITH_IMATINIB	118	-0.40	-1.56	0.002	0.036	1.000	2483	tags=34%, list=17%, signal=40%
											1058	HUANG_DASATINIB_RESISTANCE_DN	51	-0.45	-1.56	0.008	0.037	1.000	1760	tags=31%, list=12%, signal=36%
											1059	KEGG_AXON_GUIDANCE	93	-0.41	-1.56	0.003	0.037	1.000	2933	tags=40%, list=20%, signal=49%
											1060	MULLIGHAN_NPM1_SIGNATURE_3_DN	139	-0.39	-1.56	0.003	0.037	1.000	2893	tags=32%, list=20%, signal=40%
											1061	PEREZ_TP63_TARGETS	236	-0.37	-1.56	0.000	0.037	1.000	3241	tags=37%, list=22%, signal=47%
											1062	REACTOME_RORA_ACTIVATES_CIRCADIAN_EXPRESSION	21	-0.54	-1.56	0.024	0.037	1.000	3867	tags=57%, list=26%, signal=77%
											1063	HOFFMANN_SMALL_PRE_BII_TO_IMMATURE_B_LYMPHOCYTE_UP	60	-0.45	-1.56	0.010	0.037	1.000	2027	tags=33%, list=14%, signal=38%
											1064	WAMUNYOKOLI_OVARIAN_CANCER_LMP_DN	156	-0.38	-1.56	0.001	0.038	1.000	3136	tags=36%, list=21%, signal=45%
											1065	BROWNE_HCMV_INFECTION_2HR_DN	33	-0.49	-1.56	0.025	0.038	1.000	2364	tags=36%, list=16%, signal=43%
											1066	PLASARI_TGFB1_SIGNALING_VIA_NFIC_1HR_DN	72	-0.43	-1.55	0.009	0.038	1.000	2916	tags=36%, list=20%, signal=45%
											1067	ULE_SPLICING_VIA_NOVA2	35	-0.49	-1.55	0.020	0.038	1.000	3794	tags=49%, list=26%, signal=65%
											1068	NOJIMA_SFRP2_TARGETS_UP	26	-0.52	-1.55	0.036	0.038	1.000	3106	tags=50%, list=21%, signal=63%
											1069	WOTTON_RUNX_TARGETS_UP	15	-0.60	-1.55	0.028	0.038	1.000	1519	tags=47%, list=10%, signal=52%
											1070	NEMETH_INFLAMMATORY_RESPONSE_LPS_DN	31	-0.49	-1.55	0.016	0.038	1.000	2679	tags=35%, list=18%, signal=43%
											1071	WANG_SMARCE1_TARGETS_UP	196	-0.37	-1.55	0.000	0.039	1.000	3084	tags=32%, list=21%, signal=40%
											1072	RAO_BOUND_BY_SALL4	171	-0.38	-1.55	0.000	0.039	1.000	3376	tags=34%, list=23%, signal=44%
											1073	MANALO_HYPOXIA_UP	161	-0.38	-1.55	0.000	0.039	1.000	2485	tags=29%, list=17%, signal=35%
											1074	RICKMAN_TUMOR_DIFFERENTIATED_WELL_VS_MODERATELY_DN	59	-0.45	-1.55	0.012	0.039	1.000	3739	tags=49%, list=25%, signal=66%
											1075	IWANAGA_CARCINOGENESIS_BY_KRAS_PTEN_DN	245	-0.36	-1.55	0.000	0.039	1.000	2708	tags=28%, list=18%, signal=34%
											1076	HELLER_SILENCED_BY_METHYLATION_DN	88	-0.41	-1.55	0.009	0.039	1.000	3476	tags=42%, list=24%, signal=55%
											1077	FLECHNER_PBL_KIDNEY_TRANSPLANT_OK_VS_DONOR_DN	41	-0.47	-1.55	0.025	0.039	1.000	3524	tags=49%, list=24%, signal=64%
											1078	STEARMAN_TUMOR_FIELD_EFFECT_UP	30	-0.50	-1.55	0.023	0.040	1.000	2780	tags=43%, list=19%, signal=53%
											1079	PETROVA_ENDOTHELIUM_LYMPHATIC_VS_BLOOD_DN	123	-0.39	-1.55	0.006	0.040	1.000	2695	tags=33%, list=18%, signal=40%
											1080	KEGG_TIGHT_JUNCTION	86	-0.42	-1.55	0.005	0.040	1.000	3379	tags=35%, list=23%, signal=45%
											1081	PID_ERBB2_ERBB3_PATHWAY	40	-0.48	-1.55	0.017	0.040	1.000	3894	tags=55%, list=26%, signal=75%
											1082	REACTOME_SIGNALING_BY_WNT	62	-0.44	-1.55	0.018	0.040	1.000	4129	tags=32%, list=28%, signal=45%
											1083	REACTOME_CHEMOKINE_RECEPTORS_BIND_CHEMOKINES	32	-0.49	-1.55	0.022	0.040	1.000	3697	tags=59%, list=25%, signal=79%
											1084	VARELA_ZMPSTE24_TARGETS_UP	38	-0.48	-1.55	0.011	0.040	1.000	2491	tags=34%, list=17%, signal=41%
											1085	KUMAR_TARGETS_OF_MLL_AF9_FUSION	346	-0.35	-1.54	0.000	0.041	1.000	2429	tags=27%, list=17%, signal=31%
											1086	BROWNE_HCMV_INFECTION_10HR_UP	80	-0.42	-1.54	0.011	0.041	1.000	3070	tags=36%, list=21%, signal=46%
											1087	DOUGLAS_BMI1_TARGETS_DN	285	-0.36	-1.54	0.000	0.041	1.000	2911	tags=31%, list=20%, signal=38%
											1088	DORN_ADENOVIRUS_INFECTION_12HR_UP	20	-0.56	-1.54	0.026	0.041	1.000	2093	tags=40%, list=14%, signal=47%
											1089	KEGG_PANCREATIC_CANCER	64	-0.43	-1.54	0.007	0.041	1.000	3262	tags=41%, list=22%, signal=52%
											1090	FIGUEROA_AML_METHYLATION_CLUSTER_5_DN	28	-0.52	-1.54	0.027	0.041	1.000	3098	tags=43%, list=21%, signal=54%
											1091	ONDER_CDH1_TARGETS_1_DN	128	-0.38	-1.54	0.005	0.042	1.000	3126	tags=35%, list=21%, signal=44%
											1092	ONDER_CDH1_TARGETS_1_UP	119	-0.39	-1.54	0.007	0.042	1.000	2611	tags=32%, list=18%, signal=39%
											1093	BARRIER_CANCER_RELAPSE_NORMAL_SAMPLE_UP	28	-0.51	-1.54	0.042	0.042	1.000	2184	tags=32%, list=15%, signal=38%
											1094	KYNG_RESPONSE_TO_H2O2_VIA_ERCC6_DN	42	-0.47	-1.54	0.019	0.042	1.000	4279	tags=48%, list=29%, signal=67%
											1095	SMIRNOV_RESPONSE_TO_IR_2HR_UP	47	-0.46	-1.54	0.024	0.042	1.000	2852	tags=43%, list=19%, signal=53%
											1096	CHIARADONNA_NEOPLASTIC_TRANSFORMATION_KRAS_CDC25_UP	47	-0.45	-1.54	0.015	0.042	1.000	2581	tags=28%, list=18%, signal=33%
											1097	NGUYEN_NOTCH1_TARGETS_UP	24	-0.53	-1.54	0.017	0.042	1.000	3042	tags=38%, list=21%, signal=47%
											1098	SHEDDEN_LUNG_CANCER_GOOD_SURVIVAL_A4	154	-0.38	-1.54	0.003	0.042	1.000	3474	tags=39%, list=24%, signal=50%
											1099	SIG_IL4RECEPTOR_IN_B_LYPHOCYTES	27	-0.52	-1.54	0.023	0.042	1.000	3398	tags=59%, list=23%, signal=77%
											1100	MA_MYELOID_DIFFERENTIATION_DN	39	-0.47	-1.54	0.021	0.043	1.000	3245	tags=44%, list=22%, signal=56%
											1101	HOUSTIS_ROS	29	-0.50	-1.54	0.025	0.043	1.000	1719	tags=28%, list=12%, signal=31%
											1102	BROWNE_HCMV_INFECTION_18HR_UP	148	-0.38	-1.54	0.003	0.043	1.000	3819	tags=38%, list=26%, signal=51%
											1103	REACTOME_CYTOCHROME_P450_ARRANGED_BY_SUBSTRATE_TYPE	18	-0.56	-1.53	0.039	0.043	1.000	1998	tags=33%, list=14%, signal=39%
											1104	REACTOME_REGULATION_OF_HYPOXIA_INDUCIBLE_FACTOR_HIF_BY_OXYGEN	20	-0.56	-1.53	0.040	0.044	1.000	2913	tags=35%, list=20%, signal=44%
											1105	KEGG_MELANOGENESIS	69	-0.43	-1.53	0.016	0.044	1.000	2791	tags=38%, list=19%, signal=46%
											1106	PID_TELOMERASE_PATHWAY	63	-0.44	-1.53	0.009	0.044	1.000	2108	tags=29%, list=14%, signal=33%
											1107	CERVERA_SDHB_TARGETS_1_DN	16	-0.59	-1.53	0.033	0.044	1.000	3090	tags=44%, list=21%, signal=55%
											1108	BIOCARTA_PPARA_PATHWAY	50	-0.45	-1.53	0.017	0.044	1.000	3139	tags=46%, list=21%, signal=58%
											1109	TURASHVILI_BREAST_LOBULAR_CARCINOMA_VS_LOBULAR_NORMAL_UP	52	-0.45	-1.53	0.003	0.044	1.000	3052	tags=37%, list=21%, signal=46%
											1110	WEIGEL_OXIDATIVE_STRESS_RESPONSE	31	-0.50	-1.53	0.014	0.044	1.000	2457	tags=39%, list=17%, signal=46%
											1111	REACTOME_GABA_RECEPTOR_ACTIVATION	24	-0.53	-1.53	0.026	0.044	1.000	1831	tags=33%, list=12%, signal=38%
											1112	MARTINEZ_RB1_AND_TP53_TARGETS_UP	470	-0.34	-1.53	0.000	0.045	1.000	3470	tags=34%, list=24%, signal=44%
											1113	REACTOME_TGF_BETA_RECEPTOR_SIGNALING_ACTIVATES_SMADS	24	-0.51	-1.53	0.031	0.045	1.000	4361	tags=63%, list=30%, signal=89%
											1114	LEE_CALORIE_RESTRICTION_MUSCLE_DN	45	-0.46	-1.53	0.015	0.045	1.000	2729	tags=38%, list=19%, signal=46%
											1115	KEGG_PROSTATE_CANCER	79	-0.41	-1.53	0.006	0.045	1.000	4045	tags=43%, list=27%, signal=59%
											1116	REACTOME_ADP_SIGNALLING_THROUGH_P2RY1	20	-0.55	-1.53	0.029	0.045	1.000	2916	tags=45%, list=20%, signal=56%
											1117	REACTOME_NEGATIVE_REGULATORS_OF_RIG_I_MDA5_SIGNALING	30	-0.50	-1.53	0.027	0.045	1.000	2198	tags=37%, list=15%, signal=43%
											1118	VERRECCHIA_DELAYED_RESPONSE_TO_TGFB1	29	-0.50	-1.53	0.038	0.045	1.000	1694	tags=31%, list=12%, signal=35%
											1119	REACTOME_TRIGLYCERIDE_BIOSYNTHESIS	34	-0.48	-1.53	0.017	0.046	1.000	2528	tags=38%, list=17%, signal=46%
											1120	REACTOME_CREB_PHOSPHORYLATION_THROUGH_THE_ACTIVATION_OF_RAS	20	-0.56	-1.53	0.021	0.045	1.000	2791	tags=55%, list=19%, signal=68%
											1121	VECCHI_GASTRIC_CANCER_EARLY_DN	179	-0.37	-1.53	0.000	0.045	1.000	2271	tags=24%, list=15%, signal=28%
											1122	KEGG_VEGF_SIGNALING_PATHWAY	62	-0.43	-1.53	0.011	0.046	1.000	3438	tags=40%, list=23%, signal=52%
											1123	ST_GA12_PATHWAY	20	-0.55	-1.53	0.037	0.046	1.000	3107	tags=50%, list=21%, signal=63%
											1124	PID_HES_HEY_PATHWAY	36	-0.48	-1.53	0.028	0.046	1.000	2685	tags=42%, list=18%, signal=51%
											1125	MCBRYAN_PUBERTAL_TGFB1_TARGETS_UP	140	-0.38	-1.53	0.003	0.046	1.000	3210	tags=39%, list=22%, signal=49%
											1126	REACTOME_INSULIN_RECEPTOR_RECYCLING	17	-0.57	-1.53	0.039	0.046	1.000	2621	tags=47%, list=18%, signal=57%
											1127	LAU_APOPTOSIS_CDKN2A_UP	55	-0.44	-1.53	0.013	0.046	1.000	3106	tags=38%, list=21%, signal=48%
											1128	ABE_VEGFA_TARGETS_2HR	28	-0.51	-1.53	0.030	0.046	1.000	1877	tags=29%, list=13%, signal=33%
											1129	WOTTON_RUNX_TARGETS_DN	20	-0.54	-1.53	0.034	0.046	1.000	3062	tags=45%, list=21%, signal=57%
											1130	CHICAS_RB1_TARGETS_CONFLUENT	416	-0.34	-1.52	0.000	0.046	1.000	2820	tags=27%, list=19%, signal=32%
											1131	TURASHVILI_BREAST_LOBULAR_CARCINOMA_VS_DUCTAL_NORMAL_UP	42	-0.46	-1.52	0.019	0.046	1.000	3419	tags=48%, list=23%, signal=62%
											1132	KEGG_PRION_DISEASES	27	-0.51	-1.52	0.031	0.047	1.000	3009	tags=48%, list=20%, signal=60%
											1133	VERRECCHIA_EARLY_RESPONSE_TO_TGFB1	46	-0.46	-1.52	0.028	0.047	1.000	2400	tags=43%, list=16%, signal=52%
											1134	INGRAM_SHH_TARGETS_UP	93	-0.40	-1.52	0.006	0.047	1.000	2708	tags=33%, list=18%, signal=41%
											1135	PID_AR_TF_PATHWAY	44	-0.46	-1.52	0.010	0.047	1.000	2695	tags=41%, list=18%, signal=50%
											1136	KATSANOU_ELAVL1_TARGETS_DN	104	-0.39	-1.52	0.009	0.047	1.000	2092	tags=22%, list=14%, signal=26%
											1137	GOTTWEIN_TARGETS_OF_KSHV_MIR_K12_11	58	-0.43	-1.52	0.015	0.047	1.000	2408	tags=34%, list=16%, signal=41%
											1138	SNIJDERS_AMPLIFIED_IN_HEAD_AND_NECK_TUMORS	27	-0.51	-1.52	0.025	0.047	1.000	2652	tags=52%, list=18%, signal=63%
											1139	OHM_METHYLATED_IN_ADULT_CANCERS	21	-0.52	-1.52	0.025	0.047	1.000	469	tags=19%, list=3%, signal=20%
											1140	SWEET_KRAS_TARGETS_UP	64	-0.43	-1.52	0.005	0.047	1.000	2206	tags=23%, list=15%, signal=27%
											1141	ALONSO_METASTASIS_DN	16	-0.58	-1.52	0.042	0.047	1.000	2930	tags=63%, list=20%, signal=78%
											1142	PEREZ_TP53_AND_TP63_TARGETS	141	-0.37	-1.52	0.004	0.048	1.000	3136	tags=37%, list=21%, signal=46%
											1143	HUNSBERGER_EXERCISE_REGULATED_GENES	17	-0.55	-1.52	0.051	0.048	1.000	4564	tags=59%, list=31%, signal=85%
											1144	WESTON_VEGFA_TARGETS_6HR	28	-0.50	-1.52	0.032	0.048	1.000	3878	tags=50%, list=26%, signal=68%
											1145	KEGG_NOTCH_SIGNALING_PATHWAY	41	-0.46	-1.52	0.013	0.048	1.000	3173	tags=44%, list=22%, signal=56%
											1146	REACTOME_ANTIVIRAL_MECHANISM_BY_IFN_STIMULATED_GENES	65	-0.43	-1.52	0.024	0.048	1.000	3297	tags=37%, list=22%, signal=47%
											1147	PETROVA_PROX1_TARGETS_DN	49	-0.45	-1.52	0.011	0.049	1.000	3199	tags=43%, list=22%, signal=55%
											1148	OLSSON_E2F3_TARGETS_DN	40	-0.47	-1.52	0.010	0.049	1.000	3294	tags=43%, list=22%, signal=55%
											1149	REACTOME_AQUAPORIN_MEDIATED_TRANSPORT	30	-0.50	-1.52	0.042	0.049	1.000	2916	tags=37%, list=20%, signal=46%
											1150	REACTOME_DEPOSITION_OF_NEW_CENPA_CONTAINING_NUCLEOSOMES_AT_THE_CENTROMERE	55	-0.43	-1.52	0.010	0.049	1.000	4343	tags=49%, list=30%, signal=69%
											1151	SCHAEFFER_PROSTATE_DEVELOPMENT_12HR_UP	77	-0.41	-1.52	0.009	0.049	1.000	2871	tags=35%, list=20%, signal=43%
											1152	CHIANG_LIVER_CANCER_SUBCLASS_PROLIFERATION_UP	162	-0.37	-1.51	0.003	0.049	1.000	4415	tags=39%, list=30%, signal=55%
											1153	CERIBELLI_GENES_INACTIVE_AND_BOUND_BY_NFY	22	-0.53	-1.51	0.033	0.049	1.000	2972	tags=45%, list=20%, signal=57%
											1154	HAN_JNK_SINGALING_DN	26	-0.51	-1.51	0.045	0.049	1.000	2427	tags=38%, list=16%, signal=46%
											1155	REACTOME_SIGNALING_BY_HIPPO	15	-0.58	-1.51	0.051	0.049	1.000	2756	tags=67%, list=19%, signal=82%
											1156	MCCLUNG_DELTA_FOSB_TARGETS_8WK	34	-0.48	-1.51	0.015	0.049	1.000	4307	tags=56%, list=29%, signal=79%
											1157	NAKAMURA_ADIPOGENESIS_EARLY_DN	20	-0.55	-1.51	0.031	0.049	1.000	1295	tags=30%, list=9%, signal=33%
											1158	GAUSSMANN_MLL_AF4_FUSION_TARGETS_D_UP	22	-0.53	-1.51	0.034	0.049	1.000	2082	tags=36%, list=14%, signal=42%
											1159	XU_AKT1_TARGETS_6HR	25	-0.50	-1.51	0.017	0.049	1.000	3275	tags=48%, list=22%, signal=62%
