# Supplementary material for: FLT3N676K drives acute myeloid leukemia in a xenograft model of KMT2A-MLLT3 leukemogenesis
Source: Leukemia. 2019 Apr 5;33(9):2310–4. doi: 10.1038/s41375-019-0465-1 (PMC6756218; doi:10.1038/s41375-019-0465-1)
Supplement: Supplementary file 5 — Supplementary Data 4 [file 41375_2019_465_MOESM5_ESM.xlsx]

## Sheet: Blad1
Preranked_c2all
KMT2A-MLLT3_ALL											Normal_CD19
	Gene Set	Size	ES	NES	NOM p-val	FDR q-val	FWER p-val	RANK AT MAX	LEADING EDGE			Gene Set	Size	ES	NES	NOM p-val	FDR q-val	FWER p-val	RANK AT MAX	LEADING EDGE
1	REACTOME_PEPTIDE_CHAIN_ELONGATION	84	0.62	2.38	0.000	0.000	0.000	4775	tags=86%, list=35%, signal=130%		1	ZHAN_MULTIPLE_MYELOMA_CD1_VS_CD2_DN	44	-0.67	-2.24	0.000	0.000	0.000	1457	tags=36%, list=11%, signal=41%
2	KEGG_RIBOSOME	86	0.60	2.37	0.000	0.000	0.000	4775	tags=81%, list=35%, signal=124%		2	MOSERLE_IFNA_RESPONSE	31	-0.72	-2.20	0.000	0.000	0.001	2798	tags=71%, list=20%, signal=89%
3	REACTOME_INFLUENZA_VIRAL_RNA_TRANSCRIPTION_AND_REPLICATION	100	0.57	2.28	0.000	0.000	0.000	4775	tags=77%, list=35%, signal=117%		3	EINAV_INTERFERON_SIGNATURE_IN_CANCER	26	-0.74	-2.16	0.000	0.001	0.003	1506	tags=62%, list=11%, signal=69%
4	ROSS_LEUKEMIA_WITH_MLL_FUSIONS	75	0.60	2.26	0.000	0.000	0.000	2172	tags=51%, list=16%, signal=60%		4	MORI_PRE_BI_LYMPHOCYTE_DN	73	-0.60	-2.15	0.000	0.001	0.004	2325	tags=51%, list=17%, signal=61%
5	REACTOME_SRP_DEPENDENT_COTRANSLATIONAL_PROTEIN_TARGETING_TO_MEMBRANE	107	0.54	2.16	0.000	0.001	0.006	4775	tags=76%, list=35%, signal=115%		5	REACTOME_INTERFERON_ALPHA_BETA_SIGNALING	49	-0.64	-2.12	0.000	0.001	0.008	3069	tags=65%, list=22%, signal=84%
6	WHITEFORD_PEDIATRIC_CANCER_MARKERS	110	0.52	2.11	0.000	0.004	0.020	5148	tags=65%, list=37%, signal=102%		6	YU_MYC_TARGETS_DN	48	-0.64	-2.09	0.000	0.003	0.017	2325	tags=48%, list=17%, signal=57%
7	RHEIN_ALL_GLUCOCORTICOID_THERAPY_DN	352	0.45	2.11	0.000	0.003	0.021	3952	tags=50%, list=29%, signal=68%		7	REACTOME_INTERFERON_GAMMA_SIGNALING	50	-0.61	-2.08	0.000	0.003	0.021	3096	tags=68%, list=22%, signal=87%
8	REACTOME_3_UTR_MEDIATED_TRANSLATIONAL_REGULATION	104	0.52	2.07	0.000	0.006	0.040	4775	tags=74%, list=35%, signal=112%		8	BROWNE_INTERFERON_RESPONSIVE_GENES	59	-0.61	-2.07	0.000	0.003	0.027	3100	tags=59%, list=22%, signal=76%
9	ROZANOV_MMP14_TARGETS_SUBSET	18	0.75	2.05	0.000	0.008	0.067	901	tags=44%, list=7%, signal=47%		9	ZHAN_EARLY_DIFFERENTIATION_GENES_DN	42	-0.63	-2.07	0.000	0.003	0.028	2898	tags=50%, list=21%, signal=63%
10	AFFAR_YY1_TARGETS_DN	158	0.48	2.03	0.000	0.009	0.083	4272	tags=50%, list=31%, signal=72%		10	HECKER_IFNB1_TARGETS	59	-0.58	-2.00	0.000	0.009	0.094	3316	tags=58%, list=24%, signal=75%
11	KEGG_CARDIAC_MUSCLE_CONTRACTION	40	0.61	2.02	0.000	0.011	0.105	2741	tags=38%, list=20%, signal=47%		11	DIRMEIER_LMP1_RESPONSE_EARLY	61	-0.58	-2.00	0.000	0.009	0.100	1714	tags=38%, list=12%, signal=43%
12	REACTOME_INFLUENZA_LIFE_CYCLE	134	0.50	2.02	0.000	0.010	0.105	4651	tags=68%, list=34%, signal=101%		12	KLEIN_PRIMARY_EFFUSION_LYMPHOMA_DN	57	-0.57	-1.97	0.000	0.012	0.148	1476	tags=44%, list=11%, signal=49%
13	KEGG_DNA_REPLICATION	35	0.63	2.02	0.000	0.011	0.122	4497	tags=89%, list=33%, signal=131%		13	LIANG_SILENCED_BY_METHYLATION_2	30	-0.66	-1.97	0.000	0.013	0.163	1584	tags=57%, list=11%, signal=64%
14	REACTOME_DNA_STRAND_ELONGATION	30	0.64	2.00	0.000	0.013	0.147	4497	tags=87%, list=33%, signal=128%		14	ZHANG_INTERFERON_RESPONSE	22	-0.69	-1.96	0.000	0.014	0.186	3063	tags=68%, list=22%, signal=87%
15	ROSS_AML_WITH_MLL_FUSIONS	69	0.55	1.99	0.000	0.014	0.172	2276	tags=39%, list=16%, signal=47%		15	DAUER_STAT3_TARGETS_DN	45	-0.60	-1.96	0.000	0.013	0.187	3069	tags=58%, list=22%, signal=74%
16	REACTOME_EXTENSION_OF_TELOMERES	27	0.63	1.94	0.000	0.026	0.317	4497	tags=81%, list=33%, signal=121%		16	BENNETT_SYSTEMIC_LUPUS_ERYTHEMATOSUS	25	-0.67	-1.94	0.000	0.017	0.258	3316	tags=72%, list=24%, signal=95%
17	REACTOME_PURINE_METABOLISM	26	0.64	1.94	0.002	0.026	0.327	2973	tags=58%, list=22%, signal=73%		17	PID_CD40_PATHWAY	26	-0.66	-1.93	0.000	0.017	0.274	1050	tags=35%, list=8%, signal=37%
18	KEGG_GLYCOLYSIS_GLUCONEOGENESIS	41	0.57	1.93	0.000	0.026	0.350	3404	tags=46%, list=25%, signal=61%		18	BILBAN_B_CLL_LPL_UP	55	-0.56	-1.93	0.000	0.016	0.274	2768	tags=53%, list=20%, signal=66%
19	CHUNG_BLISTER_CYTOTOXICITY_UP	117	0.47	1.91	0.000	0.033	0.438	2910	tags=40%, list=21%, signal=50%		19	BASSO_CD40_SIGNALING_DN	56	-0.56	-1.92	0.000	0.019	0.324	2113	tags=52%, list=15%, signal=61%
20	MORI_PRE_BI_LYMPHOCYTE_UP	77	0.51	1.91	0.000	0.033	0.455	4346	tags=47%, list=31%, signal=68%		20	KEGG_HEDGEHOG_SIGNALING_PATHWAY	25	-0.67	-1.92	0.000	0.018	0.328	2551	tags=52%, list=18%, signal=64%
21	MORI_IMMATURE_B_LYMPHOCYTE_DN	89	0.49	1.90	0.000	0.033	0.475	5150	tags=62%, list=37%, signal=98%		21	TARTE_PLASMA_CELL_VS_B_LYMPHOCYTE_DN	38	-0.60	-1.92	0.002	0.019	0.352	3144	tags=63%, list=23%, signal=82%
22	MOOTHA_GLYCOLYSIS	16	0.72	1.90	0.000	0.032	0.475	1749	tags=44%, list=13%, signal=50%		22	KEGG_ALLOGRAFT_REJECTION	25	-0.66	-1.91	0.000	0.020	0.385	3096	tags=64%, list=22%, signal=82%
23	REACTOME_SYNTHESIS_OF_DNA	90	0.49	1.89	0.000	0.034	0.516	5032	tags=68%, list=36%, signal=106%		23	MORI_IMMATURE_B_LYMPHOCYTE_UP	50	-0.57	-1.90	0.000	0.023	0.435	1687	tags=46%, list=12%, signal=52%
24	LEE_INTRATHYMIC_T_PROGENITOR	19	0.67	1.89	0.000	0.035	0.544	585	tags=47%, list=4%, signal=49%		24	CHANG_IMMORTALIZED_BY_HPV31_DN	40	-0.58	-1.89	0.000	0.024	0.470	1073	tags=43%, list=8%, signal=46%
25	LANDIS_BREAST_CANCER_PROGRESSION_DN	45	0.55	1.88	0.000	0.037	0.572	2058	tags=31%, list=15%, signal=36%		25	BOSCO_INTERFERON_INDUCED_ANTIVIRAL_MODULE	67	-0.53	-1.86	0.000	0.034	0.587	3069	tags=57%, list=22%, signal=73%
26	MOOTHA_GLUCONEOGENESIS	26	0.63	1.88	0.000	0.037	0.587	1992	tags=46%, list=14%, signal=54%		26	STREICHER_LSM1_TARGETS_UP	29	-0.62	-1.86	0.004	0.036	0.624	3167	tags=52%, list=23%, signal=67%
27	DUTERTRE_ESTRADIOL_RESPONSE_24HR_UP	281	0.42	1.87	0.000	0.037	0.599	5106	tags=69%, list=37%, signal=107%		27	GAURNIER_PSMD4_TARGETS	47	-0.55	-1.86	0.000	0.035	0.636	3128	tags=53%, list=23%, signal=69%
28	KEGG_MISMATCH_REPAIR	22	0.64	1.87	0.004	0.039	0.637	4497	tags=91%, list=33%, signal=135%		28	KEGG_HEMATOPOIETIC_CELL_LINEAGE	50	-0.55	-1.85	0.002	0.035	0.642	1368	tags=38%, list=10%, signal=42%
29	VERNELL_RETINOBLASTOMA_PATHWAY_UP	64	0.51	1.86	0.000	0.042	0.675	4699	tags=63%, list=34%, signal=94%		29	BOWIE_RESPONSE_TO_TAMOXIFEN	18	-0.69	-1.83	0.000	0.045	0.744	2307	tags=61%, list=17%, signal=73%
30	GRAHAM_NORMAL_QUIESCENT_VS_NORMAL_DIVIDING_DN	80	0.48	1.84	0.000	0.048	0.732	5212	tags=70%, list=38%, signal=112%		30	ZHANG_RESPONSE_TO_CANTHARIDIN_UP	15	-0.72	-1.82	0.002	0.049	0.779	1026	tags=47%, list=7%, signal=50%
31	KEGG_TYROSINE_METABOLISM	21	0.64	1.84	0.002	0.047	0.742	1929	tags=38%, list=14%, signal=44%		31	MITSIADES_RESPONSE_TO_APLIDIN_UP	377	-0.41	-1.82	0.000	0.050	0.799	2904	tags=37%, list=21%, signal=45%
32	WANG_IMMORTALIZED_BY_HOXA9_AND_MEIS1_DN	20	0.66	1.84	0.007	0.046	0.744	1023	tags=40%, list=7%, signal=43%		32	ZHONG_RESPONSE_TO_AZACITIDINE_AND_TSA_UP	141	-0.46	-1.82	0.000	0.049	0.803	2782	tags=42%, list=20%, signal=52%
33	REACTOME_GLYCOLYSIS	23	0.63	1.84	0.007	0.045	0.746	1749	tags=39%, list=13%, signal=45%		33	REACTOME_INTERFERON_SIGNALING	132	-0.47	-1.82	0.000	0.049	0.807	3096	tags=45%, list=22%, signal=58%
34	REACTOME_POST_TRANSLATIONAL_MODIFICATION_SYNTHESIS_OF_GPI_ANCHORED_PROTEINS	24	0.62	1.84	0.000	0.046	0.759	3163	tags=46%, list=23%, signal=59%		34	MORI_LARGE_PRE_BII_LYMPHOCYTE_DN	56	-0.53	-1.82	0.000	0.048	0.811	1687	tags=39%, list=12%, signal=45%
35	REACTOME_LAGGING_STRAND_SYNTHESIS	19	0.64	1.84	0.002	0.045	0.762	4497	tags=89%, list=33%, signal=132%		35	KEGG_ANTIGEN_PROCESSING_AND_PRESENTATION	54	-0.54	-1.81	0.002	0.047	0.813	3490	tags=57%, list=25%, signal=76%
											36	REACTOME_AMINO_ACID_SYNTHESIS_AND_INTERCONVERSION_TRANSAMINATION	15	-0.71	-1.81	0.006	0.048	0.831	636	tags=27%, list=5%, signal=28%
											37	KEGG_AUTOIMMUNE_THYROID_DISEASE	24	-0.62	-1.81	0.000	0.049	0.844	3096	tags=58%, list=22%, signal=75%
											38	GARGALOVIC_RESPONSE_TO_OXIDIZED_PHOSPHOLIPIDS_BLUE_UP	109	-0.47	-1.80	0.000	0.049	0.850	2577	tags=42%, list=19%, signal=51%
