# Supplementary material for: FLT3N676K drives acute myeloid leukemia in a xenograft model of KMT2A-MLLT3 leukemogenesis
Source: Leukemia. 2019 Apr 5;33(9):2310–4. doi: 10.1038/s41375-019-0465-1 (PMC6756218; doi:10.1038/s41375-019-0465-1)
Supplement: Supplementary file 6 — Supplementary Data 5 [file 41375_2019_465_MOESM6_ESM.xlsx]

## Sheet: Blad1
Preranked_c2all
KMT2A-MLLT3_DPL											Normal_CD19
	Gene Set	Size	ES	NES	NOM p-val	FDR q-val	FWER p-val	RANK AT MAX	LEADING EDGE			Gene Set	Size	ES	NES	NOM p-val	FDR q-val	FWER p-val	RANK AT MAX	LEADING EDGE
1	DUTERTRE_ESTRADIOL_RESPONSE_24HR_UP	273	0.57	2.65	0.000	0.000	0.000	3068	tags=68%, list=25%, signal=88%		1	KUNINGER_IGF1_VS_PDGFB_TARGETS_UP	27	-0.74	-2.26	0.000	0.001	0.001	1132	tags=41%, list=9%, signal=45%
2	WHITEFORD_PEDIATRIC_CANCER_MARKERS	108	0.64	2.63	0.000	0.000	0.000	3903	tags=85%, list=31%, signal=123%		2	HADDAD_B_LYMPHOCYTE_PROGENITOR	267	-0.50	-2.21	0.000	0.001	0.003	2590	tags=49%, list=21%, signal=61%
3	GRAHAM_CML_DIVIDING_VS_NORMAL_QUIESCENT_UP	154	0.61	2.62	0.000	0.000	0.000	3390	tags=72%, list=27%, signal=98%		3	BILBAN_B_CLL_LPL_UP	54	-0.62	-2.17	0.000	0.002	0.007	1374	tags=41%, list=11%, signal=46%
4	REACTOME_PEPTIDE_CHAIN_ELONGATION	83	0.65	2.55	0.000	0.000	0.000	3888	tags=87%, list=31%, signal=125%		4	REACTOME_INTERFERON_ALPHA_BETA_SIGNALING	47	-0.62	-2.11	0.000	0.005	0.023	2947	tags=68%, list=24%, signal=89%
5	ZHOU_CELL_CYCLE_GENES_IN_IR_RESPONSE_24HR	111	0.61	2.54	0.000	0.000	0.000	3740	tags=80%, list=30%, signal=114%		5	BASSO_CD40_SIGNALING_DN	54	-0.61	-2.11	0.000	0.004	0.023	1422	tags=50%, list=11%, signal=56%
6	KOBAYASHI_EGFR_SIGNALING_24HR_DN	213	0.56	2.51	0.000	0.000	0.000	3770	tags=77%, list=30%, signal=109%		6	ZHAN_MULTIPLE_MYELOMA_CD1_VS_CD2_DN	39	-0.65	-2.09	0.000	0.005	0.034	1159	tags=41%, list=9%, signal=45%
7	ROSS_LEUKEMIA_WITH_MLL_FUSIONS	76	0.65	2.50	0.000	0.000	0.000	1804	tags=53%, list=15%, signal=61%		7	PID_BCR_5PATHWAY	65	-0.58	-2.09	0.000	0.004	0.035	2271	tags=46%, list=18%, signal=56%
8	KEGG_RIBOSOME	85	0.64	2.50	0.000	0.000	0.000	3888	tags=82%, list=31%, signal=119%		8	YU_MYC_TARGETS_DN	46	-0.62	-2.07	0.000	0.005	0.047	2445	tags=57%, list=20%, signal=70%
9	KONG_E2F3_TARGETS	92	0.62	2.49	0.000	0.000	0.000	3770	tags=77%, list=30%, signal=110%		9	PRAMOONJAGO_SOX4_TARGETS_UP	41	-0.62	-2.07	0.000	0.004	0.048	1706	tags=44%, list=14%, signal=51%
10	ROSTY_CERVICAL_CANCER_PROLIFERATION_CLUSTER	134	0.59	2.49	0.000	0.000	0.000	3929	tags=87%, list=32%, signal=125%		10	MORI_PRE_BI_LYMPHOCYTE_DN	73	-0.55	-2.05	0.000	0.005	0.064	2057	tags=51%, list=17%, signal=60%
11	MISSIAGLIA_REGULATED_BY_METHYLATION_DN	106	0.62	2.48	0.000	0.000	0.000	3964	tags=82%, list=32%, signal=120%		11	MOSERLE_IFNA_RESPONSE	30	-0.66	-2.04	0.000	0.006	0.078	2912	tags=63%, list=23%, signal=83%
12	REACTOME_INFLUENZA_VIRAL_RNA_TRANSCRIPTION_AND_REPLICATION	99	0.62	2.48	0.000	0.000	0.000	3888	tags=77%, list=31%, signal=111%		12	PID_CD40_PATHWAY	25	-0.68	-2.02	0.000	0.008	0.107	1111	tags=40%, list=9%, signal=44%
13	ZHANG_TLX_TARGETS_60HR_DN	254	0.54	2.47	0.000	0.000	0.000	3268	tags=63%, list=26%, signal=84%		13	MITSIADES_RESPONSE_TO_APLIDIN_UP	366	-0.44	-2.00	0.000	0.009	0.131	3570	tags=49%, list=29%, signal=67%
14	MORI_IMMATURE_B_LYMPHOCYTE_DN	88	0.62	2.46	0.000	0.000	0.000	3895	tags=85%, list=31%, signal=123%		14	ZHANG_RESPONSE_TO_CANTHARIDIN_UP	15	-0.76	-1.99	0.002	0.009	0.151	1113	tags=47%, list=9%, signal=51%
15	REACTOME_3_UTR_MEDIATED_TRANSLATIONAL_REGULATION	103	0.61	2.45	0.000	0.000	0.000	3914	tags=76%, list=32%, signal=110%		15	TARTE_PLASMA_CELL_VS_B_LYMPHOCYTE_DN	38	-0.61	-1.99	0.000	0.009	0.153	2053	tags=55%, list=17%, signal=66%
16	RHEIN_ALL_GLUCOCORTICOID_THERAPY_DN	350	0.52	2.44	0.000	0.000	0.000	3125	tags=54%, list=25%, signal=70%		16	BROWNE_INTERFERON_RESPONSIVE_GENES	58	-0.55	-1.98	0.000	0.011	0.196	2922	tags=57%, list=24%, signal=74%
17	ZHOU_CELL_CYCLE_GENES_IN_IR_RESPONSE_6HR	78	0.62	2.44	0.000	0.000	0.000	3740	tags=85%, list=30%, signal=120%		17	KLEIN_PRIMARY_EFFUSION_LYMPHOMA_DN	57	-0.56	-1.97	0.000	0.012	0.225	1413	tags=44%, list=11%, signal=49%
18	CROONQUIST_IL6_DEPRIVATION_DN	97	0.60	2.42	0.000	0.000	0.000	3869	tags=79%, list=31%, signal=114%		18	REACTOME_INTERFERON_GAMMA_SIGNALING	49	-0.57	-1.97	0.000	0.012	0.230	2922	tags=63%, list=24%, signal=82%
19	GRAHAM_NORMAL_QUIESCENT_VS_NORMAL_DIVIDING_DN	80	0.62	2.42	0.000	0.000	0.000	3390	tags=76%, list=27%, signal=104%		19	SIG_PIP3_SIGNALING_IN_B_LYMPHOCYTES	33	-0.61	-1.95	0.000	0.014	0.278	2252	tags=48%, list=18%, signal=59%
20	REACTOME_DNA_REPLICATION	182	0.54	2.42	0.000	0.000	0.000	3450	tags=59%, list=28%, signal=81%		20	FAELT_B_CLL_WITH_VH3_21_DN	48	-0.57	-1.95	0.000	0.013	0.278	473	tags=19%, list=4%, signal=19%
21	SOTIRIOU_BREAST_CANCER_GRADE_1_VS_3_UP	145	0.56	2.40	0.000	0.000	0.000	3929	tags=77%, list=32%, signal=111%		21	KEGG_B_CELL_RECEPTOR_SIGNALING_PATHWAY	71	-0.53	-1.95	0.000	0.013	0.287	2271	tags=44%, list=18%, signal=53%
22	MANALO_HYPOXIA_DN	271	0.52	2.40	0.000	0.000	0.000	3544	tags=62%, list=29%, signal=84%		22	WANG_BARRETTS_ESOPHAGUS_UP	29	-0.62	-1.93	0.000	0.015	0.337	1914	tags=38%, list=15%, signal=45%
23	CROONQUIST_NRAS_SIGNALING_DN	71	0.63	2.39	0.000	0.000	0.000	3740	tags=85%, list=30%, signal=120%		23	HECKER_IFNB1_TARGETS	60	-0.54	-1.93	0.000	0.015	0.340	2912	tags=48%, list=23%, signal=63%
24	REACTOME_INFLUENZA_LIFE_CYCLE	133	0.57	2.39	0.000	0.000	0.000	3888	tags=71%, list=31%, signal=103%		24	WEST_ADRENOCORTICAL_CARCINOMA_VS_ADENOMA_DN	15	-0.72	-1.92	0.000	0.016	0.382	2558	tags=60%, list=21%, signal=75%
25	MORI_LARGE_PRE_BII_LYMPHOCYTE_UP	82	0.61	2.38	0.000	0.000	0.001	3895	tags=83%, list=31%, signal=120%		25	EINAV_INTERFERON_SIGNATURE_IN_CANCER	26	-0.64	-1.92	0.002	0.017	0.409	2728	tags=65%, list=22%, signal=84%
26	CHANG_CYCLING_GENES	138	0.56	2.37	0.000	0.000	0.001	3967	tags=79%, list=32%, signal=115%		26	ZHANG_INTERFERON_RESPONSE	22	-0.67	-1.92	0.004	0.017	0.419	2385	tags=55%, list=19%, signal=67%
27	ROSS_AML_WITH_MLL_FUSIONS	71	0.62	2.35	0.000	0.000	0.001	1804	tags=44%, list=15%, signal=51%		27	SENGUPTA_NASOPHARYNGEAL_CARCINOMA_WITH_LMP1_DN	49	-0.57	-1.91	0.000	0.017	0.422	1069	tags=31%, list=9%, signal=33%
28	BURTON_ADIPOGENESIS_3	91	0.60	2.35	0.000	0.000	0.001	3456	tags=76%, list=28%, signal=104%		28	KEGG_ANTIGEN_PROCESSING_AND_PRESENTATION	53	-0.54	-1.90	0.000	0.019	0.478	3121	tags=55%, list=25%, signal=73%
29	MORI_PRE_BI_LYMPHOCYTE_UP	74	0.60	2.34	0.000	0.000	0.001	3869	tags=77%, list=31%, signal=111%		29	ZHONG_RESPONSE_TO_AZACITIDINE_AND_TSA_UP	129	-0.47	-1.89	0.000	0.023	0.558	1952	tags=38%, list=16%, signal=45%
30	ZHAN_MULTIPLE_MYELOMA_PR_UP	41	0.68	2.34	0.000	0.000	0.001	3869	tags=98%, list=31%, signal=141%		30	LIANG_SILENCED_BY_METHYLATION_2	28	-0.62	-1.88	0.000	0.026	0.606	2524	tags=68%, list=20%, signal=85%
31	WONG_EMBRYONIC_STEM_CELL_CORE	317	0.50	2.32	0.000	0.000	0.001	3507	tags=59%, list=28%, signal=80%		31	DIRMEIER_LMP1_RESPONSE_EARLY	61	-0.53	-1.88	0.000	0.026	0.626	1445	tags=34%, list=12%, signal=39%
32	AFFAR_YY1_TARGETS_DN	152	0.54	2.31	0.000	0.000	0.001	3788	tags=67%, list=30%, signal=95%		32	KEGG_ALLOGRAFT_REJECTION	24	-0.63	-1.86	0.000	0.031	0.703	3121	tags=75%, list=25%, signal=100%
33	REACTOME_DNA_STRAND_ELONGATION	30	0.72	2.30	0.000	0.000	0.001	2337	tags=77%, list=19%, signal=94%		33	GENTILE_UV_RESPONSE_CLUSTER_D7	35	-0.58	-1.85	0.002	0.035	0.766	1309	tags=40%, list=11%, signal=45%
34	REACTOME_SRP_DEPENDENT_COTRANSLATIONAL_PROTEIN_TARGETING_TO_MEMBRANE	106	0.56	2.30	0.000	0.000	0.001	3953	tags=73%, list=32%, signal=106%		34	PID_NFKAPPAB_CANONICAL_PATHWAY	21	-0.64	-1.83	0.000	0.042	0.835	1435	tags=43%, list=12%, signal=48%
35	ISHIDA_E2F_TARGETS	51	0.65	2.30	0.000	0.000	0.001	3740	tags=82%, list=30%, signal=117%		35	KOBAYASHI_EGFR_SIGNALING_24HR_UP	68	-0.50	-1.82	0.000	0.043	0.850	2535	tags=50%, list=20%, signal=62%
36	PUJANA_BREAST_CANCER_WITH_BRCA1_MUTATED_UP	55	0.63	2.30	0.000	0.000	0.001	3669	tags=76%, list=30%, signal=108%		36	NAKAMURA_ADIPOGENESIS_EARLY_DN	15	-0.70	-1.82	0.004	0.045	0.871	1450	tags=40%, list=12%, signal=45%
37	ZHANG_TLX_TARGETS_DN	84	0.59	2.29	0.000	0.000	0.001	3669	tags=77%, list=30%, signal=109%		37	DAUER_STAT3_TARGETS_DN	45	-0.54	-1.82	0.002	0.046	0.880	2728	tags=47%, list=22%, signal=60%
38	SARRIO_EPITHELIAL_MESENCHYMAL_TRANSITION_UP	149	0.53	2.29	0.000	0.000	0.001	3261	tags=61%, list=26%, signal=82%		38	GARGALOVIC_RESPONSE_TO_OXIDIZED_PHOSPHOLIPIDS_BLUE_UP	100	-0.47	-1.82	0.000	0.045	0.880	3387	tags=55%, list=27%, signal=75%
39	KANG_DOXORUBICIN_RESISTANCE_UP	53	0.64	2.28	0.000	0.000	0.001	3456	tags=87%, list=28%, signal=120%		39	BOSCO_INTERFERON_INDUCED_ANTIVIRAL_MODULE	65	-0.50	-1.81	0.000	0.044	0.889	2728	tags=52%, list=22%, signal=67%
40	KEGG_DNA_REPLICATION	35	0.69	2.25	0.000	0.000	0.001	2541	tags=74%, list=20%, signal=93%		40	LINDSTEDT_DENDRITIC_CELL_MATURATION_B	40	-0.54	-1.81	0.000	0.044	0.894	2814	tags=60%, list=23%, signal=77%
41	REACTOME_SYNTHESIS_OF_DNA	89	0.57	2.25	0.000	0.000	0.002	3350	tags=56%, list=27%, signal=76%		41	VILIMAS_NOTCH1_TARGETS_UP	37	-0.55	-1.80	0.002	0.048	0.921	1316	tags=41%, list=11%, signal=45%
42	HOFFMANN_LARGE_TO_SMALL_PRE_BII_LYMPHOCYTE_UP	152	0.52	2.24	0.000	0.000	0.002	3895	tags=74%, list=31%, signal=106%
43	REACTOME_G1_S_TRANSITION	104	0.55	2.23	0.000	0.000	0.004	3043	tags=48%, list=24%, signal=63%
44	REACTOME_S_PHASE	104	0.54	2.22	0.000	0.000	0.004	3042	tags=51%, list=24%, signal=67%
45	BERENJENO_TRANSFORMED_BY_RHOA_UP	466	0.46	2.21	0.000	0.000	0.004	3342	tags=55%, list=27%, signal=72%
46	FUJII_YBX1_TARGETS_DN	183	0.51	2.21	0.000	0.000	0.005	3063	tags=61%, list=25%, signal=79%
47	SCHUHMACHER_MYC_TARGETS_UP	75	0.57	2.20	0.000	0.000	0.008	2814	tags=63%, list=23%, signal=81%
48	REACTOME_ACTIVATION_OF_THE_PRE_REPLICATIVE_COMPLEX	29	0.68	2.20	0.000	0.000	0.008	2910	tags=76%, list=23%, signal=99%
49	VERNELL_RETINOBLASTOMA_PATHWAY_UP	63	0.60	2.20	0.000	0.000	0.008	3895	tags=76%, list=31%, signal=110%
50	SONG_TARGETS_OF_IE86_CMV_PROTEIN	59	0.59	2.18	0.000	0.000	0.012	3895	tags=85%, list=31%, signal=123%
51	REACTOME_MITOTIC_M_M_G1_PHASES	162	0.50	2.18	0.000	0.000	0.013	3553	tags=57%, list=29%, signal=79%
52	RHODES_UNDIFFERENTIATED_CANCER	65	0.58	2.17	0.000	0.000	0.014	3830	tags=71%, list=31%, signal=102%
53	MARKEY_RB1_ACUTE_LOF_UP	203	0.48	2.17	0.000	0.000	0.016	3342	tags=58%, list=27%, signal=78%
54	MARKEY_RB1_CHRONIC_LOF_UP	83	0.55	2.16	0.000	0.000	0.016	3020	tags=57%, list=24%, signal=74%
55	KAMMINGA_EZH2_TARGETS	41	0.63	2.16	0.000	0.000	0.016	3737	tags=83%, list=30%, signal=118%
56	BURTON_ADIPOGENESIS_PEAK_AT_24HR	37	0.65	2.15	0.000	0.000	0.017	3737	tags=78%, list=30%, signal=112%
57	DUTERTRE_ESTRADIOL_RESPONSE_6HR_UP	161	0.50	2.15	0.000	0.000	0.018	2917	tags=53%, list=23%, signal=68%
58	REACTOME_METABOLISM_OF_NUCLEOTIDES	58	0.59	2.14	0.000	0.000	0.021	2906	tags=64%, list=23%, signal=83%
59	CHIANG_LIVER_CANCER_SUBCLASS_PROLIFERATION_UP	146	0.50	2.14	0.000	0.000	0.021	3359	tags=60%, list=27%, signal=81%
60	REACTOME_EXTENSION_OF_TELOMERES	27	0.69	2.14	0.000	0.000	0.021	3261	tags=78%, list=26%, signal=105%
61	REACTOME_TRANSLATION	143	0.50	2.13	0.000	0.000	0.022	3953	tags=63%, list=32%, signal=91%
62	DANG_MYC_TARGETS_UP	133	0.50	2.12	0.000	0.000	0.023	3043	tags=55%, list=24%, signal=72%
63	VECCHI_GASTRIC_CANCER_EARLY_UP	318	0.46	2.11	0.000	0.001	0.026	3761	tags=63%, list=30%, signal=88%
64	LE_EGR2_TARGETS_UP	92	0.53	2.11	0.000	0.001	0.027	3456	tags=68%, list=28%, signal=94%
65	IRITANI_MAD1_TARGETS_DN	47	0.60	2.11	0.000	0.001	0.029	3217	tags=72%, list=26%, signal=97%
66	BURTON_ADIPOGENESIS_PEAK_AT_16HR	39	0.63	2.10	0.000	0.001	0.030	2941	tags=59%, list=24%, signal=77%
67	CUI_TCF21_TARGETS_2_UP	267	0.45	2.08	0.000	0.001	0.043	3069	tags=49%, list=25%, signal=64%
68	LI_WILMS_TUMOR_VS_FETAL_KIDNEY_1_DN	145	0.48	2.07	0.000	0.001	0.044	3274	tags=62%, list=26%, signal=83%
69	BILANGES_SERUM_AND_RAPAMYCIN_SENSITIVE_GENES	65	0.54	2.07	0.000	0.001	0.044	3888	tags=75%, list=31%, signal=109%
70	EGUCHI_CELL_CYCLE_RB1_TARGETS	23	0.68	2.07	0.000	0.001	0.049	3788	tags=96%, list=30%, signal=137%
71	KEGG_GLYCOLYSIS_GLUCONEOGENESIS	40	0.61	2.06	0.000	0.001	0.057	1778	tags=45%, list=14%, signal=52%
72	FOURNIER_ACINAR_DEVELOPMENT_LATE_2	249	0.45	2.06	0.000	0.001	0.063	3636	tags=61%, list=29%, signal=85%
73	OXFORD_RALA_OR_RALB_TARGETS_UP	46	0.59	2.06	0.000	0.001	0.064	3962	tags=78%, list=32%, signal=114%
74	REACTOME_CELL_CYCLE_MITOTIC	298	0.44	2.05	0.000	0.001	0.067	3481	tags=53%, list=28%, signal=71%
75	BLUM_RESPONSE_TO_SALIRASIB_DN	310	0.44	2.05	0.000	0.001	0.071	3484	tags=58%, list=28%, signal=79%
76	PUJANA_BRCA2_PCC_NETWORK	398	0.43	2.05	0.000	0.001	0.072	3456	tags=52%, list=28%, signal=69%
77	PICCALUGA_ANGIOIMMUNOBLASTIC_LYMPHOMA_UP	76	0.54	2.04	0.000	0.001	0.085	1093	tags=29%, list=9%, signal=32%
78	MULLIGHAN_MLL_SIGNATURE_1_UP	352	0.43	2.04	0.000	0.001	0.085	1890	tags=32%, list=15%, signal=37%
79	BROWNE_HCMV_INFECTION_16HR_DN	44	0.59	2.04	0.000	0.001	0.086	2100	tags=48%, list=17%, signal=57%
80	SCIBETTA_KDM5B_TARGETS_DN	66	0.53	2.03	0.000	0.001	0.088	3108	tags=56%, list=25%, signal=74%
81	KEGG_CARDIAC_MUSCLE_CONTRACTION	38	0.61	2.03	0.000	0.001	0.088	4114	tags=63%, list=33%, signal=94%
82	BENPORATH_PROLIFERATION	134	0.48	2.03	0.000	0.001	0.089	3679	tags=60%, list=30%, signal=85%
83	PUJANA_XPRSS_INT_NETWORK	166	0.46	2.03	0.000	0.001	0.089	3669	tags=62%, list=30%, signal=87%
84	REACTOME_FORMATION_OF_THE_TERNARY_COMPLEX_AND_SUBSEQUENTLY_THE_43S_COMPLEX	48	0.58	2.03	0.000	0.001	0.092	4021	tags=67%, list=32%, signal=98%
85	STEIN_ESRRA_TARGETS_RESPONSIVE_TO_ESTROGEN_DN	35	0.62	2.03	0.000	0.001	0.093	3113	tags=69%, list=25%, signal=91%
86	WINTER_HYPOXIA_UP	68	0.54	2.03	0.000	0.001	0.094	1894	tags=34%, list=15%, signal=40%
87	MULLIGHAN_MLL_SIGNATURE_2_UP	386	0.42	2.03	0.000	0.001	0.096	1853	tags=31%, list=15%, signal=35%
88	KEGG_MISMATCH_REPAIR	22	0.69	2.02	0.000	0.002	0.101	2941	tags=77%, list=24%, signal=101%
89	REACTOME_MITOTIC_PROMETAPHASE	82	0.53	2.02	0.000	0.002	0.102	3512	tags=62%, list=28%, signal=86%
90	REACTOME_M_G1_TRANSITION	76	0.52	2.02	0.000	0.002	0.109	4262	tags=64%, list=34%, signal=98%
91	BASSO_HAIRY_CELL_LEUKEMIA_UP	51	0.57	2.02	0.000	0.002	0.114	2155	tags=53%, list=17%, signal=64%
92	PUJANA_BRCA_CENTERED_NETWORK	117	0.49	2.01	0.000	0.002	0.126	3669	tags=66%, list=30%, signal=93%
93	GOLDRATH_ANTIGEN_RESPONSE	300	0.43	2.01	0.000	0.002	0.131	3238	tags=51%, list=26%, signal=67%
94	REACTOME_MITOTIC_G1_G1_S_PHASES	126	0.48	2.01	0.000	0.002	0.132	3043	tags=46%, list=24%, signal=60%
95	CHNG_MULTIPLE_MYELOMA_HYPERPLOID_UP	51	0.55	2.00	0.000	0.002	0.137	3888	tags=67%, list=31%, signal=97%
96	SHEDDEN_LUNG_CANCER_POOR_SURVIVAL_A6	391	0.42	2.00	0.000	0.002	0.137	3478	tags=57%, list=28%, signal=76%
97	YU_MYC_TARGETS_UP	40	0.59	2.00	0.002	0.002	0.141	3456	tags=85%, list=28%, signal=117%
98	KAUFFMANN_MELANOMA_RELAPSE_UP	59	0.54	2.00	0.000	0.002	0.141	2888	tags=66%, list=23%, signal=86%
99	BHATTACHARYA_EMBRYONIC_STEM_CELL	68	0.53	1.99	0.000	0.002	0.153	3857	tags=68%, list=31%, signal=98%
100	REACTOME_EXTRACELLULAR_MATRIX_ORGANIZATION	25	0.65	1.99	0.000	0.002	0.163	1359	tags=40%, list=11%, signal=45%
101	REACTOME_LAGGING_STRAND_SYNTHESIS	19	0.70	1.99	0.000	0.002	0.175	3261	tags=84%, list=26%, signal=114%
102	REACTOME_NONSENSE_MEDIATED_DECAY_ENHANCED_BY_THE_EXON_JUNCTION_COMPLEX	104	0.49	1.99	0.000	0.002	0.175	3888	tags=76%, list=31%, signal=110%
103	MOLENAAR_TARGETS_OF_CCND1_AND_CDK4_DN	51	0.56	1.98	0.000	0.002	0.191	3456	tags=73%, list=28%, signal=100%
104	MOOTHA_GLUCONEOGENESIS	24	0.65	1.98	0.000	0.002	0.191	975	tags=46%, list=8%, signal=50%
105	TIEN_INTESTINE_PROBIOTICS_6HR_UP	52	0.55	1.97	0.000	0.003	0.205	2919	tags=60%, list=23%, signal=78%
106	MOOTHA_GLYCOLYSIS	16	0.72	1.97	0.000	0.003	0.209	833	tags=44%, list=7%, signal=47%
107	REN_BOUND_BY_E2F	61	0.53	1.97	0.000	0.003	0.215	3867	tags=77%, list=31%, signal=111%
108	REACTOME_RESPIRATORY_ELECTRON_TRANSPORT	64	0.53	1.97	0.000	0.003	0.231	4836	tags=66%, list=39%, signal=107%
109	WANG_RESPONSE_TO_GSK3_INHIBITOR_SB216763_DN	323	0.42	1.97	0.000	0.003	0.231	3078	tags=50%, list=25%, signal=64%
110	REACTOME_ACTIVATION_OF_ATR_IN_RESPONSE_TO_REPLICATION_STRESS	35	0.60	1.96	0.000	0.003	0.236	2910	tags=66%, list=23%, signal=86%
111	BIOCARTA_MCM_PATHWAY	17	0.71	1.96	0.000	0.003	0.238	2805	tags=76%, list=23%, signal=99%
112	WHITFIELD_CELL_CYCLE_LITERATURE	44	0.57	1.96	0.000	0.003	0.244	3941	tags=84%, list=32%, signal=123%
113	ROZANOV_MMP14_TARGETS_SUBSET	16	0.71	1.95	0.004	0.003	0.267	1472	tags=50%, list=12%, signal=57%
114	RUIZ_TNC_TARGETS_DN	110	0.48	1.95	0.000	0.004	0.295	3309	tags=65%, list=27%, signal=88%
115	MENSSEN_MYC_TARGETS	49	0.55	1.95	0.000	0.004	0.299	3047	tags=55%, list=25%, signal=73%
116	ZHANG_TLX_TARGETS_36HR_DN	177	0.45	1.94	0.000	0.004	0.317	3281	tags=55%, list=26%, signal=73%
117	REACTOME_ACTIVATION_OF_THE_MRNA_UPON_BINDING_OF_THE_CAP_BINDING_COMPLEX_AND_EIFS_AND_SUBSEQUENT_BINDING_TO_43S	56	0.53	1.94	0.000	0.004	0.322	4021	tags=63%, list=32%, signal=92%
118	DUNNE_TARGETS_OF_AML1_MTG8_FUSION_UP	47	0.56	1.94	0.000	0.004	0.323	930	tags=34%, list=7%, signal=37%
119	FLOTHO_PEDIATRIC_ALL_THERAPY_RESPONSE_UP	49	0.54	1.93	0.000	0.005	0.356	2713	tags=45%, list=22%, signal=57%
120	GRADE_COLON_AND_RECTAL_CANCER_UP	253	0.42	1.93	0.000	0.005	0.360	3072	tags=43%, list=25%, signal=56%
121	FARMER_BREAST_CANCER_CLUSTER_2	32	0.60	1.93	0.000	0.005	0.379	3788	tags=81%, list=30%, signal=117%
122	REACTOME_ORC1_REMOVAL_FROM_CHROMATIN	64	0.51	1.93	0.000	0.005	0.381	4253	tags=58%, list=34%, signal=87%
123	REACTOME_PURINE_METABOLISM	26	0.63	1.91	0.000	0.006	0.427	2603	tags=65%, list=21%, signal=83%
124	FINETTI_BREAST_CANCER_KINOME_RED	16	0.72	1.91	0.000	0.006	0.427	3456	tags=100%, list=28%, signal=138%
125	REACTOME_GLUCONEOGENESIS	25	0.63	1.91	0.002	0.006	0.452	3036	tags=68%, list=24%, signal=90%
126	REACTOME_G1_S_SPECIFIC_TRANSCRIPTION	17	0.68	1.91	0.002	0.006	0.454	2538	tags=65%, list=20%, signal=81%
127	REACTOME_CYCLIN_E_ASSOCIATED_EVENTS_DURING_G1_S_TRANSITION_	62	0.51	1.91	0.000	0.006	0.458	4253	tags=52%, list=34%, signal=78%
128	CHICAS_RB1_TARGETS_GROWING	166	0.44	1.91	0.000	0.006	0.472	3342	tags=60%, list=27%, signal=80%
129	FRASOR_RESPONSE_TO_SERM_OR_FULVESTRANT_DN	48	0.54	1.90	0.000	0.006	0.486	3456	tags=77%, list=28%, signal=106%
130	WONG_MITOCHONDRIA_GENE_MODULE	205	0.42	1.90	0.000	0.006	0.487	4735	tags=59%, list=38%, signal=93%
131	JAATINEN_HEMATOPOIETIC_STEM_CELL_UP	249	0.42	1.90	0.000	0.006	0.492	1957	tags=37%, list=16%, signal=43%
132	SENGUPTA_NASOPHARYNGEAL_CARCINOMA_UP	220	0.42	1.90	0.000	0.006	0.496	3134	tags=50%, list=25%, signal=66%
133	PYEON_HPV_POSITIVE_TUMORS_UP	80	0.49	1.90	0.000	0.007	0.518	3071	tags=50%, list=25%, signal=66%
134	REACTOME_G2_M_CHECKPOINTS	41	0.56	1.90	0.002	0.007	0.523	3261	tags=71%, list=26%, signal=96%
135	SCHLOSSER_MYC_TARGETS_AND_SERUM_RESPONSE_DN	46	0.54	1.89	0.000	0.007	0.551	2685	tags=63%, list=22%, signal=80%
136	FEVR_CTNNB1_TARGETS_DN	481	0.39	1.89	0.000	0.007	0.551	3350	tags=47%, list=27%, signal=62%
137	HEDENFALK_BREAST_CANCER_BRCA1_VS_BRCA2	143	0.44	1.89	0.000	0.008	0.568	2680	tags=37%, list=22%, signal=47%
138	MOREAUX_B_LYMPHOCYTE_MATURATION_BY_TACI_DN	69	0.49	1.89	0.000	0.008	0.569	3223	tags=58%, list=26%, signal=78%
139	HORIUCHI_WTAP_TARGETS_DN	278	0.41	1.88	0.000	0.009	0.614	3304	tags=56%, list=27%, signal=74%
140	ZHONG_SECRETOME_OF_LUNG_CANCER_AND_ENDOTHELIUM	45	0.54	1.87	0.000	0.009	0.618	2762	tags=51%, list=22%, signal=65%
141	LANDIS_BREAST_CANCER_PROGRESSION_DN	43	0.55	1.87	0.000	0.009	0.625	1610	tags=26%, list=13%, signal=29%
142	BASAKI_YBX1_TARGETS_UP	232	0.41	1.87	0.000	0.009	0.626	3069	tags=54%, list=25%, signal=71%
143	ODONNELL_TARGETS_OF_MYC_AND_TFRC_DN	42	0.55	1.87	0.000	0.009	0.629	3588	tags=83%, list=29%, signal=117%
144	REACTOME_E2F_MEDIATED_REGULATION_OF_DNA_REPLICATION	32	0.57	1.87	0.002	0.009	0.641	3869	tags=72%, list=31%, signal=104%
145	FURUKAWA_DUSP6_TARGETS_PCI35_DN	55	0.51	1.87	0.000	0.009	0.644	3261	tags=73%, list=26%, signal=98%
146	LI_WILMS_TUMOR_ANAPLASTIC_UP	19	0.65	1.87	0.002	0.009	0.649	3770	tags=79%, list=30%, signal=113%
147	KEGG_DILATED_CARDIOMYOPATHY	39	0.55	1.86	0.002	0.010	0.690	523	tags=26%, list=4%, signal=27%
148	CHANG_CORE_SERUM_RESPONSE_UP	188	0.42	1.85	0.000	0.010	0.702	3604	tags=57%, list=29%, signal=80%
149	DAVICIONI_MOLECULAR_ARMS_VS_ERMS_DN	103	0.46	1.85	0.000	0.010	0.708	2335	tags=39%, list=19%, signal=47%
150	ZHANG_RESPONSE_TO_CANTHARIDIN_DN	65	0.50	1.85	0.000	0.010	0.708	3269	tags=55%, list=26%, signal=75%
151	REACTOME_SCFSKP2_MEDIATED_DEGRADATION_OF_P27_P21	53	0.51	1.85	0.000	0.011	0.719	4253	tags=51%, list=34%, signal=77%
152	NABA_ECM_REGULATORS	80	0.48	1.85	0.000	0.011	0.719	1057	tags=28%, list=9%, signal=30%
153	SCHLOSSER_MYC_TARGETS_REPRESSED_BY_SERUM	153	0.43	1.85	0.000	0.011	0.723	2306	tags=36%, list=19%, signal=44%
154	RUAN_RESPONSE_TO_TNF_DN	56	0.51	1.84	0.000	0.011	0.748	2817	tags=43%, list=23%, signal=55%
155	NGO_MALIGNANT_GLIOMA_1P_LOH	15	0.69	1.84	0.000	0.012	0.765	1394	tags=53%, list=11%, signal=60%
156	REACTOME_PROCESSIVE_SYNTHESIS_ON_THE_LAGGING_STRAND	15	0.69	1.84	0.000	0.012	0.767	3193	tags=80%, list=26%, signal=108%
157	HOLLEMAN_ASPARAGINASE_RESISTANCE_B_ALL_UP	24	0.62	1.84	0.000	0.012	0.785	2713	tags=58%, list=22%, signal=74%
158	FERREIRA_EWINGS_SARCOMA_UNSTABLE_VS_STABLE_UP	141	0.43	1.83	0.000	0.013	0.797	3388	tags=57%, list=27%, signal=78%
159	VANLOO_SP3_TARGETS_DN	53	0.51	1.83	0.000	0.012	0.797	3156	tags=47%, list=25%, signal=63%
160	REACTOME_GLOBAL_GENOMIC_NER_GG_NER	33	0.55	1.83	0.000	0.012	0.797	2289	tags=45%, list=18%, signal=56%
161	CHUNG_BLISTER_CYTOTOXICITY_UP	114	0.44	1.83	0.000	0.013	0.801	2933	tags=44%, list=24%, signal=57%
162	REACTOME_CELL_CYCLE_CHECKPOINTS	110	0.45	1.83	0.000	0.012	0.801	3962	tags=56%, list=32%, signal=82%
163	GRAHAM_CML_QUIESCENT_VS_NORMAL_QUIESCENT_UP	63	0.49	1.83	0.000	0.013	0.813	3238	tags=62%, list=26%, signal=83%
164	MUELLER_PLURINET	268	0.39	1.83	0.000	0.013	0.813	3274	tags=50%, list=26%, signal=66%
165	BILD_MYC_ONCOGENIC_SIGNATURE	166	0.42	1.83	0.000	0.013	0.820	2064	tags=34%, list=17%, signal=41%
166	GAL_LEUKEMIC_STEM_CELL_DN	171	0.42	1.83	0.000	0.013	0.827	3251	tags=50%, list=26%, signal=66%
167	GARGALOVIC_RESPONSE_TO_OXIDIZED_PHOSPHOLIPIDS_TURQUOISE_DN	50	0.52	1.83	0.000	0.013	0.833	3986	tags=64%, list=32%, signal=94%
168	LEE_INTRATHYMIC_T_PROGENITOR	19	0.63	1.82	0.002	0.014	0.843	586	tags=42%, list=5%, signal=44%
169	YAO_TEMPORAL_RESPONSE_TO_PROGESTERONE_CLUSTER_6	43	0.53	1.82	0.000	0.014	0.848	897	tags=28%, list=7%, signal=30%
170	TOYOTA_TARGETS_OF_MIR34B_AND_MIR34C	393	0.38	1.82	0.000	0.014	0.851	3313	tags=47%, list=27%, signal=61%
171	WENG_POR_TARGETS_LIVER_UP	26	0.59	1.81	0.004	0.015	0.861	2566	tags=54%, list=21%, signal=68%
172	SMIRNOV_CIRCULATING_ENDOTHELIOCYTES_IN_CANCER_UP	102	0.45	1.81	0.000	0.014	0.861	961	tags=29%, list=8%, signal=32%
173	CHEMNITZ_RESPONSE_TO_PROSTAGLANDIN_E2_UP	128	0.44	1.81	0.000	0.015	0.868	3918	tags=70%, list=32%, signal=102%
174	KARLSSON_TGFB1_TARGETS_UP	113	0.44	1.81	0.000	0.015	0.877	2705	tags=39%, list=22%, signal=49%
175	KEGG_GLUTATHIONE_METABOLISM	34	0.55	1.81	0.002	0.015	0.877	1889	tags=47%, list=15%, signal=55%
176	CROMER_TUMORIGENESIS_DN	19	0.64	1.81	0.002	0.015	0.884	2143	tags=42%, list=17%, signal=51%
177	THILLAINADESAN_ZNF217_TARGETS_UP	38	0.54	1.81	0.000	0.015	0.886	3069	tags=55%, list=25%, signal=73%
178	LINDGREN_BLADDER_CANCER_CLUSTER_3_UP	288	0.39	1.80	0.000	0.016	0.887	3401	tags=51%, list=27%, signal=69%
179	KEGG_METABOLISM_OF_XENOBIOTICS_BY_CYTOCHROME_P450	16	0.67	1.80	0.006	0.016	0.897	1889	tags=50%, list=15%, signal=59%
180	EPPERT_PROGENITOR	110	0.43	1.80	0.000	0.017	0.899	3287	tags=49%, list=26%, signal=66%
181	HENDRICKS_SMARCA4_TARGETS_UP	33	0.54	1.79	0.002	0.017	0.909	1247	tags=30%, list=10%, signal=34%
182	MEISSNER_NPC_HCP_WITH_H3_UNMETHYLATED	205	0.40	1.79	0.000	0.017	0.909	1643	tags=27%, list=13%, signal=31%
183	BRACHAT_RESPONSE_TO_METHOTREXATE_DN	26	0.59	1.79	0.000	0.017	0.913	3108	tags=46%, list=25%, signal=61%
184	TARTE_PLASMA_CELL_VS_PLASMABLAST_DN	301	0.38	1.79	0.000	0.018	0.919	3384	tags=48%, list=27%, signal=64%
185	MEISSNER_BRAIN_HCP_WITH_H3K4ME3_AND_H3K27ME3	435	0.37	1.79	0.000	0.018	0.920	1617	tags=27%, list=13%, signal=30%
186	SCHLOSSER_MYC_TARGETS_AND_SERUM_RESPONSE_UP	46	0.51	1.79	0.000	0.018	0.923	3325	tags=57%, list=27%, signal=77%
187	KEGG_PURINE_METABOLISM	116	0.43	1.79	0.000	0.018	0.923	2603	tags=41%, list=21%, signal=51%
188	PID_INTEGRIN1_PATHWAY	24	0.60	1.79	0.002	0.018	0.923	943	tags=29%, list=8%, signal=32%
189	KEGG_VALINE_LEUCINE_AND_ISOLEUCINE_DEGRADATION	41	0.51	1.78	0.000	0.019	0.937	3115	tags=56%, list=25%, signal=75%
190	CHIARETTI_T_ALL_RELAPSE_PROGNOSIS	17	0.64	1.78	0.004	0.019	0.941	3232	tags=76%, list=26%, signal=103%
191	ZHONG_SECRETOME_OF_LUNG_CANCER_AND_MACROPHAGE	61	0.48	1.78	0.002	0.020	0.954	3739	tags=56%, list=30%, signal=79%
192	KEGG_PENTOSE_PHOSPHATE_PATHWAY	21	0.61	1.78	0.002	0.020	0.955	3047	tags=48%, list=25%, signal=63%
193	KAN_RESPONSE_TO_ARSENIC_TRIOXIDE	67	0.47	1.77	0.000	0.021	0.958	2757	tags=42%, list=22%, signal=53%
194	DELPUECH_FOXO3_TARGETS_DN	35	0.53	1.77	0.002	0.022	0.966	3830	tags=71%, list=31%, signal=103%
195	REACTOME_ASSEMBLY_OF_THE_PRE_REPLICATIVE_COMPLEX	62	0.48	1.77	0.002	0.022	0.966	3962	tags=53%, list=32%, signal=78%
196	WANG_BARRETTS_ESOPHAGUS_AND_ESOPHAGUS_CANCER_DN	15	0.66	1.76	0.002	0.022	0.966	1600	tags=47%, list=13%, signal=54%
197	KEGG_DRUG_METABOLISM_CYTOCHROME_P450	18	0.63	1.76	0.002	0.022	0.969	1889	tags=50%, list=15%, signal=59%
198	WANG_IMMORTALIZED_BY_HOXA9_AND_MEIS1_DN	20	0.61	1.76	0.004	0.023	0.969	1524	tags=40%, list=12%, signal=46%
199	GROSS_HIF1A_TARGETS_DN	16	0.65	1.76	0.002	0.023	0.972	1684	tags=50%, list=14%, signal=58%
200	NAKAMURA_CANCER_MICROENVIRONMENT_DN	41	0.52	1.76	0.000	0.023	0.973	3597	tags=66%, list=29%, signal=92%
201	COLLIS_PRKDC_SUBSTRATES	19	0.62	1.76	0.006	0.023	0.973	2696	tags=58%, list=22%, signal=74%
202	LY_AGING_MIDDLE_DN	15	0.66	1.75	0.011	0.024	0.980	3626	tags=93%, list=29%, signal=132%
203	FOURNIER_ACINAR_DEVELOPMENT_EARLY_UP	16	0.64	1.75	0.006	0.024	0.980	2170	tags=44%, list=17%, signal=53%
204	REACTOME_METABOLISM_OF_CARBOHYDRATES	160	0.41	1.75	0.000	0.024	0.982	3076	tags=41%, list=25%, signal=53%
205	KLEIN_PRIMARY_EFFUSION_LYMPHOMA_UP	39	0.51	1.75	0.002	0.024	0.982	2580	tags=51%, list=21%, signal=65%
206	REACTOME_TRANSCRIPTION_COUPLED_NER_TC_NER	44	0.50	1.75	0.002	0.024	0.982	2289	tags=39%, list=18%, signal=47%
207	APPEL_IMATINIB_RESPONSE	24	0.58	1.75	0.004	0.025	0.985	1649	tags=46%, list=13%, signal=53%
208	ZHONG_SECRETOME_OF_LUNG_CANCER_AND_FIBROBLAST	102	0.43	1.75	0.000	0.025	0.985	3042	tags=41%, list=24%, signal=54%
209	KEGG_HISTIDINE_METABOLISM	16	0.65	1.75	0.004	0.025	0.985	1778	tags=44%, list=14%, signal=51%
210	ZHENG_GLIOBLASTOMA_PLASTICITY_UP	158	0.40	1.75	0.000	0.025	0.985	3347	tags=57%, list=27%, signal=77%
211	KIM_GLIS2_TARGETS_UP	45	0.51	1.75	0.002	0.025	0.985	921	tags=27%, list=7%, signal=29%
212	HESS_TARGETS_OF_HOXA9_AND_MEIS1_UP	58	0.47	1.74	0.000	0.025	0.986	3197	tags=60%, list=26%, signal=81%
213	REACTOME_CELL_CYCLE	377	0.36	1.74	0.000	0.025	0.986	3456	tags=46%, list=28%, signal=62%
214	KEGG_ARRHYTHMOGENIC_RIGHT_VENTRICULAR_CARDIOMYOPATHY_ARVC	31	0.53	1.74	0.002	0.026	0.989	1488	tags=29%, list=12%, signal=33%
215	CHANDRAN_METASTASIS_TOP50_DN	40	0.51	1.73	0.002	0.028	0.993	1473	tags=30%, list=12%, signal=34%
216	REACTOME_METABOLISM_OF_RNA	248	0.38	1.73	0.000	0.028	0.993	3962	tags=56%, list=32%, signal=81%
217	KEGG_TRYPTOPHAN_METABOLISM	22	0.59	1.73	0.006	0.028	0.995	3294	tags=64%, list=27%, signal=86%
218	FERRANDO_T_ALL_WITH_MLL_ENL_FUSION_DN	81	0.44	1.73	0.000	0.028	0.995	2857	tags=51%, list=23%, signal=65%
219	VALK_AML_CLUSTER_16	18	0.62	1.73	0.020	0.029	0.996	627	tags=33%, list=5%, signal=35%
220	TONKS_TARGETS_OF_RUNX1_RUNX1T1_FUSION_GRANULOCYTE_UP	43	0.50	1.73	0.002	0.029	0.996	710	tags=26%, list=6%, signal=27%
221	VALK_AML_CLUSTER_15	28	0.56	1.73	0.008	0.029	0.996	1508	tags=46%, list=12%, signal=53%
222	REACTOME_GLYCOLYSIS	22	0.58	1.73	0.010	0.029	0.996	833	tags=32%, list=7%, signal=34%
223	HOLLEMAN_VINCRISTINE_RESISTANCE_ALL_DN	19	0.61	1.72	0.010	0.030	0.996	3752	tags=74%, list=30%, signal=105%
224	DELYS_THYROID_CANCER_UP	256	0.38	1.72	0.000	0.030	0.996	1890	tags=30%, list=15%, signal=35%
225	WHITFIELD_CELL_CYCLE_G1_S	122	0.41	1.72	0.000	0.030	0.996	2530	tags=41%, list=20%, signal=51%
226	MARCHINI_TRABECTEDIN_RESISTANCE_DN	31	0.54	1.72	0.007	0.031	0.996	1319	tags=39%, list=11%, signal=43%
227	WANG_ADIPOGENIC_GENES_REPRESSED_BY_SIRT1	19	0.61	1.72	0.002	0.031	0.997	833	tags=37%, list=7%, signal=39%
228	KEGG_PROPANOATE_METABOLISM	29	0.54	1.72	0.007	0.031	0.997	2630	tags=52%, list=21%, signal=65%
229	BROWNE_HCMV_INFECTION_20HR_DN	70	0.45	1.71	0.002	0.032	0.997	2788	tags=46%, list=22%, signal=59%
230	REACTOME_METABOLISM_OF_MRNA	204	0.38	1.71	0.000	0.033	0.999	3962	tags=56%, list=32%, signal=81%
231	NAKAYAMA_SOFT_TISSUE_TUMORS_PCA2_UP	59	0.47	1.71	0.002	0.034	0.999	3342	tags=66%, list=27%, signal=90%
232	YAO_TEMPORAL_RESPONSE_TO_PROGESTERONE_CLUSTER_12	68	0.45	1.71	0.000	0.035	1.000	2448	tags=41%, list=20%, signal=51%
233	CHIANG_LIVER_CANCER_SUBCLASS_POLYSOMY7_DN	16	0.63	1.71	0.013	0.034	1.000	1170	tags=44%, list=9%, signal=48%
234	VANHARANTA_UTERINE_FIBROID_UP	25	0.55	1.71	0.011	0.034	1.000	1384	tags=32%, list=11%, signal=36%
235	BENPORATH_ES_1	274	0.37	1.70	0.000	0.034	1.000	3274	tags=50%, list=26%, signal=66%
236	BURTON_ADIPOGENESIS_7	33	0.53	1.70	0.002	0.034	1.000	1887	tags=39%, list=15%, signal=46%
237	CHARAFE_BREAST_CANCER_LUMINAL_VS_MESENCHYMAL_DN	312	0.36	1.70	0.000	0.034	1.000	1986	tags=31%, list=16%, signal=36%
238	BILANGES_RAPAMYCIN_SENSITIVE_VIA_TSC1_AND_TSC2	65	0.46	1.70	0.000	0.034	1.000	3116	tags=45%, list=25%, signal=59%
239	REACTOME_NUCLEOTIDE_EXCISION_REPAIR	49	0.48	1.70	0.004	0.035	1.000	2289	tags=37%, list=18%, signal=45%
240	TONKS_TARGETS_OF_RUNX1_RUNX1T1_FUSION_HSC_DN	144	0.40	1.70	0.000	0.035	1.000	1096	tags=24%, list=9%, signal=26%
241	DAIRKEE_TERT_TARGETS_UP	312	0.36	1.70	0.000	0.035	1.000	2988	tags=35%, list=24%, signal=45%
242	MCBRYAN_PUBERTAL_BREAST_3_4WK_UP	112	0.41	1.70	0.000	0.036	1.000	1788	tags=30%, list=14%, signal=35%
243	GUENTHER_GROWTH_SPHERICAL_VS_ADHERENT_DN	20	0.58	1.69	0.013	0.036	1.000	1435	tags=35%, list=12%, signal=40%
244	REACTOME_POST_TRANSLATIONAL_MODIFICATION_SYNTHESIS_OF_GPI_ANCHORED_PROTEINS	24	0.56	1.69	0.009	0.036	1.000	3411	tags=50%, list=27%, signal=69%
245	SCHLOSSER_MYC_AND_SERUM_RESPONSE_SYNERGY	31	0.53	1.69	0.002	0.037	1.000	2196	tags=42%, list=18%, signal=51%
246	ZHANG_RESPONSE_TO_IKK_INHIBITOR_AND_TNF_DN	78	0.43	1.69	0.005	0.037	1.000	1901	tags=31%, list=15%, signal=36%
247	BOYAULT_LIVER_CANCER_SUBCLASS_G23_UP	43	0.50	1.69	0.000	0.037	1.000	3513	tags=63%, list=28%, signal=87%
248	GENTILE_UV_RESPONSE_CLUSTER_D1	16	0.62	1.69	0.009	0.037	1.000	1629	tags=44%, list=13%, signal=50%
249	DARWICHE_SQUAMOUS_CELL_CARCINOMA_UP	100	0.42	1.69	0.000	0.038	1.000	2182	tags=33%, list=18%, signal=40%
250	LE_NEURONAL_DIFFERENTIATION_DN	16	0.62	1.69	0.006	0.037	1.000	3903	tags=88%, list=31%, signal=127%
251	MITSIADES_RESPONSE_TO_APLIDIN_DN	232	0.37	1.69	0.000	0.037	1.000	3395	tags=55%, list=27%, signal=74%
252	MCBRYAN_PUBERTAL_TGFB1_TARGETS_UP	120	0.40	1.69	0.000	0.037	1.000	1815	tags=31%, list=15%, signal=36%
253	KOHOUTEK_CCNT2_TARGETS	28	0.54	1.69	0.002	0.038	1.000	1809	tags=32%, list=15%, signal=38%
254	ABRAMSON_INTERACT_WITH_AIRE	44	0.48	1.69	0.004	0.038	1.000	4266	tags=70%, list=34%, signal=107%
255	DUNNE_TARGETS_OF_AML1_MTG8_FUSION_DN	16	0.61	1.68	0.012	0.038	1.000	269	tags=25%, list=2%, signal=26%
256	SHIPP_DLBCL_VS_FOLLICULAR_LYMPHOMA_UP	44	0.49	1.68	0.000	0.038	1.000	3513	tags=66%, list=28%, signal=92%
257	CAFFAREL_RESPONSE_TO_THC_DN	28	0.53	1.68	0.009	0.039	1.000	2728	tags=57%, list=22%, signal=73%
258	WHITFIELD_CELL_CYCLE_G2	158	0.39	1.68	0.000	0.039	1.000	3967	tags=59%, list=32%, signal=85%
259	KATSANOU_ELAVL1_TARGETS_DN	85	0.42	1.68	0.002	0.040	1.000	2658	tags=41%, list=21%, signal=52%
260	IVANOVA_HEMATOPOIESIS_EARLY_PROGENITOR	435	0.35	1.68	0.000	0.041	1.000	2990	tags=35%, list=24%, signal=45%
261	CREIGHTON_ENDOCRINE_THERAPY_RESISTANCE_1	381	0.35	1.67	0.000	0.041	1.000	3137	tags=42%, list=25%, signal=55%
262	PODAR_RESPONSE_TO_ADAPHOSTIN_DN	16	0.61	1.67	0.011	0.041	1.000	3020	tags=50%, list=24%, signal=66%
263	VERHAAK_GLIOBLASTOMA_MESENCHYMAL	165	0.39	1.67	0.000	0.043	1.000	1224	tags=24%, list=10%, signal=27%
264	YAO_TEMPORAL_RESPONSE_TO_PROGESTERONE_CLUSTER_13	160	0.39	1.67	0.000	0.043	1.000	4359	tags=53%, list=35%, signal=81%
265	KEGG_GLYCOSAMINOGLYCAN_DEGRADATION	16	0.62	1.66	0.017	0.044	1.000	1478	tags=31%, list=12%, signal=35%
266	WINNEPENNINCKX_MELANOMA_METASTASIS_UP	147	0.39	1.66	0.000	0.045	1.000	3345	tags=54%, list=27%, signal=74%
267	HOUSTIS_ROS	25	0.54	1.66	0.025	0.046	1.000	3196	tags=60%, list=26%, signal=81%
268	BRUNO_HEMATOPOIESIS	52	0.46	1.66	0.009	0.046	1.000	1478	tags=33%, list=12%, signal=37%
269	NABA_MATRISOME_ASSOCIATED	214	0.37	1.66	0.000	0.046	1.000	970	tags=21%, list=8%, signal=22%
270	SIMBULAN_PARP1_TARGETS_DN	15	0.59	1.66	0.020	0.047	1.000	4109	tags=73%, list=33%, signal=109%
271	CHEN_ETV5_TARGETS_TESTIS	18	0.59	1.65	0.019	0.048	1.000	1915	tags=39%, list=15%, signal=46%
272	DAIRKEE_CANCER_PRONE_RESPONSE_BPA	43	0.48	1.65	0.007	0.047	1.000	2150	tags=40%, list=17%, signal=48%
273	CHARAFE_BREAST_CANCER_LUMINAL_VS_BASAL_DN	294	0.35	1.65	0.000	0.048	1.000	1372	tags=24%, list=11%, signal=27%
274	CHICAS_RB1_TARGETS_LOW_SERUM	77	0.43	1.65	0.002	0.048	1.000	3222	tags=49%, list=26%, signal=66%
275	MIKKELSEN_IPS_ICP_WITH_H3K4ME3_AND_H327ME3	31	0.51	1.65	0.011	0.048	1.000	1065	tags=29%, list=9%, signal=32%
276	PID_FANCONI_PATHWAY	45	0.48	1.65	0.006	0.048	1.000	2915	tags=62%, list=23%, signal=81%
