# Supplementary material for: FLT3N676K drives acute myeloid leukemia in a xenograft model of KMT2A-MLLT3 leukemogenesis
Source: Leukemia. 2019 Apr 5;33(9):2310–4. doi: 10.1038/s41375-019-0465-1 (PMC6756218; doi:10.1038/s41375-019-0465-1)
Supplement: Supplementary file 7 — Supplementary Data 6 [file 41375_2019_465_MOESM7_ESM.xlsx]

## Sheet: Blad1
Preranked_c2all
KMT2A-MLLT3+FLT3-N676K_AML											Normal_CD33
	Gene Set	Size	ES	NES	NOM p-val	FDR q-val	FWER p-val	RANK AT MAX	LEADING EDGE			Gene Set	Size	ES	NES	NOM p-val	FDR q-val	FWER p-val	RANK AT MAX	LEADING EDGE
1	MANALO_HYPOXIA_DN	274	0.66	3.07	0.000	0.000	0.000	3037	tags=65%, list=23%, signal=83%		1	QI_PLASMACYTOMA_UP	219	-0.58	-2.46	0.000	0.000	0.000	2830	tags=53%, list=22%, signal=67%
2	WONG_EMBRYONIC_STEM_CELL_CORE	319	0.54	2.51	0.000	0.000	0.000	3047	tags=48%, list=24%, signal=61%		2	RUTELLA_RESPONSE_TO_HGF_VS_CSF2RB_AND_IL4_DN	224	-0.57	-2.40	0.000	0.000	0.000	2736	tags=46%, list=21%, signal=57%
3	SONG_TARGETS_OF_IE86_CMV_PROTEIN	59	0.67	2.50	0.000	0.000	0.000	3077	tags=68%, list=24%, signal=89%		3	TAKEDA_TARGETS_OF_NUP98_HOXA9_FUSION_8D_DN	159	-0.58	-2.39	0.000	0.000	0.000	2440	tags=50%, list=19%, signal=60%
4	REACTOME_MITOCHONDRIAL_PROTEIN_IMPORT	48	0.70	2.48	0.000	0.000	0.000	2512	tags=58%, list=19%, signal=72%		4	BASSO_CD40_SIGNALING_UP	93	-0.63	-2.39	0.000	0.000	0.000	3051	tags=67%, list=24%, signal=87%
5	WHITEFORD_PEDIATRIC_CANCER_MARKERS	109	0.60	2.47	0.000	0.000	0.000	3374	tags=56%, list=26%, signal=75%		5	ZHANG_RESPONSE_TO_IKK_INHIBITOR_AND_TNF_UP	175	-0.58	-2.39	0.000	0.000	0.000	3186	tags=59%, list=25%, signal=77%
6	DUTERTRE_ESTRADIOL_RESPONSE_24HR_UP	278	0.53	2.46	0.000	0.000	0.000	3489	tags=55%, list=27%, signal=74%		6	ZHENG_FOXP3_TARGETS_IN_THYMUS_UP	176	-0.58	-2.38	0.000	0.000	0.000	1639	tags=34%, list=13%, signal=38%
7	SCHUHMACHER_MYC_TARGETS_UP	77	0.63	2.45	0.000	0.000	0.000	2263	tags=56%, list=17%, signal=67%		7	PID_RAC1_PATHWAY	50	-0.70	-2.38	0.000	0.000	0.000	2673	tags=58%, list=21%, signal=73%
8	KEGG_DNA_REPLICATION	35	0.74	2.44	0.000	0.000	0.000	2108	tags=69%, list=16%, signal=82%		8	PID_RAC1_REG_PATHWAY	29	-0.78	-2.38	0.000	0.000	0.000	1918	tags=66%, list=15%, signal=77%
9	MUELLER_PLURINET	275	0.52	2.44	0.000	0.000	0.000	2392	tags=45%, list=18%, signal=54%		9	RHEIN_ALL_GLUCOCORTICOID_THERAPY_UP	67	-0.66	-2.37	0.000	0.000	0.000	2598	tags=57%, list=20%, signal=71%
10	SOTIRIOU_BREAST_CANCER_GRADE_1_VS_3_UP	145	0.57	2.43	0.000	0.000	0.000	3839	tags=62%, list=30%, signal=87%		10	PID_PDGFRB_PATHWAY	116	-0.61	-2.37	0.000	0.000	0.000	1892	tags=47%, list=15%, signal=55%
11	ZHOU_CELL_CYCLE_GENES_IN_IR_RESPONSE_6HR	78	0.63	2.43	0.000	0.000	0.000	2414	tags=50%, list=19%, signal=61%		11	KEGG_CHEMOKINE_SIGNALING_PATHWAY	131	-0.59	-2.36	0.000	0.000	0.000	2149	tags=50%, list=17%, signal=59%
12	REACTOME_DNA_STRAND_ELONGATION	30	0.75	2.41	0.000	0.000	0.000	1929	tags=70%, list=15%, signal=82%		12	GARGALOVIC_RESPONSE_TO_OXIDIZED_PHOSPHOLIPIDS_TURQUOISE_UP	64	-0.66	-2.34	0.000	0.000	0.000	2647	tags=59%, list=20%, signal=74%
13	KOBAYASHI_EGFR_SIGNALING_24HR_DN	225	0.53	2.40	0.000	0.000	0.000	3472	tags=56%, list=27%, signal=75%		13	MORI_PRE_BI_LYMPHOCYTE_DN	71	-0.64	-2.34	0.000	0.000	0.000	2463	tags=59%, list=19%, signal=73%
14	REACTOME_SYNTHESIS_OF_DNA	90	0.59	2.36	0.000	0.000	0.000	3408	tags=56%, list=26%, signal=75%		14	SMID_BREAST_CANCER_NORMAL_LIKE_UP	323	-0.53	-2.33	0.000	0.000	0.000	2303	tags=40%, list=18%, signal=48%
15	MOOTHA_MITOCHONDRIA	402	0.49	2.35	0.000	0.000	0.000	3015	tags=51%, list=23%, signal=64%		15	WALLACE_PROSTATE_CANCER_RACE_UP	228	-0.55	-2.33	0.000	0.000	0.000	3058	tags=51%, list=24%, signal=65%
16	ZHOU_CELL_CYCLE_GENES_IN_IR_RESPONSE_24HR	112	0.58	2.35	0.000	0.000	0.000	4033	tags=61%, list=31%, signal=87%		16	DIRMEIER_LMP1_RESPONSE_EARLY	59	-0.66	-2.31	0.000	0.000	0.000	2443	tags=59%, list=19%, signal=73%
17	IRITANI_MAD1_TARGETS_DN	47	0.67	2.35	0.000	0.000	0.000	1879	tags=47%, list=15%, signal=55%		17	FULCHER_INFLAMMATORY_RESPONSE_LECTIN_VS_LPS_DN	417	-0.51	-2.30	0.000	0.000	0.000	3355	tags=51%, list=26%, signal=66%
18	SCHMIDT_POR_TARGETS_IN_LIMB_BUD_UP	22	0.80	2.34	0.000	0.000	0.000	1600	tags=73%, list=12%, signal=83%		18	HESS_TARGETS_OF_HOXA9_AND_MEIS1_DN	70	-0.64	-2.30	0.000	0.000	0.000	2830	tags=61%, list=22%, signal=78%
19	ROSTY_CERVICAL_CANCER_PROLIFERATION_CLUSTER	136	0.56	2.34	0.000	0.000	0.000	3795	tags=55%, list=29%, signal=77%		19	PID_BCR_5PATHWAY	64	-0.65	-2.28	0.000	0.000	0.000	2915	tags=67%, list=22%, signal=86%
20	REACTOME_S_PHASE	106	0.57	2.34	0.000	0.000	0.000	3408	tags=56%, list=26%, signal=75%		20	FARMER_BREAST_CANCER_CLUSTER_1	33	-0.72	-2.27	0.000	0.000	0.000	2051	tags=61%, list=16%, signal=72%
21	MISSIAGLIA_REGULATED_BY_METHYLATION_DN	112	0.56	2.33	0.000	0.000	0.000	3839	tags=63%, list=30%, signal=89%		21	ALTEMEIER_RESPONSE_TO_LPS_WITH_MECHANICAL_VENTILATION	106	-0.58	-2.26	0.000	0.000	0.000	2428	tags=47%, list=19%, signal=58%
22	REACTOME_EXTENSION_OF_TELOMERES	27	0.74	2.32	0.000	0.000	0.000	2388	tags=70%, list=18%, signal=86%		22	LIAN_LIPA_TARGETS_3M	50	-0.67	-2.26	0.000	0.000	0.000	2753	tags=56%, list=21%, signal=71%
23	ROSS_AML_WITH_MLL_FUSIONS	76	0.60	2.32	0.000	0.000	0.000	1338	tags=36%, list=10%, signal=39%		23	JAATINEN_HEMATOPOIETIC_STEM_CELL_DN	156	-0.56	-2.26	0.000	0.000	0.000	2753	tags=47%, list=21%, signal=60%
24	REACTOME_ACTIVATION_OF_THE_PRE_REPLICATIVE_COMPLEX	29	0.74	2.31	0.000	0.000	0.000	2327	tags=72%, list=18%, signal=88%		24	WINTER_HYPOXIA_DN	47	-0.66	-2.24	0.000	0.000	0.001	3013	tags=64%, list=23%, signal=83%
25	MOOTHA_VOXPHOS	83	0.58	2.30	0.000	0.000	0.000	3743	tags=67%, list=29%, signal=94%		25	ROSS_AML_WITH_CBFB_MYH11_FUSION	50	-0.65	-2.23	0.000	0.000	0.001	2753	tags=62%, list=21%, signal=78%
26	WANG_RESPONSE_TO_GSK3_INHIBITOR_SB216763_DN	331	0.48	2.30	0.000	0.000	0.000	2738	tags=47%, list=21%, signal=57%		26	PODAR_RESPONSE_TO_ADAPHOSTIN_UP	130	-0.56	-2.23	0.000	0.000	0.001	2350	tags=45%, list=18%, signal=55%
27	REACTOME_RESPIRATORY_ELECTRON_TRANSPORT_ATP_SYNTHESIS_BY_CHEMIOSMOTIC_COUPLING_AND_HEAT_PRODUCTION_BY_UNCOUPLING_PROTEINS_	80	0.59	2.29	0.000	0.000	0.000	4306	tags=80%, list=33%, signal=119%		27	REACTOME_SIGNALING_BY_ILS	94	-0.59	-2.23	0.000	0.000	0.001	2915	tags=57%, list=22%, signal=74%
28	PENG_GLUTAMINE_DEPRIVATION_DN	320	0.48	2.28	0.000	0.000	0.000	2980	tags=45%, list=23%, signal=57%		28	PID_IL12_2PATHWAY	47	-0.66	-2.22	0.000	0.000	0.002	2326	tags=53%, list=18%, signal=65%
29	ISHIDA_E2F_TARGETS	51	0.63	2.28	0.000	0.000	0.000	3628	tags=65%, list=28%, signal=90%		29	SANA_TNF_SIGNALING_UP	63	-0.63	-2.21	0.000	0.000	0.002	3537	tags=68%, list=27%, signal=93%
30	MOOTHA_HUMAN_MITODB_6_2002	387	0.48	2.28	0.000	0.000	0.000	3015	tags=49%, list=23%, signal=61%		30	MCLACHLAN_DENTAL_CARIES_UP	201	-0.53	-2.21	0.000	0.000	0.002	3078	tags=55%, list=24%, signal=71%
31	REACTOME_RESPIRATORY_ELECTRON_TRANSPORT	65	0.61	2.27	0.000	0.000	0.000	3364	tags=68%, list=26%, signal=91%		31	KEGG_LEISHMANIA_INFECTION	61	-0.64	-2.21	0.000	0.000	0.002	2576	tags=64%, list=20%, signal=79%
32	WONG_MITOCHONDRIA_GENE_MODULE	210	0.51	2.27	0.000	0.000	0.000	2941	tags=50%, list=23%, signal=64%		32	REACTOME_TOLL_RECEPTOR_CASCADES	108	-0.57	-2.21	0.000	0.000	0.002	2576	tags=46%, list=20%, signal=57%
33	FRASOR_RESPONSE_TO_SERM_OR_FULVESTRANT_DN	48	0.64	2.27	0.000	0.000	0.000	3374	tags=77%, list=26%, signal=104%		33	BROWN_MYELOID_CELL_DEVELOPMENT_UP	136	-0.55	-2.21	0.000	0.000	0.002	3118	tags=52%, list=24%, signal=68%
34	CHANG_CORE_SERUM_RESPONSE_UP	187	0.51	2.26	0.000	0.000	0.000	3398	tags=57%, list=26%, signal=76%		34	ZHENG_BOUND_BY_FOXP3	404	-0.49	-2.21	0.000	0.000	0.002	2781	tags=40%, list=21%, signal=50%
35	SCHLOSSER_MYC_AND_SERUM_RESPONSE_SYNERGY	31	0.70	2.26	0.000	0.000	0.000	1765	tags=58%, list=14%, signal=67%		35	KEGG_ANTIGEN_PROCESSING_AND_PRESENTATION	53	-0.64	-2.21	0.000	0.000	0.002	2293	tags=45%, list=18%, signal=55%
36	ZHANG_TLX_TARGETS_60HR_DN	255	0.49	2.26	0.000	0.000	0.000	3418	tags=51%, list=26%, signal=67%		36	LIAN_LIPA_TARGETS_6M	57	-0.63	-2.20	0.000	0.000	0.002	2753	tags=54%, list=21%, signal=69%
37	REACTOME_ACTIVATION_OF_ATR_IN_RESPONSE_TO_REPLICATION_STRESS	35	0.68	2.24	0.000	0.000	0.000	2732	tags=71%, list=21%, signal=90%		37	PID_FAK_PATHWAY	53	-0.65	-2.20	0.000	0.000	0.002	2286	tags=62%, list=18%, signal=75%
38	VECCHI_GASTRIC_CANCER_EARLY_UP	333	0.48	2.24	0.000	0.000	0.000	3010	tags=43%, list=23%, signal=55%		38	TONKS_TARGETS_OF_RUNX1_RUNX1T1_FUSION_MONOCYTE_DN	52	-0.65	-2.20	0.000	0.000	0.002	2279	tags=52%, list=18%, signal=63%
39	REACTOME_CHOLESTEROL_BIOSYNTHESIS	21	0.77	2.24	0.000	0.000	0.000	1460	tags=67%, list=11%, signal=75%		39	REACTOME_INTERFERON_ALPHA_BETA_SIGNALING	48	-0.65	-2.20	0.000	0.000	0.002	2171	tags=42%, list=17%, signal=50%
40	KAUFFMANN_MELANOMA_RELAPSE_UP	59	0.61	2.23	0.000	0.000	0.000	2321	tags=53%, list=18%, signal=64%		40	WONG_ENDMETRIUM_CANCER_DN	29	-0.73	-2.20	0.000	0.000	0.002	679	tags=31%, list=5%, signal=33%
41	CROONQUIST_NRAS_SIGNALING_DN	71	0.59	2.23	0.000	0.000	0.000	4181	tags=76%, list=32%, signal=112%		41	KUROZUMI_RESPONSE_TO_ONCOCYTIC_VIRUS	31	-0.72	-2.20	0.000	0.000	0.002	2196	tags=74%, list=17%, signal=89%
42	VALK_AML_CLUSTER_16	24	0.74	2.22	0.000	0.000	0.001	1863	tags=67%, list=14%, signal=78%		42	PICCALUGA_ANGIOIMMUNOBLASTIC_LYMPHOMA_DN	123	-0.56	-2.19	0.000	0.000	0.002	2475	tags=49%, list=19%, signal=60%
43	REACTOME_CELL_CYCLE_CHECKPOINTS	111	0.53	2.21	0.000	0.000	0.002	3408	tags=52%, list=26%, signal=70%		43	BIOCARTA_ECM_PATHWAY	22	-0.77	-2.18	0.000	0.000	0.003	1910	tags=64%, list=15%, signal=75%
44	NIKOLSKY_BREAST_CANCER_16P13_AMPLICON	82	0.56	2.21	0.000	0.000	0.002	2111	tags=45%, list=16%, signal=54%		44	RUTELLA_RESPONSE_TO_HGF_DN	226	-0.52	-2.18	0.000	0.000	0.003	3181	tags=51%, list=25%, signal=66%
45	REACTOME_M_G1_TRANSITION	77	0.57	2.20	0.000	0.000	0.003	3408	tags=52%, list=26%, signal=70%		45	PHONG_TNF_RESPONSE_NOT_VIA_P38	269	-0.50	-2.18	0.000	0.000	0.003	2461	tags=43%, list=19%, signal=53%
46	REACTOME_G1_S_TRANSITION	104	0.54	2.20	0.000	0.000	0.005	3408	tags=51%, list=26%, signal=69%		46	LEE_DIFFERENTIATING_T_LYMPHOCYTE	172	-0.53	-2.18	0.000	0.000	0.003	2804	tags=47%, list=22%, signal=59%
47	REACTOME_G2_M_CHECKPOINTS	41	0.64	2.19	0.000	0.000	0.005	2732	tags=66%, list=21%, signal=83%		47	BOSCO_INTERFERON_INDUCED_ANTIVIRAL_MODULE	72	-0.59	-2.17	0.000	0.000	0.003	3537	tags=67%, list=27%, signal=91%
48	WINNEPENNINCKX_MELANOMA_METASTASIS_UP	144	0.50	2.17	0.000	0.000	0.008	3347	tags=45%, list=26%, signal=60%		48	BIOCARTA_NTHI_PATHWAY	23	-0.75	-2.16	0.000	0.000	0.004	2326	tags=74%, list=18%, signal=90%
49	REACTOME_GLOBAL_GENOMIC_NER_GG_NER	33	0.66	2.16	0.000	0.000	0.010	2388	tags=52%, list=18%, signal=63%		49	ICHIBA_GRAFT_VERSUS_HOST_DISEASE_D7_UP	93	-0.57	-2.16	0.000	0.000	0.004	3335	tags=56%, list=26%, signal=75%
50	YAO_TEMPORAL_RESPONSE_TO_PROGESTERONE_CLUSTER_14	131	0.51	2.15	0.000	0.000	0.013	2716	tags=47%, list=21%, signal=59%		50	CHEN_HOXA5_TARGETS_9HR_UP	196	-0.52	-2.16	0.000	0.000	0.004	2732	tags=42%, list=21%, signal=52%
51	SANSOM_APC_TARGETS_REQUIRE_MYC	176	0.49	2.15	0.000	0.000	0.013	2322	tags=40%, list=18%, signal=48%		51	LENAOUR_DENDRITIC_CELL_MATURATION_DN	118	-0.56	-2.16	0.000	0.000	0.004	2755	tags=50%, list=21%, signal=63%
52	BLUM_RESPONSE_TO_SALIRASIB_DN	303	0.45	2.15	0.000	0.000	0.013	2337	tags=38%, list=18%, signal=45%		52	GAURNIER_PSMD4_TARGETS	56	-0.62	-2.16	0.000	0.000	0.005	2328	tags=54%, list=18%, signal=65%
53	FOURNIER_ACINAR_DEVELOPMENT_LATE_2	259	0.47	2.15	0.000	0.000	0.014	3317	tags=49%, list=26%, signal=65%		53	BIOCARTA_MET_PATHWAY	34	-0.69	-2.16	0.000	0.000	0.005	2619	tags=65%, list=20%, signal=81%
54	CROONQUIST_IL6_DEPRIVATION_DN	95	0.53	2.14	0.000	0.000	0.015	4094	tags=74%, list=32%, signal=107%		54	VERHAAK_GLIOBLASTOMA_MESENCHYMAL	193	-0.51	-2.16	0.000	0.000	0.006	2860	tags=48%, list=22%, signal=60%
55	REACTOME_TCA_CYCLE_AND_RESPIRATORY_ELECTRON_TRANSPORT	115	0.52	2.14	0.000	0.000	0.016	3364	tags=57%, list=26%, signal=77%		55	HAHTOLA_MYCOSIS_FUNGOIDES_CD4_UP	59	-0.62	-2.15	0.000	0.000	0.006	2757	tags=51%, list=21%, signal=64%
56	REACTOME_DNA_REPLICATION	183	0.49	2.12	0.000	0.000	0.021	3408	tags=47%, list=26%, signal=63%		56	KEGG_HEMATOPOIETIC_CELL_LINEAGE	56	-0.62	-2.15	0.000	0.000	0.007	2260	tags=50%, list=17%, signal=60%
57	BURTON_ADIPOGENESIS_PEAK_AT_16HR	39	0.63	2.12	0.000	0.000	0.026	2738	tags=62%, list=21%, signal=78%		57	PHONG_TNF_TARGETS_UP	49	-0.64	-2.15	0.000	0.000	0.007	1605	tags=51%, list=12%, signal=58%
58	YAO_TEMPORAL_RESPONSE_TO_PROGESTERONE_CLUSTER_17	173	0.48	2.11	0.000	0.000	0.026	2702	tags=45%, list=21%, signal=55%		58	THEILGAARD_NEUTROPHIL_AT_SKIN_WOUND_DN	219	-0.51	-2.15	0.000	0.000	0.007	2857	tags=49%, list=22%, signal=62%
59	KEGG_GLYCOSYLPHOSPHATIDYLINOSITOL_GPI_ANCHOR_BIOSYNTHESIS	22	0.71	2.11	0.000	0.000	0.030	2590	tags=59%, list=20%, signal=74%		59	KEGG_NEUROTROPHIN_SIGNALING_PATHWAY	105	-0.56	-2.15	0.000	0.000	0.007	2371	tags=46%, list=18%, signal=55%
60	LI_WILMS_TUMOR_VS_FETAL_KIDNEY_1_DN	143	0.49	2.11	0.000	0.000	0.034	3940	tags=60%, list=30%, signal=85%		60	PID_CDC42_PATHWAY	61	-0.60	-2.15	0.000	0.000	0.008	2115	tags=46%, list=16%, signal=55%
61	REACTOME_LAGGING_STRAND_SYNTHESIS	19	0.72	2.10	0.000	0.000	0.037	2388	tags=68%, list=18%, signal=84%		61	HORIUCHI_WTAP_TARGETS_UP	232	-0.50	-2.15	0.000	0.000	0.008	2551	tags=41%, list=20%, signal=51%
62	DANG_MYC_TARGETS_UP	135	0.50	2.10	0.000	0.001	0.043	2996	tags=45%, list=23%, signal=58%		62	REACTOME_G_ALPHA1213_SIGNALLING_EVENTS	53	-0.63	-2.14	0.000	0.000	0.008	2298	tags=55%, list=18%, signal=66%
63	DANG_REGULATED_BY_MYC_UP	65	0.55	2.10	0.000	0.001	0.043	2548	tags=43%, list=20%, signal=53%		63	MORI_LARGE_PRE_BII_LYMPHOCYTE_DN	54	-0.63	-2.14	0.000	0.000	0.008	1956	tags=54%, list=15%, signal=63%
64	SCHLOSSER_MYC_TARGETS_AND_SERUM_RESPONSE_DN	46	0.59	2.10	0.000	0.001	0.045	3010	tags=57%, list=23%, signal=73%		64	BIOCARTA_KERATINOCYTE_PATHWAY	42	-0.66	-2.14	0.000	0.000	0.008	2549	tags=62%, list=20%, signal=77%
65	OXFORD_RALA_OR_RALB_TARGETS_UP	46	0.59	2.08	0.000	0.001	0.052	3438	tags=61%, list=27%, signal=83%		65	WAMUNYOKOLI_OVARIAN_CANCER_GRADES_1_2_DN	47	-0.64	-2.14	0.000	0.000	0.008	1281	tags=40%, list=10%, signal=45%
66	BIOCARTA_MCM_PATHWAY	17	0.74	2.08	0.000	0.001	0.052	2327	tags=76%, list=18%, signal=93%		66	FOSTER_TOLERANT_MACROPHAGE_DN	352	-0.48	-2.14	0.000	0.000	0.008	3029	tags=48%, list=23%, signal=61%
67	REACTOME_DNA_REPAIR	103	0.51	2.08	0.000	0.001	0.054	2897	tags=45%, list=22%, signal=57%		67	IKEDA_MIR133_TARGETS_UP	40	-0.65	-2.14	0.000	0.000	0.008	3138	tags=65%, list=24%, signal=86%
68	SCHLOSSER_MYC_TARGETS_AND_SERUM_RESPONSE_UP	46	0.58	2.07	0.000	0.001	0.064	2642	tags=54%, list=20%, signal=68%		68	REACTOME_ACTIVATED_TLR4_SIGNALLING	87	-0.58	-2.14	0.000	0.000	0.008	2576	tags=48%, list=20%, signal=60%
69	REN_BOUND_BY_E2F	60	0.56	2.07	0.000	0.001	0.064	3399	tags=62%, list=26%, signal=83%		69	DUTERTRE_ESTRADIOL_RESPONSE_24HR_DN	351	-0.48	-2.14	0.000	0.000	0.008	3127	tags=50%, list=24%, signal=64%
70	BURTON_ADIPOGENESIS_3	93	0.51	2.07	0.000	0.001	0.067	3196	tags=51%, list=25%, signal=67%		70	REACTOME_CYTOKINE_SIGNALING_IN_IMMUNE_SYSTEM	227	-0.51	-2.13	0.000	0.000	0.008	2954	tags=47%, list=23%, signal=59%
71	CHANG_CYCLING_GENES	138	0.49	2.06	0.000	0.001	0.073	3489	tags=50%, list=27%, signal=68%		71	PID_CXCR4_PATHWAY	87	-0.58	-2.13	0.000	0.000	0.008	2252	tags=53%, list=17%, signal=64%
72	ODONNELL_TARGETS_OF_MYC_AND_TFRC_DN	42	0.59	2.05	0.000	0.001	0.094	4094	tags=76%, list=32%, signal=111%		72	GRAHAM_CML_DIVIDING_VS_NORMAL_QUIESCENT_DN	78	-0.58	-2.13	0.000	0.000	0.009	3505	tags=62%, list=27%, signal=84%
73	KEGG_OXIDATIVE_PHOSPHORYLATION	101	0.50	2.04	0.000	0.001	0.110	3324	tags=57%, list=26%, signal=77%		73	PHONG_TNF_RESPONSE_VIA_P38_PARTIAL	120	-0.54	-2.13	0.000	0.000	0.011	1610	tags=40%, list=12%, signal=45%
74	CUI_TCF21_TARGETS_2_UP	281	0.44	2.04	0.000	0.001	0.110	2662	tags=39%, list=21%, signal=48%		74	BILD_CTNNB1_ONCOGENIC_SIGNATURE	68	-0.58	-2.13	0.000	0.000	0.011	2837	tags=50%, list=22%, signal=64%
75	ZHANG_TLX_TARGETS_DN	84	0.52	2.04	0.000	0.001	0.110	3977	tags=58%, list=31%, signal=84%		75	REACTOME_MYD88_MAL_CASCADE_INITIATED_ON_PLASMA_MEMBRANE	77	-0.58	-2.13	0.000	0.000	0.011	2576	tags=48%, list=20%, signal=60%
76	REACTOME_MITOTIC_G1_G1_S_PHASES	128	0.49	2.03	0.000	0.001	0.114	3408	tags=48%, list=26%, signal=64%		76	REACTOME_INNATE_IMMUNE_SYSTEM	195	-0.51	-2.13	0.000	0.000	0.011	2576	tags=41%, list=20%, signal=50%
77	WELCSH_BRCA1_TARGETS_DN	135	0.48	2.03	0.000	0.001	0.126	2776	tags=46%, list=21%, signal=58%		77	LINDSTEDT_DENDRITIC_CELL_MATURATION_B	47	-0.64	-2.12	0.000	0.000	0.011	2135	tags=53%, list=16%, signal=63%
78	WHITFIELD_CELL_CYCLE_LITERATURE	44	0.58	2.02	0.000	0.001	0.139	3377	tags=68%, list=26%, signal=92%		78	HECKER_IFNB1_TARGETS	82	-0.57	-2.12	0.000	0.000	0.011	3537	tags=56%, list=27%, signal=77%
79	HESS_TARGETS_OF_HOXA9_AND_MEIS1_UP	58	0.55	2.02	0.000	0.002	0.147	1999	tags=52%, list=15%, signal=61%		79	VALK_AML_CLUSTER_5	33	-0.68	-2.12	0.000	0.000	0.012	3343	tags=79%, list=26%, signal=106%
80	KEGG_PARKINSONS_DISEASE	96	0.50	2.02	0.000	0.002	0.154	3743	tags=68%, list=29%, signal=95%		80	DAUER_STAT3_TARGETS_DN	48	-0.64	-2.12	0.000	0.000	0.012	2056	tags=50%, list=16%, signal=59%
81	PYEON_HPV_POSITIVE_TUMORS_UP	83	0.50	2.01	0.000	0.002	0.176	3144	tags=45%, list=24%, signal=58%		81	BIOCARTA_MAPK_PATHWAY	82	-0.58	-2.12	0.000	0.000	0.012	2673	tags=52%, list=21%, signal=66%
82	REACTOME_ORC1_REMOVAL_FROM_CHROMATIN	65	0.53	2.00	0.000	0.002	0.185	4283	tags=62%, list=33%, signal=91%		82	LEE_EARLY_T_LYMPHOCYTE_DN	48	-0.62	-2.11	0.000	0.000	0.017	3101	tags=63%, list=24%, signal=82%
83	REACTOME_ASSEMBLY_OF_THE_PRE_REPLICATIVE_COMPLEX	63	0.54	2.00	0.000	0.002	0.191	4283	tags=60%, list=33%, signal=90%		83	HADDAD_B_LYMPHOCYTE_PROGENITOR	235	-0.49	-2.11	0.000	0.000	0.017	3431	tags=50%, list=26%, signal=67%
84	ZHAN_MULTIPLE_MYELOMA_PR_UP	41	0.58	2.00	0.000	0.002	0.191	4820	tags=71%, list=37%, signal=112%		84	WANG_RESPONSE_TO_GSK3_INHIBITOR_SB216763_UP	330	-0.48	-2.11	0.000	0.000	0.017	2844	tags=42%, list=22%, signal=53%
85	KONG_E2F3_TARGETS	93	0.50	1.99	0.000	0.002	0.213	4094	tags=52%, list=32%, signal=75%		85	KEGG_LONG_TERM_POTENTIATION	45	-0.64	-2.11	0.000	0.000	0.017	2121	tags=49%, list=16%, signal=58%
86	GARGALOVIC_RESPONSE_TO_OXIDIZED_PHOSPHOLIPIDS_TURQUOISE_DN	50	0.55	1.99	0.000	0.002	0.225	2100	tags=40%, list=16%, signal=48%		86	REACTOME_TCR_SIGNALING	44	-0.63	-2.11	0.000	0.000	0.018	2326	tags=57%, list=18%, signal=69%
87	REACTOME_TRNA_AMINOACYLATION	41	0.58	1.99	0.000	0.002	0.225	3064	tags=56%, list=24%, signal=73%		87	REACTOME_SIGNALING_BY_GPCR	275	-0.48	-2.11	0.000	0.000	0.019	2350	tags=36%, list=18%, signal=43%
88	TONKS_TARGETS_OF_RUNX1_RUNX1T1_FUSION_MONOCYTE_UP	169	0.45	1.99	0.000	0.002	0.227	2348	tags=39%, list=18%, signal=47%		88	KEGG_INTESTINAL_IMMUNE_NETWORK_FOR_IGA_PRODUCTION	31	-0.69	-2.10	0.000	0.000	0.020	2989	tags=71%, list=23%, signal=92%
89	KIM_MYC_AMPLIFICATION_TARGETS_UP	156	0.46	1.98	0.000	0.002	0.229	3100	tags=47%, list=24%, signal=62%		89	YU_MYC_TARGETS_DN	48	-0.63	-2.10	0.000	0.000	0.021	2323	tags=56%, list=18%, signal=68%
90	REACTOME_POST_TRANSLATIONAL_MODIFICATION_SYNTHESIS_OF_GPI_ANCHORED_PROTEINS	24	0.65	1.98	0.000	0.002	0.232	2907	tags=58%, list=22%, signal=75%		90	MISSIAGLIA_REGULATED_BY_METHYLATION_UP	101	-0.55	-2.10	0.000	0.000	0.021	2649	tags=46%, list=20%, signal=57%
91	BURTON_ADIPOGENESIS_PEAK_AT_24HR	39	0.58	1.98	0.000	0.002	0.234	4279	tags=67%, list=33%, signal=99%		91	PID_ERBB1_DOWNSTREAM_PATHWAY	98	-0.55	-2.10	0.000	0.000	0.022	2088	tags=43%, list=16%, signal=51%
92	PUJANA_BREAST_CANCER_WITH_BRCA1_MUTATED_UP	55	0.54	1.97	0.000	0.002	0.254	2994	tags=49%, list=23%, signal=64%		92	MORI_IMMATURE_B_LYMPHOCYTE_UP	49	-0.62	-2.10	0.000	0.000	0.024	2937	tags=65%, list=23%, signal=84%
93	REACTOME_MITOTIC_M_M_G1_PHASES	163	0.45	1.97	0.000	0.002	0.259	3408	tags=44%, list=26%, signal=59%		93	PID_GMCSF_PATHWAY	34	-0.67	-2.10	0.000	0.000	0.028	1921	tags=50%, list=15%, signal=59%
94	REACTOME_PROCESSIVE_SYNTHESIS_ON_THE_LAGGING_STRAND	15	0.72	1.97	0.000	0.002	0.268	1929	tags=60%, list=15%, signal=70%		94	ZWANG_CLASS_3_TRANSIENTLY_INDUCED_BY_EGF	164	-0.52	-2.09	0.000	0.000	0.029	2132	tags=37%, list=16%, signal=43%
95	BERENJENO_TRANSFORMED_BY_RHOA_UP	478	0.40	1.97	0.000	0.002	0.274	3105	tags=43%, list=24%, signal=55%		95	KEGG_MAPK_SIGNALING_PATHWAY	174	-0.51	-2.09	0.000	0.000	0.032	3183	tags=52%, list=25%, signal=68%
96	ZHANG_RESPONSE_TO_CANTHARIDIN_DN	67	0.52	1.97	0.000	0.002	0.275	2645	tags=49%, list=20%, signal=62%		96	PID_IFNG_PATHWAY	37	-0.65	-2.09	0.000	0.000	0.033	2845	tags=70%, list=22%, signal=90%
97	REACTOME_CELL_CYCLE_MITOTIC	299	0.42	1.96	0.000	0.002	0.280	3377	tags=43%, list=26%, signal=57%		97	SCHUETZ_BREAST_CANCER_DUCTAL_INVASIVE_UP	229	-0.49	-2.09	0.000	0.000	0.033	2436	tags=39%, list=19%, signal=48%
98	REACTOME_SYNTHESIS_OF_GLYCOSYLPHOSPHATIDYLINOSITOL_GPI	16	0.72	1.96	0.000	0.003	0.300	2590	tags=56%, list=20%, signal=70%		98	HELLER_SILENCED_BY_METHYLATION_UP	219	-0.49	-2.09	0.000	0.000	0.034	2989	tags=47%, list=23%, signal=61%
99	HORTON_SREBF_TARGETS	22	0.66	1.95	0.000	0.003	0.313	1439	tags=55%, list=11%, signal=61%		99	REACTOME_TRIF_MEDIATED_TLR3_SIGNALING	69	-0.58	-2.09	0.000	0.000	0.034	2576	tags=46%, list=20%, signal=58%
100	PENG_LEUCINE_DEPRIVATION_DN	182	0.44	1.95	0.000	0.003	0.314	3010	tags=45%, list=23%, signal=57%		100	PID_P38_ALPHA_BETA_PATHWAY	27	-0.70	-2.08	0.000	0.000	0.036	1960	tags=67%, list=15%, signal=78%
101	YU_MYC_TARGETS_UP	40	0.57	1.95	0.000	0.003	0.331	4040	tags=63%, list=31%, signal=91%		101	TIAN_TNF_SIGNALING_VIA_NFKB	21	-0.73	-2.08	0.000	0.000	0.036	2006	tags=67%, list=15%, signal=79%
102	SARRIO_EPITHELIAL_MESENCHYMAL_TRANSITION_UP	153	0.45	1.95	0.000	0.003	0.336	2468	tags=35%, list=19%, signal=43%		102	KEGG_CYTOKINE_CYTOKINE_RECEPTOR_INTERACTION	122	-0.53	-2.08	0.000	0.000	0.037	3345	tags=56%, list=26%, signal=74%
103	REACTOME_TRANSCRIPTION_COUPLED_NER_TC_NER	44	0.56	1.94	0.000	0.003	0.373	2897	tags=48%, list=22%, signal=61%		103	DACOSTA_UV_RESPONSE_VIA_ERCC3_COMMON_DN	418	-0.46	-2.08	0.000	0.000	0.039	3324	tags=48%, list=26%, signal=62%
104	KEGG_BASE_EXCISION_REPAIR	33	0.60	1.94	0.000	0.003	0.375	2108	tags=45%, list=16%, signal=54%		104	SIG_CD40PATHWAYMAP	30	-0.67	-2.08	0.000	0.000	0.039	1630	tags=43%, list=13%, signal=49%
105	PID_FANCONI_PATHWAY	45	0.55	1.93	0.000	0.003	0.387	2583	tags=53%, list=20%, signal=66%		105	MOSERLE_IFNA_RESPONSE	31	-0.69	-2.08	0.000	0.000	0.041	2415	tags=65%, list=19%, signal=79%
106	MARKEY_RB1_ACUTE_LOF_UP	208	0.43	1.93	0.000	0.004	0.402	3222	tags=45%, list=25%, signal=59%		106	REACTOME_DOWNSTREAM_TCR_SIGNALING	29	-0.67	-2.07	0.000	0.000	0.043	2576	tags=62%, list=20%, signal=77%
107	XU_RESPONSE_TO_TRETINOIN_AND_NSC682994_DN	15	0.72	1.93	0.002	0.004	0.416	2466	tags=60%, list=19%, signal=74%		107	DEURIG_T_CELL_PROLYMPHOCYTIC_LEUKEMIA_DN	269	-0.48	-2.07	0.000	0.000	0.043	2947	tags=43%, list=23%, signal=55%
108	REACTOME_G1_S_SPECIFIC_TRANSCRIPTION	17	0.71	1.92	0.000	0.004	0.435	2732	tags=59%, list=21%, signal=74%		108	BROWNE_INTERFERON_RESPONSIVE_GENES	63	-0.59	-2.07	0.000	0.000	0.043	2745	tags=54%, list=21%, signal=68%
109	KEGG_NUCLEOTIDE_EXCISION_REPAIR	43	0.56	1.92	0.000	0.004	0.448	2388	tags=44%, list=18%, signal=54%		109	MITSIADES_RESPONSE_TO_APLIDIN_UP	365	-0.47	-2.07	0.000	0.000	0.044	3031	tags=42%, list=23%, signal=54%
110	GRAHAM_NORMAL_QUIESCENT_VS_NORMAL_DIVIDING_DN	85	0.48	1.91	0.000	0.004	0.464	3377	tags=64%, list=26%, signal=85%		110	BIOCARTA_FMLP_PATHWAY	32	-0.69	-2.07	0.000	0.000	0.046	3192	tags=72%, list=25%, signal=95%
111	PENG_RAPAMYCIN_RESPONSE_DN	236	0.42	1.91	0.000	0.004	0.478	2451	tags=36%, list=19%, signal=43%		111	KEGG_LEUKOCYTE_TRANSENDOTHELIAL_MIGRATION	74	-0.56	-2.06	0.000	0.000	0.047	2913	tags=50%, list=22%, signal=64%
112	MARIADASON_RESPONSE_TO_BUTYRATE_SULINDAC_4	18	0.67	1.91	0.000	0.004	0.491	2468	tags=56%, list=19%, signal=69%		112	REACTOME_INTERFERON_GAMMA_SIGNALING	53	-0.60	-2.06	0.000	0.000	0.047	3507	tags=66%, list=27%, signal=90%
113	REACTOME_NUCLEOTIDE_EXCISION_REPAIR	49	0.54	1.91	0.000	0.004	0.491	2444	tags=41%, list=19%, signal=50%		113	PID_NFKAPPAB_CANONICAL_PATHWAY	22	-0.73	-2.06	0.000	0.001	0.049	2576	tags=82%, list=20%, signal=102%
114	REACTOME_SCFSKP2_MEDIATED_DEGRADATION_OF_P27_P21	53	0.53	1.91	0.002	0.004	0.500	4532	tags=64%, list=35%, signal=98%		114	PID_IL6_7_PATHWAY	42	-0.63	-2.06	0.000	0.001	0.050	2508	tags=64%, list=19%, signal=79%
115	LINDGREN_BLADDER_CANCER_CLUSTER_3_UP	285	0.41	1.90	0.000	0.005	0.515	2440	tags=36%, list=19%, signal=44%		115	KEGG_NATURAL_KILLER_CELL_MEDIATED_CYTOTOXICITY	85	-0.55	-2.06	0.000	0.001	0.052	3645	tags=60%, list=28%, signal=83%
116	EGUCHI_CELL_CYCLE_RB1_TARGETS	23	0.64	1.90	0.000	0.005	0.535	4409	tags=74%, list=34%, signal=112%		116	REACTOME_NRAGE_SIGNALS_DEATH_THROUGH_JNK	32	-0.66	-2.06	0.000	0.001	0.052	2201	tags=53%, list=17%, signal=64%
117	FURUKAWA_DUSP6_TARGETS_PCI35_DN	60	0.52	1.89	0.000	0.005	0.557	3440	tags=50%, list=27%, signal=68%		117	SANA_RESPONSE_TO_IFNG_UP	67	-0.57	-2.06	0.000	0.001	0.052	3537	tags=60%, list=27%, signal=82%
118	REACTOME_E2F_MEDIATED_REGULATION_OF_DNA_REPLICATION	32	0.59	1.89	0.000	0.005	0.563	2308	tags=47%, list=18%, signal=57%		118	REACTOME_GPCR_DOWNSTREAM_SIGNALING	217	-0.48	-2.05	0.000	0.001	0.054	2350	tags=37%, list=18%, signal=45%
119	REACTOME_MRNA_SPLICING_MINOR_PATHWAY	41	0.55	1.89	0.000	0.005	0.580	3836	tags=56%, list=30%, signal=79%		119	ST_GRANULE_CELL_SURVIVAL_PATHWAY	24	-0.71	-2.05	0.000	0.001	0.054	2538	tags=63%, list=20%, signal=78%
120	BHATTACHARYA_EMBRYONIC_STEM_CELL	73	0.49	1.89	0.000	0.005	0.585	2989	tags=37%, list=23%, signal=48%		120	REACTOME_TRAF6_MEDIATED_INDUCTION_OF_NFKB_AND_MAP_KINASES_UPON_TLR7_8_OR_9_ACTIVATION	71	-0.56	-2.05	0.000	0.001	0.054	2576	tags=46%, list=20%, signal=58%
121	SHIPP_DLBCL_VS_FOLLICULAR_LYMPHOMA_UP	44	0.54	1.89	0.000	0.005	0.593	2616	tags=50%, list=20%, signal=62%		121	LINDGREN_BLADDER_CANCER_CLUSTER_2B	278	-0.47	-2.05	0.000	0.001	0.054	2293	tags=36%, list=18%, signal=43%
122	RHODES_UNDIFFERENTIATED_CANCER	66	0.49	1.89	0.000	0.005	0.595	3374	tags=48%, list=26%, signal=65%		122	PID_NETRIN_PATHWAY	25	-0.69	-2.05	0.000	0.001	0.055	1797	tags=56%, list=14%, signal=65%
123	KAUFFMANN_DNA_REPAIR_GENES	222	0.42	1.88	0.000	0.005	0.603	3320	tags=42%, list=26%, signal=56%		123	ST_DIFFERENTIATION_PATHWAY_IN_PC12_CELLS	33	-0.66	-2.05	0.000	0.001	0.056	2538	tags=61%, list=20%, signal=75%
124	SHEDDEN_LUNG_CANCER_POOR_SURVIVAL_A6	395	0.39	1.88	0.000	0.006	0.622	3391	tags=44%, list=26%, signal=57%		124	PRAMOONJAGO_SOX4_TARGETS_UP	43	-0.62	-2.05	0.000	0.001	0.058	2331	tags=53%, list=18%, signal=65%
125	KAUFFMANN_DNA_REPLICATION_GENES	128	0.45	1.88	0.000	0.006	0.628	2423	tags=37%, list=19%, signal=45%		125	PID_FCER1_PATHWAY	58	-0.58	-2.05	0.000	0.001	0.058	2332	tags=55%, list=18%, signal=67%
126	RHEIN_ALL_GLUCOCORTICOID_THERAPY_DN	348	0.40	1.87	0.000	0.006	0.645	2594	tags=37%, list=20%, signal=45%		126	FLECHNER_BIOPSY_KIDNEY_TRANSPLANT_REJECTED_VS_OK_UP	77	-0.56	-2.05	0.000	0.001	0.059	2743	tags=44%, list=21%, signal=56%
127	MORI_LARGE_PRE_BII_LYMPHOCYTE_UP	83	0.48	1.87	0.000	0.006	0.646	3634	tags=53%, list=28%, signal=73%		127	BYSTROEM_CORRELATED_WITH_IL5_DN	63	-0.57	-2.04	0.000	0.001	0.059	3254	tags=51%, list=25%, signal=67%
128	KEGG_MISMATCH_REPAIR	22	0.64	1.87	0.002	0.006	0.655	1435	tags=45%, list=11%, signal=51%		128	BIOCARTA_TOLL_PATHWAY	37	-0.65	-2.04	0.000	0.001	0.060	2024	tags=54%, list=16%, signal=64%
129	FOURNIER_ACINAR_DEVELOPMENT_LATE_DN	19	0.65	1.87	0.000	0.006	0.673	1999	tags=47%, list=15%, signal=56%		129	HOSHIDA_LIVER_CANCER_SUBCLASS_S1	200	-0.49	-2.04	0.000	0.001	0.066	3113	tags=46%, list=24%, signal=59%
130	CHAUHAN_RESPONSE_TO_METHOXYESTRADIOL_UP	45	0.53	1.87	0.000	0.006	0.683	2980	tags=47%, list=23%, signal=60%		130	PID_ANTHRAX_PATHWAY	15	-0.79	-2.04	0.000	0.001	0.067	1630	tags=73%, list=13%, signal=84%
131	REACTOME_METABOLISM_OF_NUCLEOTIDES	61	0.50	1.86	0.000	0.006	0.688	2384	tags=48%, list=18%, signal=58%		131	ST_TUMOR_NECROSIS_FACTOR_PATHWAY	29	-0.67	-2.03	0.000	0.001	0.075	1630	tags=48%, list=13%, signal=55%
132	KEGG_PURINE_METABOLISM	117	0.45	1.86	0.000	0.006	0.689	2989	tags=44%, list=23%, signal=57%		132	KEGG_CELL_ADHESION_MOLECULES_CAMS	75	-0.56	-2.03	0.000	0.001	0.080	3118	tags=55%, list=24%, signal=72%
133	BIOCARTA_CELLCYCLE_PATHWAY	23	0.62	1.86	0.002	0.007	0.700	2732	tags=52%, list=21%, signal=66%		133	VANTVEER_BREAST_CANCER_BRCA1_DN	28	-0.68	-2.03	0.000	0.001	0.081	1749	tags=39%, list=13%, signal=45%
134	MARKEY_RB1_CHRONIC_LOF_UP	84	0.48	1.86	0.000	0.007	0.704	3047	tags=49%, list=24%, signal=63%		134	GRAHAM_CML_QUIESCENT_VS_NORMAL_DIVIDING_UP	43	-0.62	-2.02	0.000	0.001	0.084	2331	tags=40%, list=18%, signal=48%
135	DUTERTRE_ESTRADIOL_RESPONSE_6HR_UP	176	0.42	1.86	0.000	0.007	0.726	2406	tags=44%, list=19%, signal=53%		135	REACTOME_NFKB_AND_MAP_KINASES_ACTIVATION_MEDIATED_BY_TLR4_SIGNALING_REPERTOIRE	67	-0.57	-2.02	0.000	0.001	0.085	2576	tags=46%, list=20%, signal=57%
136	KANG_DOXORUBICIN_RESISTANCE_UP	53	0.51	1.85	0.000	0.007	0.734	4091	tags=62%, list=32%, signal=91%		136	KEGG_REGULATION_OF_ACTIN_CYTOSKELETON	137	-0.51	-2.02	0.000	0.001	0.086	2940	tags=45%, list=23%, signal=57%
137	KEGG_ARGININE_AND_PROLINE_METABOLISM	39	0.54	1.85	0.000	0.007	0.734	1228	tags=31%, list=9%, signal=34%		137	PID_MAPK_TRK_PATHWAY	32	-0.64	-2.02	0.000	0.001	0.095	2121	tags=53%, list=16%, signal=63%
138	KAMMINGA_EZH2_TARGETS	41	0.55	1.85	0.002	0.007	0.741	3347	tags=51%, list=26%, signal=69%		138	REACTOME_PLATELET_ACTIVATION_SIGNALING_AND_AGGREGATION	145	-0.50	-2.02	0.000	0.001	0.096	2768	tags=41%, list=21%, signal=51%
139	COLLER_MYC_TARGETS_UP	24	0.61	1.85	0.000	0.007	0.741	2202	tags=50%, list=17%, signal=60%		139	ZWANG_CLASS_1_TRANSIENTLY_INDUCED_BY_EGF	345	-0.45	-2.02	0.000	0.001	0.098	2679	tags=43%, list=21%, signal=52%
140	REACTOME_CYCLIN_E_ASSOCIATED_EVENTS_DURING_G1_S_TRANSITION_	62	0.49	1.85	0.000	0.007	0.758	4283	tags=61%, list=33%, signal=91%		140	BIOCARTA_TNFR2_PATHWAY	17	-0.75	-2.02	0.000	0.001	0.098	2326	tags=71%, list=18%, signal=86%
141	KEGG_PYRUVATE_METABOLISM	32	0.58	1.84	0.002	0.008	0.773	2361	tags=50%, list=18%, signal=61%		141	SASSON_RESPONSE_TO_GONADOTROPHINS_DN	74	-0.54	-2.01	0.000	0.001	0.100	2864	tags=47%, list=22%, signal=60%
142	KEGG_BUTANOATE_METABOLISM	25	0.61	1.84	0.000	0.008	0.796	1430	tags=36%, list=11%, signal=40%		142	REACTOME_IL_2_SIGNALING	32	-0.66	-2.01	0.000	0.001	0.100	2484	tags=53%, list=19%, signal=66%
143	REACTOME_FANCONI_ANEMIA_PATHWAY	20	0.63	1.83	0.007	0.009	0.805	1488	tags=45%, list=11%, signal=51%		143	KEGG_B_CELL_RECEPTOR_SIGNALING_PATHWAY	69	-0.56	-2.01	0.002	0.001	0.100	3175	tags=57%, list=25%, signal=74%
144	HOFFMANN_LARGE_TO_SMALL_PRE_BII_LYMPHOCYTE_UP	153	0.42	1.83	0.000	0.009	0.811	3839	tags=48%, list=30%, signal=68%		144	BIOCARTA_FCER1_PATHWAY	37	-0.64	-2.01	0.002	0.001	0.103	2406	tags=59%, list=19%, signal=73%
145	PUJANA_BRCA_CENTERED_NETWORK	117	0.44	1.83	0.000	0.009	0.838	2605	tags=38%, list=20%, signal=48%		145	SENESE_HDAC3_TARGETS_UP	376	-0.45	-2.01	0.000	0.001	0.103	2982	tags=45%, list=23%, signal=57%
146	VERNELL_RETINOBLASTOMA_PATHWAY_UP	65	0.49	1.82	0.002	0.009	0.846	3151	tags=49%, list=24%, signal=65%		146	GAZDA_DIAMOND_BLACKFAN_ANEMIA_PROGENITOR_UP	36	-0.63	-2.01	0.000	0.001	0.107	1866	tags=47%, list=14%, signal=55%
147	REACTOME_CDT1_ASSOCIATION_WITH_THE_CDC6_ORC_ORIGIN_COMPLEX	54	0.51	1.82	0.005	0.009	0.846	4532	tags=61%, list=35%, signal=94%		147	PID_TNF_PATHWAY	45	-0.60	-2.01	0.000	0.001	0.108	2053	tags=44%, list=16%, signal=53%
148	KEGG_LYSINE_DEGRADATION	40	0.54	1.82	0.000	0.009	0.849	1158	tags=28%, list=9%, signal=30%		148	PID_S1P_S1P2_PATHWAY	20	-0.72	-2.01	0.000	0.001	0.112	2740	tags=70%, list=21%, signal=89%
149	MENSSEN_MYC_TARGETS	51	0.50	1.82	0.000	0.010	0.858	2994	tags=53%, list=23%, signal=69%		149	HUANG_DASATINIB_RESISTANCE_UP	63	-0.56	-2.00	0.000	0.001	0.114	2924	tags=48%, list=23%, signal=61%
150	REACTOME_BIOSYNTHESIS_OF_THE_N_GLYCAN_PRECURSOR_DOLICHOL_LIPID_LINKED_OLIGOSACCHARIDE_LLO_AND_TRANSFER_TO_A_NASCENT_PROTEIN	27	0.58	1.82	0.002	0.010	0.861	3030	tags=48%, list=23%, signal=63%		150	KEGG_FOCAL_ADHESION	118	-0.51	-2.00	0.000	0.001	0.115	2036	tags=37%, list=16%, signal=44%
151	REACTOME_BASE_EXCISION_REPAIR	18	0.63	1.81	0.002	0.010	0.881	1435	tags=44%, list=11%, signal=50%		151	EINAV_INTERFERON_SIGNATURE_IN_CANCER	26	-0.68	-2.00	0.000	0.001	0.115	2763	tags=65%, list=21%, signal=83%
152	KEGG_TYROSINE_METABOLISM	19	0.64	1.81	0.002	0.010	0.883	2945	tags=47%, list=23%, signal=61%		152	REACTOME_IL_3_5_AND_GM_CSF_SIGNALING	34	-0.64	-2.00	0.000	0.001	0.115	2915	tags=65%, list=22%, signal=83%
153	RUIZ_TNC_TARGETS_DN	123	0.43	1.81	0.000	0.011	0.886	2271	tags=40%, list=18%, signal=48%		153	SHIPP_DLBCL_VS_FOLLICULAR_LYMPHOMA_DN	30	-0.65	-2.00	0.000	0.001	0.115	1361	tags=37%, list=11%, signal=41%
154	MORI_IMMATURE_B_LYMPHOCYTE_DN	89	0.46	1.81	0.000	0.011	0.895	2537	tags=40%, list=20%, signal=50%		154	REACTOME_SIGNALING_BY_RHO_GTPASES	85	-0.54	-2.00	0.000	0.001	0.116	2138	tags=45%, list=16%, signal=53%
155	SUNG_METASTASIS_STROMA_DN	44	0.52	1.81	0.000	0.011	0.897	1904	tags=48%, list=15%, signal=56%		155	PID_TCPTP_PATHWAY	34	-0.65	-2.00	0.000	0.001	0.117	2657	tags=59%, list=21%, signal=74%
156	PID_ATR_PATHWAY	37	0.53	1.80	0.007	0.011	0.903	3374	tags=65%, list=26%, signal=87%		156	BURTON_ADIPOGENESIS_PEAK_AT_2HR	40	-0.62	-2.00	0.000	0.001	0.120	1299	tags=45%, list=10%, signal=50%
157	BURTON_ADIPOGENESIS_5	113	0.44	1.80	0.000	0.011	0.904	2409	tags=42%, list=19%, signal=51%		157	MARSON_FOXP3_TARGETS_STIMULATED_UP	23	-0.70	-2.00	0.000	0.001	0.120	3409	tags=78%, list=26%, signal=106%
158	PRAMOONJAGO_SOX4_TARGETS_DN	44	0.52	1.80	0.000	0.011	0.904	3067	tags=52%, list=24%, signal=68%		158	REACTOME_MAP_KINASE_ACTIVATION_IN_TLR_CASCADE	47	-0.60	-2.00	0.000	0.001	0.125	2576	tags=49%, list=20%, signal=61%
159	GRAHAM_CML_DIVIDING_VS_NORMAL_QUIESCENT_UP	173	0.41	1.80	0.000	0.011	0.912	3377	tags=50%, list=26%, signal=66%		159	REACTOME_SIGNAL_AMPLIFICATION	23	-0.70	-2.00	0.000	0.001	0.128	2768	tags=57%, list=21%, signal=72%
160	REACTOME_CDK_MEDIATED_PHOSPHORYLATION_AND_REMOVAL_OF_CDC6	46	0.52	1.79	0.000	0.012	0.931	4532	tags=63%, list=35%, signal=97%		160	TARTE_PLASMA_CELL_VS_B_LYMPHOCYTE_DN	36	-0.64	-2.00	0.000	0.001	0.129	2959	tags=67%, list=23%, signal=86%
161	REACTOME_METABOLISM_OF_PROTEINS	368	0.38	1.79	0.000	0.012	0.932	2977	tags=31%, list=23%, signal=39%		161	KEGG_TOLL_LIKE_RECEPTOR_SIGNALING_PATHWAY	81	-0.55	-2.00	0.000	0.001	0.133	2335	tags=46%, list=18%, signal=55%
162	BILD_MYC_ONCOGENIC_SIGNATURE	173	0.41	1.79	0.000	0.012	0.938	2186	tags=39%, list=17%, signal=46%		162	PID_PTP1B_PATHWAY	37	-0.63	-2.00	0.000	0.001	0.135	1877	tags=49%, list=14%, signal=57%
163	REACTOME_MITOCHONDRIAL_TRNA_AMINOACYLATION	20	0.61	1.79	0.005	0.012	0.938	3947	tags=70%, list=30%, signal=101%		163	RUTELLA_RESPONSE_TO_CSF2RB_AND_IL4_UP	296	-0.45	-1.99	0.000	0.001	0.139	2269	tags=33%, list=18%, signal=39%
164	REACTOME_CYTOSOLIC_TRNA_AMINOACYLATION	24	0.58	1.78	0.005	0.013	0.947	1890	tags=46%, list=15%, signal=54%		164	ZHANG_ANTIVIRAL_RESPONSE_TO_RIBAVIRIN_DN	40	-0.62	-1.99	0.000	0.001	0.141	2732	tags=48%, list=21%, signal=60%
165	LI_DCP2_BOUND_MRNA	87	0.45	1.77	0.000	0.014	0.959	2637	tags=38%, list=20%, signal=47%		165	BOHN_PRIMARY_IMMUNODEFICIENCY_SYNDROM_DN	34	-0.65	-1.99	0.000	0.001	0.145	2653	tags=62%, list=20%, signal=77%
166	KEGG_PROPANOATE_METABOLISM	29	0.56	1.77	0.010	0.015	0.960	2286	tags=41%, list=18%, signal=50%		166	ROSS_ACUTE_MYELOID_LEUKEMIA_CBF	72	-0.55	-1.99	0.000	0.001	0.146	2924	tags=49%, list=23%, signal=62%
167	BENPORATH_ES_2	24	0.58	1.77	0.000	0.015	0.964	1754	tags=42%, list=14%, signal=48%		167	BEGUM_TARGETS_OF_PAX3_FOXO1_FUSION_UP	31	-0.64	-1.98	0.000	0.001	0.159	1864	tags=42%, list=14%, signal=49%
168	PID_BARD1_PATHWAY	29	0.56	1.76	0.011	0.015	0.974	1747	tags=41%, list=13%, signal=48%		168	NEMETH_INFLAMMATORY_RESPONSE_LPS_UP	82	-0.53	-1.98	0.000	0.001	0.160	2919	tags=61%, list=23%, signal=78%
169	WINTER_HYPOXIA_UP	71	0.46	1.76	0.005	0.015	0.974	3057	tags=46%, list=24%, signal=60%		169	REACTOME_P75_NTR_RECEPTOR_MEDIATED_SIGNALLING	64	-0.55	-1.98	0.000	0.001	0.164	2326	tags=45%, list=18%, signal=55%
170	REACTOME_REGULATION_OF_MITOTIC_CELL_CYCLE	77	0.46	1.76	0.000	0.015	0.974	4283	tags=56%, list=33%, signal=83%		170	PLASARI_TGFB1_TARGETS_1HR_UP	23	-0.68	-1.97	0.000	0.001	0.178	1494	tags=39%, list=12%, signal=44%
171	MOREAUX_B_LYMPHOCYTE_MATURATION_BY_TACI_DN	69	0.46	1.76	0.000	0.016	0.975	2802	tags=45%, list=22%, signal=57%		171	RUTELLA_RESPONSE_TO_CSF2RB_AND_IL4_DN	301	-0.46	-1.97	0.000	0.001	0.179	2854	tags=44%, list=22%, signal=55%
172	SCHLOSSER_MYC_TARGETS_REPRESSED_BY_SERUM	153	0.41	1.76	0.000	0.016	0.980	3469	tags=44%, list=27%, signal=59%		172	PID_MET_PATHWAY	74	-0.54	-1.97	0.000	0.001	0.179	2871	tags=51%, list=22%, signal=66%
173	LU_EZH2_TARGETS_UP	231	0.38	1.76	0.000	0.016	0.980	2599	tags=33%, list=20%, signal=40%		173	REACTOME_COSTIMULATION_BY_THE_CD28_FAMILY	54	-0.57	-1.97	0.000	0.001	0.181	3674	tags=70%, list=28%, signal=98%
174	KEGG_PROTEASOME	42	0.50	1.75	0.005	0.016	0.981	4283	tags=60%, list=33%, signal=89%		174	ZHAN_MULTIPLE_MYELOMA_LB_DN	36	-0.63	-1.97	0.000	0.001	0.191	2054	tags=44%, list=16%, signal=53%
175	KEGG_AMINOACYL_TRNA_BIOSYNTHESIS	40	0.52	1.75	0.003	0.017	0.983	2320	tags=45%, list=18%, signal=55%		175	WU_SILENCED_BY_METHYLATION_IN_BLADDER_CANCER	38	-0.61	-1.97	0.000	0.001	0.200	1541	tags=34%, list=12%, signal=39%
176	SIMBULAN_PARP1_TARGETS_DN	15	0.67	1.75	0.005	0.017	0.983	4185	tags=87%, list=32%, signal=128%		176	TIAN_TNF_SIGNALING_NOT_VIA_NFKB	19	-0.72	-1.97	0.000	0.002	0.207	1800	tags=58%, list=14%, signal=67%
177	KEGG_PYRIMIDINE_METABOLISM	88	0.44	1.75	0.000	0.017	0.983	3449	tags=50%, list=27%, signal=68%		177	REACTOME_THROMBIN_SIGNALLING_THROUGH_PROTEINASE_ACTIVATED_RECEPTORS_PARS	23	-0.68	-1.97	0.000	0.001	0.207	2768	tags=61%, list=21%, signal=77%
178	WHITFIELD_CELL_CYCLE_G1_S	125	0.42	1.75	0.000	0.017	0.985	2994	tags=42%, list=23%, signal=55%		178	TARTE_PLASMA_CELL_VS_PLASMABLAST_UP	240	-0.46	-1.97	0.000	0.001	0.207	2199	tags=30%, list=17%, signal=36%
179	KEGG_HOMOLOGOUS_RECOMBINATION	27	0.56	1.74	0.007	0.018	0.986	4181	tags=74%, list=32%, signal=109%		179	MORI_MATURE_B_LYMPHOCYTE_UP	83	-0.53	-1.97	0.000	0.001	0.207	3143	tags=55%, list=24%, signal=73%
180	WEST_ADRENOCORTICAL_TUMOR_UP	267	0.38	1.74	0.000	0.018	0.988	3017	tags=40%, list=23%, signal=51%		180	RODWELL_AGING_KIDNEY_UP	389	-0.44	-1.96	0.000	0.001	0.208	3094	tags=42%, list=24%, signal=54%
181	REACTOME_P53_DEPENDENT_G1_DNA_DAMAGE_RESPONSE	53	0.47	1.74	0.005	0.018	0.989	4532	tags=60%, list=35%, signal=92%		181	BIOCARTA_PYK2_PATHWAY	27	-0.65	-1.96	0.000	0.001	0.208	2549	tags=67%, list=20%, signal=83%
182	REACTOME_RESOLUTION_OF_AP_SITES_VIA_THE_MULTIPLE_NUCLEOTIDE_PATCH_REPLACEMENT_PATHWAY	16	0.64	1.74	0.018	0.018	0.989	1435	tags=50%, list=11%, signal=56%		182	REACTOME_BMAL1_CLOCK_NPAS2_ACTIVATES_CIRCADIAN_EXPRESSION	28	-0.66	-1.96	0.000	0.002	0.216	2211	tags=50%, list=17%, signal=60%
183	BASAKI_YBX1_TARGETS_UP	235	0.38	1.74	0.000	0.018	0.989	3385	tags=48%, list=26%, signal=63%		183	SA_B_CELL_RECEPTOR_COMPLEXES	23	-0.69	-1.96	0.000	0.002	0.225	2121	tags=65%, list=16%, signal=78%
184	GARCIA_TARGETS_OF_FLI1_AND_DAX1_DN	148	0.40	1.74	0.000	0.018	0.991	2327	tags=32%, list=18%, signal=38%		184	GESERICK_TERT_TARGETS_DN	18	-0.71	-1.96	0.002	0.002	0.229	1639	tags=50%, list=13%, signal=57%
185	REACTOME_LIPOPROTEIN_METABOLISM	16	0.63	1.73	0.004	0.019	0.992	751	tags=38%, list=6%, signal=40%		185	TAKEDA_TARGETS_OF_NUP98_HOXA9_FUSION_10D_DN	102	-0.51	-1.96	0.000	0.002	0.230	2308	tags=37%, list=18%, signal=45%
186	REACTOME_APC_C_CDC20_MEDIATED_DEGRADATION_OF_MITOTIC_PROTEINS	65	0.46	1.73	0.003	0.019	0.992	4283	tags=57%, list=33%, signal=85%		186	DAZARD_RESPONSE_TO_UV_SCC_DN	113	-0.51	-1.96	0.000	0.002	0.232	2582	tags=42%, list=20%, signal=51%
187	ODONNELL_TFRC_TARGETS_DN	106	0.42	1.73	0.000	0.020	0.992	4206	tags=58%, list=32%, signal=85%		187	HOSHIDA_LIVER_CANCER_SURVIVAL_UP	49	-0.58	-1.95	0.000	0.002	0.237	2551	tags=45%, list=20%, signal=56%
188	BENPORATH_PROLIFERATION	137	0.41	1.73	0.000	0.020	0.992	3389	tags=47%, list=26%, signal=63%		188	PID_RHOA_REG_PATHWAY	33	-0.62	-1.95	0.000	0.002	0.246	2057	tags=48%, list=16%, signal=57%
189	DELPUECH_FOXO3_TARGETS_DN	34	0.52	1.73	0.005	0.020	0.994	3105	tags=53%, list=24%, signal=69%		189	AMIT_SERUM_RESPONSE_40_MCF10A	27	-0.65	-1.95	0.000	0.002	0.248	1299	tags=44%, list=10%, signal=49%
190	REACTOME_VIF_MEDIATED_DEGRADATION_OF_APOBEC3G	49	0.48	1.73	0.005	0.020	0.994	4532	tags=57%, list=35%, signal=88%		190	NAKAJIMA_EOSINOPHIL	25	-0.65	-1.95	0.000	0.002	0.259	1212	tags=32%, list=9%, signal=35%
191	DAIRKEE_TERT_TARGETS_UP	317	0.36	1.72	0.000	0.020	0.996	3140	tags=38%, list=24%, signal=48%		191	TAKEDA_TARGETS_OF_NUP98_HOXA9_FUSION_16D_UP	155	-0.48	-1.95	0.000	0.002	0.261	2636	tags=44%, list=20%, signal=54%
192	FONTAINE_THYROID_TUMOR_UNCERTAIN_MALIGNANCY_UP	23	0.57	1.72	0.006	0.021	0.997	682	tags=26%, list=5%, signal=27%		192	CHIANG_LIVER_CANCER_SUBCLASS_UNANNOTATED_UP	48	-0.58	-1.95	0.000	0.002	0.263	2795	tags=50%, list=22%, signal=64%
193	KEGG_RNA_POLYMERASE	29	0.54	1.72	0.002	0.021	0.997	3852	tags=52%, list=30%, signal=73%		193	THEILGAARD_NEUTROPHIL_AT_SKIN_WOUND_UP	71	-0.54	-1.95	0.000	0.002	0.263	2893	tags=46%, list=22%, signal=60%
194	MODY_HIPPOCAMPUS_NEONATAL	24	0.58	1.72	0.009	0.021	0.997	2259	tags=38%, list=17%, signal=45%		194	WAMUNYOKOLI_OVARIAN_CANCER_LMP_DN	137	-0.49	-1.95	0.000	0.002	0.267	2957	tags=45%, list=23%, signal=57%
195	WU_APOPTOSIS_BY_CDKN1A_VIA_TP53	50	0.48	1.72	0.002	0.021	0.997	3181	tags=44%, list=25%, signal=58%		195	HINATA_NFKB_TARGETS_KERATINOCYTE_UP	60	-0.55	-1.94	0.000	0.002	0.267	3312	tags=55%, list=26%, signal=74%
196	GRADE_COLON_AND_RECTAL_CANCER_UP	262	0.37	1.71	0.000	0.022	0.999	3067	tags=39%, list=24%, signal=49%		196	BROCKE_APOPTOSIS_REVERSED_BY_IL6	132	-0.49	-1.94	0.000	0.002	0.268	3018	tags=47%, list=23%, signal=61%
197	ABRAMSON_INTERACT_WITH_AIRE	44	0.48	1.71	0.002	0.022	0.999	1554	tags=32%, list=12%, signal=36%		197	PID_EPHB_FWD_PATHWAY	33	-0.63	-1.94	0.000	0.002	0.269	2209	tags=61%, list=17%, signal=73%
198	SLEBOS_HEAD_AND_NECK_CANCER_WITH_HPV_UP	67	0.46	1.71	0.003	0.022	0.999	2744	tags=42%, list=21%, signal=53%		198	PID_THROMBIN_PAR1_PATHWAY	35	-0.62	-1.94	0.000	0.002	0.269	3192	tags=69%, list=25%, signal=91%
199	FARMER_BREAST_CANCER_CLUSTER_2	32	0.53	1.71	0.007	0.022	0.999	4206	tags=59%, list=32%, signal=88%		199	KEEN_RESPONSE_TO_ROSIGLITAZONE_DN	81	-0.52	-1.94	0.000	0.002	0.270	3312	tags=48%, list=26%, signal=64%
200	CHICAS_RB1_TARGETS_LOW_SERUM	77	0.44	1.71	0.002	0.022	0.999	3340	tags=43%, list=26%, signal=57%		200	AMIT_EGF_RESPONSE_40_HELA	36	-0.61	-1.94	0.000	0.002	0.271	2305	tags=64%, list=18%, signal=77%
201	YAO_TEMPORAL_RESPONSE_TO_PROGESTERONE_CLUSTER_13	164	0.40	1.71	0.000	0.022	1.000	4319	tags=59%, list=33%, signal=87%		201	LU_AGING_BRAIN_UP	186	-0.47	-1.94	0.000	0.002	0.278	2221	tags=38%, list=17%, signal=45%
202	YAO_TEMPORAL_RESPONSE_TO_PROGESTERONE_CLUSTER_11	87	0.43	1.71	0.000	0.022	1.000	1742	tags=37%, list=13%, signal=42%		202	REACTOME_G_ALPHA_I_SIGNALLING_EVENTS	84	-0.52	-1.94	0.000	0.002	0.278	2536	tags=42%, list=20%, signal=51%
203	IVANOVA_HEMATOPOIESIS_INTERMEDIATE_PROGENITOR	136	0.40	1.71	0.000	0.022	1.000	2678	tags=34%, list=21%, signal=42%		203	RAGHAVACHARI_PLATELET_SPECIFIC_GENES	61	-0.55	-1.94	0.000	0.002	0.278	3302	tags=56%, list=25%, signal=74%
204	REACTOME_CELL_CYCLE	369	0.36	1.71	0.000	0.023	1.000	3377	tags=40%, list=26%, signal=53%		204	PID_RETINOIC_ACID_PATHWAY	26	-0.66	-1.94	0.000	0.002	0.286	1610	tags=50%, list=12%, signal=57%
205	CHEOK_RESPONSE_TO_MERCAPTOPURINE_AND_LD_MTX_DN	17	0.62	1.71	0.009	0.022	1.000	2391	tags=47%, list=18%, signal=58%		205	KEGG_GRAFT_VERSUS_HOST_DISEASE	25	-0.68	-1.94	0.000	0.002	0.287	2989	tags=64%, list=23%, signal=83%
206	FINETTI_BREAST_CANCER_KINOME_RED	16	0.63	1.70	0.017	0.023	1.000	3977	tags=63%, list=31%, signal=90%		206	PID_INTEGRIN_A4B1_PATHWAY	28	-0.65	-1.94	0.000	0.002	0.297	2019	tags=54%, list=16%, signal=63%
207	ROSS_LEUKEMIA_WITH_MLL_FUSIONS	74	0.44	1.70	0.000	0.023	1.000	1142	tags=31%, list=9%, signal=34%		207	SCHOEN_NFKB_SIGNALING	24	-0.67	-1.94	0.000	0.002	0.297	3542	tags=67%, list=27%, signal=92%
208	DAIRKEE_CANCER_PRONE_RESPONSE_BPA	44	0.49	1.70	0.005	0.024	1.000	3010	tags=55%, list=23%, signal=71%		208	ODONNELL_TARGETS_OF_MYC_AND_TFRC_UP	72	-0.53	-1.94	0.000	0.002	0.299	3345	tags=63%, list=26%, signal=84%
209	BARRIER_COLON_CANCER_RECURRENCE_DN	17	0.61	1.70	0.007	0.024	1.000	2183	tags=41%, list=17%, signal=49%		209	REACTOME_DEVELOPMENTAL_BIOLOGY	236	-0.45	-1.94	0.000	0.002	0.302	2586	tags=38%, list=20%, signal=46%
210	REACTOME_APC_C_CDH1_MEDIATED_DEGRADATION_OF_CDC20_AND_OTHER_APC_C_CDH1_TARGETED_PROTEINS_IN_LATE_MITOSIS_EARLY_G1	64	0.45	1.69	0.000	0.025	1.000	4283	tags=56%, list=33%, signal=84%		210	PID_TGFBR_PATHWAY	45	-0.58	-1.94	0.000	0.002	0.303	3646	tags=67%, list=28%, signal=92%
211	REACTOME_CYCLIN_A_B1_ASSOCIATED_EVENTS_DURING_G2_M_TRANSITION	15	0.63	1.68	0.011	0.027	1.000	3795	tags=73%, list=29%, signal=104%		211	PID_AVB3_OPN_PATHWAY	27	-0.65	-1.93	0.004	0.002	0.306	2443	tags=59%, list=19%, signal=73%
212	MOLENAAR_TARGETS_OF_CCND1_AND_CDK4_DN	51	0.46	1.68	0.000	0.027	1.000	3047	tags=43%, list=24%, signal=56%		212	PID_RHOA_PATHWAY	39	-0.61	-1.93	0.000	0.002	0.308	2586	tags=62%, list=20%, signal=77%
213	REACTOME_METABOLISM_OF_NON_CODING_RNA	47	0.47	1.68	0.002	0.027	1.000	4242	tags=60%, list=33%, signal=88%		213	DORN_ADENOVIRUS_INFECTION_32HR_DN	28	-0.64	-1.93	0.000	0.002	0.311	1983	tags=50%, list=15%, signal=59%
214	PAL_PRMT5_TARGETS_UP	178	0.38	1.68	0.000	0.028	1.000	2904	tags=37%, list=22%, signal=47%		214	ZHANG_INTERFERON_RESPONSE	22	-0.69	-1.93	0.000	0.002	0.322	2051	tags=59%, list=16%, signal=70%
215	CHIANG_LIVER_CANCER_SUBCLASS_UNANNOTATED_DN	178	0.38	1.67	0.000	0.029	1.000	3088	tags=38%, list=24%, signal=49%		215	KLEIN_PRIMARY_EFFUSION_LYMPHOMA_DN	54	-0.55	-1.93	0.000	0.002	0.323	3751	tags=69%, list=29%, signal=96%
216	NADERI_BREAST_CANCER_PROGNOSIS_UP	32	0.52	1.67	0.011	0.029	1.000	2947	tags=44%, list=23%, signal=56%		216	IVANOVA_HEMATOPOIESIS_MATURE_CELL	244	-0.45	-1.93	0.000	0.002	0.325	3340	tags=42%, list=26%, signal=56%
217	PUJANA_XPRSS_INT_NETWORK	166	0.38	1.67	0.000	0.030	1.000	3282	tags=42%, list=25%, signal=56%		217	BIOCARTA_NKT_PATHWAY	16	-0.74	-1.93	0.000	0.002	0.327	2328	tags=69%, list=18%, signal=84%
218	STARK_PREFRONTAL_CORTEX_22Q11_DELETION_DN	450	0.34	1.67	0.000	0.030	1.000	3409	tags=38%, list=26%, signal=49%		218	BIOCARTA_IL6_PATHWAY	21	-0.68	-1.93	0.000	0.002	0.329	2484	tags=67%, list=19%, signal=82%
219	WAKASUGI_HAVE_ZNF143_BINDING_SITES	57	0.45	1.66	0.000	0.031	1.000	3983	tags=60%, list=31%, signal=86%		219	BIOCARTA_TGFB_PATHWAY	16	-0.72	-1.93	0.002	0.002	0.329	1883	tags=63%, list=15%, signal=73%
220	VALK_AML_WITH_11Q23_REARRANGED	20	0.58	1.66	0.011	0.031	1.000	1053	tags=35%, list=8%, signal=38%		220	PID_ECADHERIN_NASCENT_AJ_PATHWAY	35	-0.61	-1.93	0.000	0.002	0.330	1872	tags=51%, list=14%, signal=60%
221	IVANOVA_HEMATOPOIESIS_EARLY_PROGENITOR	439	0.34	1.66	0.000	0.031	1.000	3066	tags=37%, list=24%, signal=47%		221	PID_IL23_PATHWAY	25	-0.66	-1.93	0.000	0.002	0.335	3485	tags=64%, list=27%, signal=87%
222	AIYAR_COBRA1_TARGETS_DN	22	0.56	1.66	0.027	0.032	1.000	2738	tags=55%, list=21%, signal=69%		222	SCHLOSSER_SERUM_RESPONSE_UP	106	-0.50	-1.93	0.000	0.002	0.341	3138	tags=54%, list=24%, signal=70%
223	PUJANA_BRCA2_PCC_NETWORK	398	0.34	1.66	0.000	0.032	1.000	3440	tags=40%, list=27%, signal=53%		223	TAKEDA_TARGETS_OF_NUP98_HOXA9_FUSION_6HR_DN	28	-0.64	-1.92	0.002	0.002	0.347	2236	tags=54%, list=17%, signal=65%
224	TARTE_PLASMA_CELL_VS_PLASMABLAST_DN	303	0.35	1.66	0.000	0.032	1.000	3220	tags=39%, list=25%, signal=51%		224	CHUNG_BLISTER_CYTOTOXICITY_DN	42	-0.57	-1.92	0.000	0.002	0.349	2794	tags=57%, list=22%, signal=73%
225	FUJII_YBX1_TARGETS_DN	185	0.37	1.66	0.000	0.032	1.000	3047	tags=43%, list=24%, signal=56%		225	GENTILE_UV_RESPONSE_CLUSTER_D2	36	-0.61	-1.92	0.000	0.002	0.352	692	tags=31%, list=5%, signal=32%
226	MALONEY_RESPONSE_TO_17AAG_DN	75	0.43	1.65	0.000	0.033	1.000	3100	tags=39%, list=24%, signal=51%		226	GEISS_RESPONSE_TO_DSRNA_UP	32	-0.62	-1.92	0.000	0.002	0.358	3722	tags=69%, list=29%, signal=96%
227	REACTOME_PROCESSING_OF_CAPPED_INTRON_CONTAINING_PRE_MRNA	134	0.39	1.65	0.000	0.033	1.000	3836	tags=45%, list=30%, signal=63%		227	REACTOME_SIGNALLING_BY_NGF	178	-0.47	-1.92	0.000	0.002	0.359	2738	tags=44%, list=21%, signal=55%
228	REACTOME_RNA_POL_III_TRANSCRIPTION_INITIATION_FROM_TYPE_2_PROMOTER	22	0.56	1.65	0.018	0.033	1.000	3852	tags=59%, list=30%, signal=84%		228	BIOCARTA_INTEGRIN_PATHWAY	32	-0.62	-1.92	0.000	0.002	0.362	2322	tags=56%, list=18%, signal=68%
229	KEGG_VALINE_LEUCINE_AND_ISOLEUCINE_DEGRADATION	42	0.49	1.65	0.002	0.033	1.000	2480	tags=36%, list=19%, signal=44%		229	LINDSTEDT_DENDRITIC_CELL_MATURATION_D	61	-0.55	-1.92	0.000	0.002	0.362	2774	tags=51%, list=21%, signal=64%
230	WANG_ADIPOGENIC_GENES_REPRESSED_BY_SIRT1	22	0.57	1.65	0.014	0.034	1.000	2420	tags=50%, list=19%, signal=61%		230	REACTOME_MAPK_TARGETS_NUCLEAR_EVENTS_MEDIATED_BY_MAP_KINASES	28	-0.64	-1.92	0.000	0.002	0.364	2121	tags=43%, list=16%, signal=51%
231	BURTON_ADIPOGENESIS_6	160	0.38	1.64	0.000	0.034	1.000	2954	tags=40%, list=23%, signal=51%		231	KEGG_VASCULAR_SMOOTH_MUSCLE_CONTRACTION	68	-0.54	-1.92	0.000	0.002	0.366	2269	tags=40%, list=18%, signal=48%
232	REACTOME_MRNA_SPLICING	105	0.40	1.64	0.000	0.034	1.000	3836	tags=46%, list=30%, signal=64%		232	THUM_SYSTOLIC_HEART_FAILURE_UP	321	-0.44	-1.92	0.000	0.002	0.374	3037	tags=40%, list=23%, signal=52%
233	VALK_AML_WITH_FLT3_ITD	30	0.51	1.64	0.011	0.036	1.000	1691	tags=33%, list=13%, signal=38%		233	PID_EPHRINB_REV_PATHWAY	24	-0.66	-1.92	0.000	0.002	0.378	2142	tags=58%, list=17%, signal=70%
234	SCIAN_CELL_CYCLE_TARGETS_OF_TP53_AND_TP73_DN	22	0.55	1.64	0.020	0.037	1.000	2542	tags=50%, list=20%, signal=62%		234	XU_HGF_TARGETS_INDUCED_BY_AKT1_6HR	18	-0.71	-1.92	0.000	0.002	0.384	2261	tags=61%, list=17%, signal=74%
235	BENPORATH_ES_1	281	0.35	1.64	0.000	0.037	1.000	2338	tags=31%, list=18%, signal=37%		235	WANG_BARRETTS_ESOPHAGUS_UP	33	-0.61	-1.91	0.000	0.003	0.402	2757	tags=45%, list=21%, signal=58%
236	SCIBETTA_KDM5B_TARGETS_DN	68	0.43	1.63	0.003	0.037	1.000	2567	tags=38%, list=20%, signal=47%		236	PID_PI3KCI_PATHWAY	47	-0.57	-1.91	0.000	0.003	0.410	2915	tags=55%, list=22%, signal=71%
237	REACTOME_SCF_BETA_TRCP_MEDIATED_DEGRADATION_OF_EMI1	49	0.46	1.63	0.002	0.037	1.000	4532	tags=57%, list=35%, signal=88%		237	GRAHAM_NORMAL_QUIESCENT_VS_NORMAL_DIVIDING_UP	56	-0.55	-1.91	0.000	0.003	0.412	3870	tags=54%, list=30%, signal=76%
238	REACTOME_RNA_POL_III_TRANSCRIPTION_TERMINATION	17	0.57	1.63	0.026	0.037	1.000	3852	tags=59%, list=30%, signal=84%		238	AMIT_EGF_RESPONSE_40_MCF10A	16	-0.73	-1.91	0.000	0.003	0.413	1909	tags=63%, list=15%, signal=73%
239	REACTOME_MRNA_PROCESSING	152	0.38	1.63	0.000	0.037	1.000	3836	tags=44%, list=30%, signal=62%		239	SCHEIDEREIT_IKK_TARGETS	15	-0.73	-1.91	0.000	0.003	0.414	2732	tags=80%, list=21%, signal=101%
240	YAO_TEMPORAL_RESPONSE_TO_PROGESTERONE_CLUSTER_16	44	0.46	1.63	0.002	0.038	1.000	2667	tags=32%, list=21%, signal=40%		240	KEGG_ALLOGRAFT_REJECTION	25	-0.66	-1.91	0.000	0.003	0.416	3505	tags=68%, list=27%, signal=93%
241	STEIN_ESRRA_TARGETS_UP	330	0.34	1.63	0.000	0.038	1.000	2842	tags=37%, list=22%, signal=46%		241	KEGG_JAK_STAT_SIGNALING_PATHWAY	86	-0.51	-1.91	0.000	0.003	0.428	3478	tags=52%, list=27%, signal=71%
242	KEGG_CELL_CYCLE	117	0.39	1.62	0.000	0.039	1.000	2327	tags=33%, list=18%, signal=40%		242	BAKKER_FOXO3_TARGETS_UP	52	-0.56	-1.91	0.000	0.003	0.429	2802	tags=48%, list=22%, signal=61%
243	MOOTHA_PGC	359	0.34	1.62	0.000	0.039	1.000	2931	tags=39%, list=23%, signal=49%		243	DEBIASI_APOPTOSIS_BY_REOVIRUS_INFECTION_UP	278	-0.44	-1.91	0.000	0.003	0.436	2693	tags=38%, list=21%, signal=47%
244	ZHAN_MULTIPLE_MYELOMA_SUBGROUPS	30	0.51	1.62	0.019	0.039	1.000	2574	tags=43%, list=20%, signal=54%		244	REACTOME_SIGNALING_BY_ROBO_RECEPTOR	22	-0.68	-1.91	0.000	0.003	0.437	1274	tags=45%, list=10%, signal=50%
245	LE_NEURONAL_DIFFERENTIATION_DN	16	0.60	1.62	0.027	0.040	1.000	2542	tags=44%, list=20%, signal=54%		245	SEKI_INFLAMMATORY_RESPONSE_LPS_UP	59	-0.55	-1.91	0.000	0.003	0.438	3538	tags=66%, list=27%, signal=91%
246	REACTOME_P53_INDEPENDENT_G1_S_DNA_DAMAGE_CHECKPOINT	48	0.46	1.62	0.005	0.040	1.000	4532	tags=60%, list=35%, signal=93%		246	SIG_CHEMOTAXIS	37	-0.60	-1.90	0.002	0.003	0.443	2115	tags=46%, list=16%, signal=55%
247	JACKSON_DNMT1_TARGETS_DN	16	0.58	1.62	0.033	0.041	1.000	2029	tags=56%, list=16%, signal=67%		247	MARTINEZ_RESPONSE_TO_TRABECTEDIN	44	-0.58	-1.90	0.000	0.003	0.445	1455	tags=32%, list=11%, signal=36%
248	BEIER_GLIOMA_STEM_CELL_UP	24	0.53	1.62	0.019	0.041	1.000	851	tags=21%, list=7%, signal=22%		248	REACTOME_CIRCADIAN_REPRESSION_OF_EXPRESSION_BY_REV_ERBA	19	-0.70	-1.90	0.000	0.003	0.446	2659	tags=58%, list=21%, signal=73%
249	VARELA_ZMPSTE24_TARGETS_DN	27	0.51	1.61	0.012	0.041	1.000	1005	tags=30%, list=8%, signal=32%		249	PID_SHP2_PATHWAY	37	-0.59	-1.90	0.000	0.003	0.452	2657	tags=49%, list=21%, signal=61%
250	REACTOME_CROSS_PRESENTATION_OF_SOLUBLE_EXOGENOUS_ANTIGENS_ENDOSOMES	47	0.45	1.61	0.000	0.042	1.000	4532	tags=62%, list=35%, signal=95%		250	BROWNE_HCMV_INFECTION_8HR_UP	78	-0.52	-1.90	0.000	0.003	0.452	3183	tags=51%, list=25%, signal=68%
251	AFFAR_YY1_TARGETS_DN	166	0.37	1.61	0.003	0.043	1.000	2994	tags=37%, list=23%, signal=47%		251	HOEBEKE_LYMPHOID_STEM_CELL_UP	87	-0.51	-1.90	0.000	0.003	0.455	3631	tags=54%, list=28%, signal=75%
252	VALK_AML_CLUSTER_15	29	0.51	1.60	0.016	0.044	1.000	438	tags=24%, list=3%, signal=25%		252	PID_TXA2PATHWAY	47	-0.57	-1.90	0.000	0.003	0.461	2913	tags=64%, list=22%, signal=82%
253	AMUNDSON_GAMMA_RADIATION_RESPONSE	37	0.48	1.60	0.014	0.046	1.000	3377	tags=49%, list=26%, signal=66%		253	KEGG_T_CELL_RECEPTOR_SIGNALING_PATHWAY	84	-0.52	-1.90	0.000	0.003	0.476	3175	tags=51%, list=25%, signal=67%
254	MORI_PRE_BI_LYMPHOCYTE_UP	74	0.42	1.60	0.010	0.047	1.000	3634	tags=50%, list=28%, signal=69%		254	REACTOME_ACTIVATION_OF_KAINATE_RECEPTORS_UPON_GLUTAMATE_BINDING	19	-0.70	-1.90	0.002	0.003	0.478	3192	tags=63%, list=25%, signal=84%
255	YU_BAP1_TARGETS	28	0.50	1.59	0.015	0.048	1.000	2732	tags=46%, list=21%, signal=59%		255	REACTOME_CLASS_B_2_SECRETIN_FAMILY_RECEPTORS	33	-0.62	-1.89	0.000	0.003	0.485	2768	tags=45%, list=21%, signal=58%
											256	DACOSTA_UV_RESPONSE_VIA_ERCC3_TTD_DN	68	-0.53	-1.89	0.000	0.003	0.490	2129	tags=37%, list=16%, signal=44%
											257	PID_VEGFR1_2_PATHWAY	61	-0.54	-1.89	0.000	0.003	0.490	2871	tags=56%, list=22%, signal=71%
											258	ZHU_CMV_8_HR_UP	40	-0.59	-1.89	0.002	0.003	0.490	1833	tags=40%, list=14%, signal=46%
											259	ZHAN_MULTIPLE_MYELOMA_HP_UP	39	-0.57	-1.89	0.000	0.003	0.490	2435	tags=41%, list=19%, signal=50%
											260	REACTOME_REGULATION_OF_INSULIN_SECRETION_BY_GLUCAGON_LIKE_PEPTIDE1	25	-0.66	-1.89	0.000	0.003	0.491	2298	tags=44%, list=18%, signal=53%
											261	REACTOME_SIGNALING_BY_NOTCH1	55	-0.55	-1.89	0.000	0.003	0.494	1631	tags=35%, list=13%, signal=39%
											262	ST_B_CELL_ANTIGEN_RECEPTOR	36	-0.60	-1.89	0.002	0.003	0.496	1892	tags=44%, list=15%, signal=52%
											263	PID_IL27_PATHWAY	19	-0.69	-1.89	0.000	0.003	0.498	1972	tags=58%, list=15%, signal=68%
											264	LI_INDUCED_T_TO_NATURAL_KILLER_UP	254	-0.44	-1.89	0.000	0.003	0.500	2414	tags=34%, list=19%, signal=41%
											265	DORN_ADENOVIRUS_INFECTION_48HR_DN	27	-0.64	-1.89	0.000	0.003	0.501	1006	tags=41%, list=8%, signal=44%
											266	REACTOME_SYNTHESIS_OF_PIPS_AT_THE_PLASMA_MEMBRANE	28	-0.63	-1.89	0.004	0.003	0.505	2683	tags=50%, list=21%, signal=63%
											267	PID_INTEGRIN_A9B1_PATHWAY	16	-0.72	-1.89	0.004	0.003	0.505	2663	tags=63%, list=21%, signal=79%
											268	DORN_ADENOVIRUS_INFECTION_24HR_DN	32	-0.61	-1.89	0.000	0.003	0.507	1983	tags=47%, list=15%, signal=55%
											269	RASHI_RESPONSE_TO_IONIZING_RADIATION_2	97	-0.50	-1.89	0.000	0.003	0.513	2965	tags=47%, list=23%, signal=61%
											270	DIAZ_CHRONIC_MEYLOGENOUS_LEUKEMIA_DN	110	-0.48	-1.89	0.000	0.003	0.514	3186	tags=45%, list=25%, signal=59%
											271	BROWNE_HCMV_INFECTION_4HR_UP	34	-0.59	-1.88	0.000	0.003	0.519	2796	tags=53%, list=22%, signal=67%
											272	GRAESSMANN_RESPONSE_TO_MC_AND_SERUM_DEPRIVATION_UP	138	-0.47	-1.88	0.000	0.003	0.527	3652	tags=54%, list=28%, signal=74%
											273	TSAI_RESPONSE_TO_IONIZING_RADIATION	121	-0.48	-1.88	0.000	0.003	0.528	2340	tags=39%, list=18%, signal=47%
											274	PID_IL1_PATHWAY	33	-0.59	-1.88	0.002	0.003	0.537	2053	tags=55%, list=16%, signal=65%
											275	REACTOME_SEMAPHORIN_INTERACTIONS	50	-0.56	-1.88	0.000	0.003	0.540	2871	tags=52%, list=22%, signal=67%
											276	HINATA_NFKB_TARGETS_FIBROBLAST_UP	57	-0.54	-1.88	0.000	0.003	0.545	2913	tags=53%, list=22%, signal=68%
											277	PID_IL3_PATHWAY	23	-0.64	-1.88	0.006	0.003	0.545	2537	tags=48%, list=20%, signal=59%
											278	BIOCARTA_NKCELLS_PATHWAY	15	-0.72	-1.88	0.000	0.003	0.550	2830	tags=60%, list=22%, signal=77%
											279	BIOCARTA_AT1R_PATHWAY	31	-0.61	-1.87	0.000	0.004	0.563	2549	tags=58%, list=20%, signal=72%
											280	SMID_BREAST_CANCER_LUMINAL_B_DN	310	-0.43	-1.87	0.000	0.004	0.567	3051	tags=41%, list=24%, signal=52%
											281	REACTOME_NEUROTRANSMITTER_RECEPTOR_BINDING_AND_DOWNSTREAM_TRANSMISSION_IN_THE_POSTSYNAPTIC_CELL	61	-0.53	-1.87	0.000	0.004	0.588	2826	tags=51%, list=22%, signal=65%
											282	REACTOME_INTEGRIN_CELL_SURFACE_INTERACTIONS	43	-0.57	-1.87	0.000	0.004	0.591	3013	tags=58%, list=23%, signal=76%
											283	SU_THYMUS	15	-0.73	-1.87	0.002	0.004	0.598	717	tags=33%, list=6%, signal=35%
											284	KIM_GERMINAL_CENTER_T_HELPER_UP	55	-0.55	-1.87	0.000	0.004	0.600	3073	tags=45%, list=24%, signal=59%
											285	SEITZ_NEOPLASTIC_TRANSFORMATION_BY_8P_DELETION_UP	49	-0.55	-1.87	0.000	0.004	0.602	2501	tags=51%, list=19%, signal=63%
											286	BIOCARTA_RHO_PATHWAY	30	-0.62	-1.87	0.003	0.004	0.602	2115	tags=40%, list=16%, signal=48%
											287	REACTOME_ADP_SIGNALLING_THROUGH_P2RY1	19	-0.67	-1.87	0.002	0.004	0.603	2768	tags=53%, list=21%, signal=67%
											288	SHEN_SMARCA2_TARGETS_UP	408	-0.42	-1.87	0.000	0.004	0.604	3920	tags=47%, list=30%, signal=65%
											289	DAZARD_RESPONSE_TO_UV_NHEK_DN	281	-0.43	-1.87	0.000	0.004	0.607	2839	tags=41%, list=22%, signal=51%
											290	GOZGIT_ESR1_TARGETS_DN	439	-0.41	-1.87	0.000	0.004	0.609	3300	tags=41%, list=25%, signal=53%
											291	ZHOU_INFLAMMATORY_RESPONSE_LIVE_UP	289	-0.43	-1.87	0.000	0.004	0.617	2465	tags=35%, list=19%, signal=43%
											292	REACTOME_ARMS_MEDIATED_ACTIVATION	15	-0.73	-1.87	0.000	0.004	0.617	1892	tags=60%, list=15%, signal=70%
											293	BIOCARTA_BCR_PATHWAY	33	-0.60	-1.87	0.000	0.004	0.617	3101	tags=64%, list=24%, signal=83%
											294	PID_TCR_PATHWAY	59	-0.53	-1.86	0.000	0.004	0.630	4238	tags=78%, list=33%, signal=115%
											295	BIOCARTA_BIOPEPTIDES_PATHWAY	35	-0.60	-1.86	0.000	0.004	0.631	2549	tags=54%, list=20%, signal=67%
											296	JEON_SMAD6_TARGETS_UP	15	-0.72	-1.86	0.000	0.004	0.634	1809	tags=60%, list=14%, signal=70%
											297	ST_T_CELL_SIGNAL_TRANSDUCTION	38	-0.58	-1.86	0.000	0.004	0.635	1892	tags=45%, list=15%, signal=52%
											298	REACTOME_NOTCH1_INTRACELLULAR_DOMAIN_REGULATES_TRANSCRIPTION	37	-0.59	-1.86	0.000	0.004	0.637	1552	tags=38%, list=12%, signal=43%
											299	REACTOME_SIGNALLING_TO_ERKS	31	-0.61	-1.86	0.000	0.004	0.640	1960	tags=52%, list=15%, signal=61%
											300	CREIGHTON_ENDOCRINE_THERAPY_RESISTANCE_5	353	-0.42	-1.86	0.000	0.004	0.642	3586	tags=46%, list=28%, signal=62%
											301	REACTOME_GPCR_LIGAND_BINDING	142	-0.47	-1.86	0.000	0.004	0.642	3740	tags=48%, list=29%, signal=67%
											302	BOYLAN_MULTIPLE_MYELOMA_C_D_DN	184	-0.45	-1.86	0.000	0.004	0.645	3722	tags=52%, list=29%, signal=71%
											303	SARRIO_EPITHELIAL_MESENCHYMAL_TRANSITION_DN	113	-0.49	-1.86	0.000	0.004	0.645	2420	tags=39%, list=19%, signal=47%
											304	REACTOME_PI_METABOLISM	43	-0.56	-1.86	0.000	0.004	0.650	2683	tags=47%, list=21%, signal=58%
											305	KEGG_AUTOIMMUNE_THYROID_DISEASE	24	-0.66	-1.86	0.000	0.004	0.650	3505	tags=67%, list=27%, signal=91%
											306	KEGG_RENAL_CELL_CARCINOMA	59	-0.53	-1.86	0.000	0.004	0.650	3175	tags=49%, list=25%, signal=65%
											307	KEGG_GNRH_SIGNALING_PATHWAY	68	-0.52	-1.86	0.000	0.004	0.655	1941	tags=38%, list=15%, signal=45%
											308	BIOCARTA_HER2_PATHWAY	17	-0.70	-1.86	0.000	0.004	0.661	1892	tags=53%, list=15%, signal=62%
											309	PID_IL8_CXCR2_PATHWAY	32	-0.59	-1.86	0.000	0.004	0.667	2845	tags=69%, list=22%, signal=88%
											310	BOSCO_ALLERGEN_INDUCED_TH2_ASSOCIATED_MODULE	118	-0.47	-1.85	0.000	0.004	0.679	3031	tags=43%, list=23%, signal=56%
											311	REACTOME_G_PROTEIN_ACTIVATION	15	-0.71	-1.85	0.002	0.004	0.691	2768	tags=53%, list=21%, signal=68%
											312	HOWLIN_CITED1_TARGETS_1_UP	25	-0.64	-1.85	0.000	0.004	0.699	2834	tags=52%, list=22%, signal=66%
											313	ZHONG_RESPONSE_TO_AZACITIDINE_AND_TSA_UP	130	-0.47	-1.85	0.000	0.004	0.702	2420	tags=38%, list=19%, signal=46%
											314	REACTOME_TRANSCRIPTIONAL_REGULATION_OF_WHITE_ADIPOCYTE_DIFFERENTIATION	60	-0.54	-1.85	0.000	0.005	0.707	2326	tags=37%, list=18%, signal=44%
											315	PID_IL12_STAT4_PATHWAY	23	-0.65	-1.85	0.000	0.005	0.707	3485	tags=65%, list=27%, signal=89%
											316	RUIZ_TNC_TARGETS_UP	113	-0.47	-1.85	0.000	0.005	0.709	3302	tags=50%, list=25%, signal=66%
											317	REACTOME_CREB_PHOSPHORYLATION_THROUGH_THE_ACTIVATION_OF_RAS	16	-0.70	-1.85	0.004	0.005	0.715	2209	tags=75%, list=17%, signal=90%
											318	OSMAN_BLADDER_CANCER_UP	388	-0.41	-1.85	0.000	0.005	0.715	3173	tags=41%, list=24%, signal=53%
											319	BIOCARTA_AGR_PATHWAY	20	-0.67	-1.85	0.002	0.005	0.720	2871	tags=60%, list=22%, signal=77%
											320	FOSTER_TOLERANT_MACROPHAGE_UP	115	-0.48	-1.85	0.000	0.005	0.728	3392	tags=52%, list=26%, signal=70%
											321	SIG_BCR_SIGNALING_PATHWAY	42	-0.57	-1.85	0.000	0.005	0.730	3175	tags=62%, list=25%, signal=82%
											322	RUTELLA_RESPONSE_TO_HGF_UP	371	-0.41	-1.85	0.000	0.005	0.733	2844	tags=37%, list=22%, signal=46%
											323	DELPUECH_FOXO3_TARGETS_UP	57	-0.53	-1.84	0.002	0.005	0.755	3645	tags=58%, list=28%, signal=80%
											324	GAVIN_FOXP3_TARGETS_CLUSTER_P7	65	-0.52	-1.84	0.000	0.005	0.761	2683	tags=48%, list=21%, signal=60%
											325	STARK_PREFRONTAL_CORTEX_22Q11_DELETION_UP	152	-0.46	-1.84	0.000	0.005	0.769	3136	tags=43%, list=24%, signal=56%
											326	STAMBOLSKY_RESPONSE_TO_VITAMIN_D3_DN	17	-0.68	-1.84	0.004	0.005	0.772	1767	tags=35%, list=14%, signal=41%
											327	VILIMAS_NOTCH1_TARGETS_UP	38	-0.57	-1.84	0.000	0.005	0.776	3433	tags=66%, list=26%, signal=89%
											328	BILD_HRAS_ONCOGENIC_SIGNATURE	178	-0.44	-1.84	0.000	0.005	0.776	2995	tags=43%, list=23%, signal=55%
											329	ST_ADRENERGIC	25	-0.62	-1.84	0.002	0.005	0.776	2740	tags=60%, list=21%, signal=76%
											330	WEST_ADRENOCORTICAL_CARCINOMA_VS_ADENOMA_DN	18	-0.68	-1.84	0.002	0.005	0.776	2293	tags=56%, list=18%, signal=67%
											331	FINETTI_BREAST_CANCER_KINOME_GREEN	15	-0.72	-1.84	0.002	0.005	0.776	3433	tags=80%, list=26%, signal=109%
											332	NADLER_OBESITY_UP	54	-0.54	-1.84	0.002	0.005	0.777	2974	tags=46%, list=23%, signal=60%
											333	DAVICIONI_TARGETS_OF_PAX_FOXO1_FUSIONS_UP	179	-0.44	-1.84	0.000	0.005	0.780	2966	tags=38%, list=23%, signal=49%
											334	SIG_PIP3_SIGNALING_IN_B_LYMPHOCYTES	30	-0.60	-1.84	0.000	0.005	0.782	2732	tags=67%, list=21%, signal=84%
											335	POOLA_INVASIVE_BREAST_CANCER_UP	219	-0.43	-1.84	0.000	0.005	0.782	2105	tags=31%, list=16%, signal=36%
											336	PID_ANGIOPOIETIN_RECEPTOR_PATHWAY	38	-0.58	-1.83	0.000	0.005	0.785	2332	tags=47%, list=18%, signal=58%
											337	PID_ERBB2_ERBB3_PATHWAY	38	-0.57	-1.83	0.000	0.005	0.785	1892	tags=37%, list=15%, signal=43%
											338	GYORFFY_MITOXANTRONE_RESISTANCE	32	-0.59	-1.83	0.002	0.005	0.785	2493	tags=47%, list=19%, signal=58%
											339	MARIADASON_REGULATED_BY_HISTONE_ACETYLATION_UP	66	-0.51	-1.83	0.000	0.005	0.787	2655	tags=47%, list=20%, signal=59%
											340	GUO_HEX_TARGETS_UP	63	-0.52	-1.83	0.000	0.005	0.792	2772	tags=44%, list=21%, signal=56%
											341	PID_TRKR_PATHWAY	50	-0.55	-1.83	0.000	0.005	0.794	2371	tags=48%, list=18%, signal=59%
											342	PID_P38_MKK3_6PATHWAY	25	-0.63	-1.83	0.000	0.005	0.796	2917	tags=56%, list=23%, signal=72%
											343	REACTOME_YAP1_AND_WWTR1_TAZ_STIMULATED_GENE_EXPRESSION	16	-0.71	-1.83	0.000	0.005	0.798	2211	tags=56%, list=17%, signal=68%
											344	ST_ERK1_ERK2_MAPK_PATHWAY	29	-0.61	-1.83	0.000	0.005	0.803	2121	tags=52%, list=16%, signal=62%
											345	GENTILE_UV_RESPONSE_CLUSTER_D6	31	-0.60	-1.83	0.002	0.005	0.804	2279	tags=48%, list=18%, signal=59%
											346	REACTOME_AXON_GUIDANCE	146	-0.46	-1.83	0.000	0.005	0.804	2586	tags=40%, list=20%, signal=49%
											347	LENAOUR_DENDRITIC_CELL_MATURATION_UP	97	-0.48	-1.83	0.000	0.006	0.812	1353	tags=25%, list=10%, signal=27%
											348	REACTOME_HEMOSTASIS	314	-0.42	-1.83	0.000	0.006	0.823	2927	tags=37%, list=23%, signal=47%
											349	MARKEY_RB1_ACUTE_LOF_DN	193	-0.44	-1.83	0.000	0.006	0.824	3836	tags=55%, list=30%, signal=77%
											350	PID_ENDOTHELIN_PATHWAY	45	-0.56	-1.82	0.002	0.006	0.835	2871	tags=58%, list=22%, signal=74%
											351	REACTOME_RIG_I_MDA5_MEDIATED_INDUCTION_OF_IFN_ALPHA_BETA_PATHWAYS	58	-0.53	-1.82	0.000	0.006	0.839	2649	tags=40%, list=20%, signal=50%
											352	NAKAYAMA_SOFT_TISSUE_TUMORS_PCA1_UP	58	-0.52	-1.82	0.000	0.006	0.841	3311	tags=60%, list=26%, signal=81%
											353	SCHEIDEREIT_IKK_INTERACTING_PROTEINS	51	-0.54	-1.82	0.000	0.006	0.846	2846	tags=57%, list=22%, signal=73%
											354	BIOCARTA_STRESS_PATHWAY	24	-0.64	-1.82	0.002	0.006	0.846	2326	tags=58%, list=18%, signal=71%
											355	PID_NOTCH_PATHWAY	44	-0.56	-1.82	0.002	0.006	0.851	1436	tags=36%, list=11%, signal=41%
											356	DUTERTRE_ESTRADIOL_RESPONSE_6HR_DN	53	-0.53	-1.82	0.002	0.006	0.852	2548	tags=43%, list=20%, signal=54%
											357	DE_YY1_TARGETS_DN	75	-0.50	-1.82	0.000	0.006	0.855	2851	tags=41%, list=22%, signal=53%
											358	WU_HBX_TARGETS_1_DN	18	-0.68	-1.82	0.004	0.006	0.861	1461	tags=56%, list=11%, signal=63%
											359	KIM_WT1_TARGETS_UP	163	-0.44	-1.82	0.000	0.006	0.861	2521	tags=44%, list=19%, signal=54%
											360	KEGG_ASTHMA	19	-0.68	-1.82	0.000	0.006	0.862	2293	tags=74%, list=18%, signal=89%
											361	BOYAULT_LIVER_CANCER_SUBCLASS_G5_DN	26	-0.61	-1.82	0.002	0.006	0.862	2964	tags=65%, list=23%, signal=85%
											362	MARKEY_RB1_CHRONIC_LOF_DN	81	-0.49	-1.82	0.000	0.006	0.863	2814	tags=44%, list=22%, signal=56%
											363	ENK_UV_RESPONSE_EPIDERMIS_DN	410	-0.40	-1.82	0.000	0.006	0.863	3086	tags=41%, list=24%, signal=52%
											364	SHETH_LIVER_CANCER_VS_TXNIP_LOSS_PAM6	33	-0.60	-1.82	0.000	0.006	0.865	1435	tags=33%, list=11%, signal=37%
											365	AZARE_NEOPLASTIC_TRANSFORMATION_BY_STAT3_UP	80	-0.49	-1.82	0.000	0.006	0.865	2783	tags=40%, list=21%, signal=51%
											366	BIOCARTA_RELA_PATHWAY	16	-0.69	-1.82	0.002	0.006	0.865	2576	tags=63%, list=20%, signal=78%
											367	SIMBULAN_UV_RESPONSE_IMMORTALIZED_DN	26	-0.62	-1.82	0.002	0.006	0.866	2275	tags=50%, list=18%, signal=61%
											368	BAELDE_DIABETIC_NEPHROPATHY_DN	348	-0.41	-1.82	0.000	0.006	0.868	3064	tags=36%, list=24%, signal=46%
											369	REACTOME_RORA_ACTIVATES_CIRCADIAN_EXPRESSION	20	-0.67	-1.82	0.002	0.006	0.868	2659	tags=55%, list=21%, signal=69%
											370	KEGG_NOTCH_SIGNALING_PATHWAY	39	-0.56	-1.82	0.003	0.006	0.868	1478	tags=38%, list=11%, signal=43%
											371	KONDO_EZH2_TARGETS	136	-0.45	-1.82	0.000	0.006	0.868	2616	tags=35%, list=20%, signal=44%
											372	BIOCARTA_PDGF_PATHWAY	30	-0.59	-1.82	0.000	0.006	0.868	1892	tags=50%, list=15%, signal=58%
											373	REACTOME_CIRCADIAN_CLOCK	44	-0.54	-1.81	0.000	0.006	0.870	2211	tags=41%, list=17%, signal=49%
											374	GAVIN_FOXP3_TARGETS_CLUSTER_T4	81	-0.49	-1.81	0.000	0.006	0.871	2521	tags=37%, list=19%, signal=46%
											375	REACTOME_REGULATION_OF_SIGNALING_BY_CBL	18	-0.67	-1.81	0.000	0.006	0.873	2915	tags=61%, list=22%, signal=79%
											376	BOQUEST_STEM_CELL_DN	142	-0.45	-1.81	0.000	0.006	0.879	3162	tags=42%, list=24%, signal=54%
											377	REACTOME_DOWNREGULATION_OF_SMAD2_3_SMAD4_TRANSCRIPTIONAL_ACTIVITY	19	-0.67	-1.81	0.002	0.006	0.882	2491	tags=47%, list=19%, signal=59%
											378	REACTOME_CELL_DEATH_SIGNALLING_VIA_NRAGE_NRIF_AND_NADE	47	-0.54	-1.81	0.000	0.006	0.882	2201	tags=40%, list=17%, signal=49%
											379	LIN_SILENCED_BY_TUMOR_MICROENVIRONMENT	47	-0.53	-1.81	0.000	0.006	0.883	2369	tags=45%, list=18%, signal=54%
											380	REACTOME_IL1_SIGNALING	37	-0.56	-1.81	0.000	0.006	0.886	3318	tags=62%, list=26%, signal=83%
											381	TURASHVILI_BREAST_LOBULAR_CARCINOMA_VS_DUCTAL_NORMAL_DN	43	-0.54	-1.81	0.000	0.007	0.887	2324	tags=47%, list=18%, signal=56%
											382	GARGALOVIC_RESPONSE_TO_OXIDIZED_PHOSPHOLIPIDS_MAGENTA_UP	26	-0.61	-1.81	0.004	0.007	0.892	1075	tags=31%, list=8%, signal=33%
											383	OSMAN_BLADDER_CANCER_DN	357	-0.41	-1.81	0.000	0.007	0.893	2785	tags=32%, list=21%, signal=40%
											384	SASSON_RESPONSE_TO_FORSKOLIN_DN	76	-0.50	-1.81	0.000	0.007	0.894	2964	tags=43%, list=23%, signal=56%
											385	REACTOME_IMMUNOREGULATORY_INTERACTIONS_BETWEEN_A_LYMPHOID_AND_A_NON_LYMPHOID_CELL	41	-0.55	-1.81	0.000	0.007	0.898	3558	tags=61%, list=27%, signal=84%
											386	VECCHI_GASTRIC_CANCER_ADVANCED_VS_EARLY_UP	86	-0.48	-1.81	0.000	0.007	0.901	3072	tags=43%, list=24%, signal=56%
											387	KEGG_FC_GAMMA_R_MEDIATED_PHAGOCYTOSIS	87	-0.48	-1.81	0.000	0.007	0.904	2586	tags=41%, list=20%, signal=51%
											388	DIRMEIER_LMP1_RESPONSE_LATE_UP	55	-0.53	-1.80	0.000	0.007	0.907	2473	tags=44%, list=19%, signal=54%
											389	BIOCARTA_EGF_PATHWAY	29	-0.59	-1.80	0.002	0.007	0.907	1892	tags=52%, list=15%, signal=60%
											390	WANG_TUMOR_INVASIVENESS_DN	187	-0.43	-1.80	0.000	0.007	0.907	3297	tags=45%, list=25%, signal=59%
											391	REACTOME_INTERFERON_SIGNALING	134	-0.45	-1.80	0.000	0.007	0.908	2954	tags=40%, list=23%, signal=52%
											392	HAHTOLA_MYCOSIS_FUNGOIDES_UP	18	-0.66	-1.80	0.003	0.007	0.908	3508	tags=72%, list=27%, signal=99%
											393	PID_CD40_PATHWAY	27	-0.60	-1.80	0.008	0.007	0.910	2576	tags=59%, list=20%, signal=74%
											394	REACTOME_THE_ROLE_OF_NEF_IN_HIV1_REPLICATION_AND_DISEASE_PATHOGENESIS	24	-0.62	-1.80	0.000	0.007	0.912	2577	tags=54%, list=20%, signal=67%
											395	BOYLAN_MULTIPLE_MYELOMA_D_CLUSTER_DN	37	-0.57	-1.80	0.000	0.007	0.912	3340	tags=57%, list=26%, signal=76%
											396	BIOCARTA_IL2_PATHWAY	19	-0.65	-1.80	0.004	0.007	0.915	1892	tags=53%, list=15%, signal=62%
											397	REACTOME_IL_RECEPTOR_SHC_SIGNALING	18	-0.67	-1.80	0.002	0.007	0.916	2484	tags=56%, list=19%, signal=69%
											398	JI_RESPONSE_TO_FSH_DN	50	-0.53	-1.80	0.003	0.007	0.916	2834	tags=50%, list=22%, signal=64%
											399	BIOCARTA_PPARA_PATHWAY	47	-0.54	-1.80	0.002	0.007	0.921	2549	tags=47%, list=20%, signal=58%
											400	TONKS_TARGETS_OF_RUNX1_RUNX1T1_FUSION_HSC_UP	139	-0.45	-1.80	0.000	0.007	0.921	3036	tags=44%, list=23%, signal=57%
											401	TAKEDA_TARGETS_OF_NUP98_HOXA9_FUSION_10D_UP	154	-0.44	-1.80	0.000	0.007	0.922	2054	tags=32%, list=16%, signal=37%
											402	STEARMAN_TUMOR_FIELD_EFFECT_UP	30	-0.59	-1.79	0.002	0.007	0.922	1869	tags=43%, list=14%, signal=51%
											403	GUILLAUMOND_KLF10_TARGETS_DN	25	-0.61	-1.79	0.002	0.007	0.923	2918	tags=44%, list=23%, signal=57%
											404	CHIN_BREAST_CANCER_COPY_NUMBER_UP	18	-0.66	-1.79	0.006	0.007	0.924	698	tags=33%, list=5%, signal=35%
											405	BOQUEST_STEM_CELL_CULTURED_VS_FRESH_UP	270	-0.42	-1.79	0.000	0.007	0.928	1728	tags=26%, list=13%, signal=29%
											406	PID_IL2_1PATHWAY	49	-0.54	-1.79	0.000	0.008	0.929	1892	tags=41%, list=15%, signal=48%
											407	SENESE_HDAC1_TARGETS_UP	359	-0.40	-1.79	0.000	0.008	0.930	3349	tags=46%, list=26%, signal=60%
											408	TONKS_TARGETS_OF_RUNX1_RUNX1T1_FUSION_GRANULOCYTE_DN	15	-0.69	-1.79	0.002	0.008	0.933	2155	tags=53%, list=17%, signal=64%
											409	NIELSEN_SYNOVIAL_SARCOMA_DN	18	-0.66	-1.79	0.005	0.008	0.933	3182	tags=56%, list=25%, signal=74%
											410	DURCHDEWALD_SKIN_CARCINOGENESIS_DN	211	-0.42	-1.79	0.000	0.008	0.933	2834	tags=41%, list=22%, signal=52%
											411	MENSE_HYPOXIA_UP	82	-0.48	-1.79	0.000	0.008	0.933	2469	tags=34%, list=19%, signal=42%
											412	PID_SYNDECAN_2_PATHWAY	25	-0.60	-1.79	0.000	0.008	0.937	1962	tags=44%, list=15%, signal=52%
											413	JECHLINGER_EPITHELIAL_TO_MESENCHYMAL_TRANSITION_DN	51	-0.52	-1.79	0.005	0.008	0.937	1869	tags=33%, list=14%, signal=39%
											414	REACTOME_RNA_POL_I_PROMOTER_OPENING	41	-0.53	-1.79	0.000	0.008	0.939	4752	tags=78%, list=37%, signal=123%
											415	BIOCARTA_TID_PATHWAY	17	-0.67	-1.79	0.002	0.008	0.940	2328	tags=65%, list=18%, signal=79%
											416	ST_GA13_PATHWAY	32	-0.58	-1.78	0.006	0.008	0.940	3178	tags=50%, list=25%, signal=66%
											417	KEGG_OLFACTORY_TRANSDUCTION	15	-0.70	-1.78	0.007	0.008	0.940	1631	tags=47%, list=13%, signal=53%
											418	MULLIGHAN_MLL_SIGNATURE_2_DN	219	-0.42	-1.78	0.000	0.008	0.940	2885	tags=36%, list=22%, signal=45%
											419	GALINDO_IMMUNE_RESPONSE_TO_ENTEROTOXIN	73	-0.49	-1.78	0.002	0.008	0.941	2913	tags=53%, list=22%, signal=69%
											420	NICK_RESPONSE_TO_PROC_TREATMENT_DN	24	-0.62	-1.78	0.002	0.008	0.941	3009	tags=54%, list=23%, signal=70%
											421	KEGG_ENDOCYTOSIS	146	-0.44	-1.78	0.000	0.008	0.943	3358	tags=50%, list=26%, signal=67%
											422	BIOCARTA_IL7_PATHWAY	17	-0.68	-1.78	0.005	0.008	0.946	3433	tags=76%, list=26%, signal=104%
											423	PID_ALK1_PATHWAY	21	-0.63	-1.78	0.004	0.008	0.949	1748	tags=43%, list=13%, signal=49%
											424	ICHIBA_GRAFT_VERSUS_HOST_DISEASE_35D_UP	113	-0.46	-1.78	0.000	0.009	0.954	3335	tags=50%, list=26%, signal=67%
											425	CHIANG_LIVER_CANCER_SUBCLASS_INTERFERON_UP	17	-0.69	-1.78	0.005	0.009	0.955	2607	tags=53%, list=20%, signal=66%
											426	YAMASHITA_LIVER_CANCER_STEM_CELL_UP	27	-0.59	-1.78	0.007	0.009	0.955	1421	tags=37%, list=11%, signal=42%
											427	COULOUARN_TEMPORAL_TGFB1_SIGNATURE_UP	85	-0.47	-1.78	0.002	0.009	0.955	2380	tags=34%, list=18%, signal=42%
											428	KEGG_FC_EPSILON_RI_SIGNALING_PATHWAY	62	-0.50	-1.78	0.000	0.009	0.957	2549	tags=45%, list=20%, signal=56%
											429	PID_FAS_PATHWAY	35	-0.57	-1.78	0.000	0.009	0.957	1951	tags=43%, list=15%, signal=50%
											430	BROWNE_HCMV_INFECTION_30MIN_UP	28	-0.59	-1.78	0.002	0.009	0.957	1288	tags=36%, list=10%, signal=40%
											431	REACTOME_RECYCLING_PATHWAY_OF_L1	23	-0.62	-1.78	0.008	0.009	0.961	2577	tags=70%, list=20%, signal=87%
											432	REACTOME_G_ALPHA_Z_SIGNALLING_EVENTS	27	-0.60	-1.77	0.004	0.009	0.963	2768	tags=52%, list=21%, signal=66%
											433	PID_ERBB1_RECEPTOR_PROXIMAL_PATHWAY	33	-0.57	-1.77	0.007	0.009	0.964	2586	tags=45%, list=20%, signal=57%
											434	HUANG_GATA2_TARGETS_UP	137	-0.45	-1.77	0.000	0.009	0.964	3065	tags=40%, list=24%, signal=52%
											435	BIOCARTA_IL1R_PATHWAY	27	-0.60	-1.77	0.010	0.009	0.967	1921	tags=59%, list=15%, signal=69%
											436	CHIANG_LIVER_CANCER_SUBCLASS_CTNNB1_DN	98	-0.46	-1.77	0.000	0.009	0.967	2607	tags=37%, list=20%, signal=46%
											437	LEE_LIVER_CANCER_DENA_UP	39	-0.55	-1.77	0.002	0.009	0.967	2881	tags=49%, list=22%, signal=62%
											438	VANHARANTA_UTERINE_FIBROID_DN	50	-0.52	-1.77	0.000	0.009	0.968	3077	tags=44%, list=24%, signal=57%
											439	FLECHNER_BIOPSY_KIDNEY_TRANSPLANT_OK_VS_DONOR_UP	488	-0.39	-1.77	0.000	0.009	0.969	3345	tags=40%, list=26%, signal=52%
											440	COATES_MACROPHAGE_M1_VS_M2_UP	63	-0.50	-1.77	0.000	0.009	0.969	2589	tags=43%, list=20%, signal=53%
											441	TIEN_INTESTINE_PROBIOTICS_24HR_DN	197	-0.42	-1.77	0.000	0.009	0.971	2757	tags=34%, list=21%, signal=42%
											442	ZHOU_INFLAMMATORY_RESPONSE_LPS_UP	221	-0.41	-1.77	0.000	0.009	0.971	2465	tags=36%, list=19%, signal=44%
											443	PLASARI_TGFB1_SIGNALING_VIA_NFIC_1HR_DN	67	-0.49	-1.77	0.000	0.009	0.971	2845	tags=39%, list=22%, signal=49%
											444	TAKEDA_TARGETS_OF_NUP98_HOXA9_FUSION_3D_UP	138	-0.44	-1.77	0.000	0.009	0.971	2612	tags=41%, list=20%, signal=51%
											445	HALMOS_CEBPA_TARGETS_UP	39	-0.55	-1.77	0.000	0.009	0.972	2893	tags=49%, list=22%, signal=63%
											446	GENTLES_LEUKEMIC_STEM_CELL_UP	22	-0.63	-1.77	0.002	0.009	0.972	2944	tags=59%, list=23%, signal=76%
											447	MIZUSHIMA_AUTOPHAGOSOME_FORMATION	18	-0.64	-1.77	0.005	0.009	0.972	3142	tags=56%, list=24%, signal=73%
											448	PID_REG_GR_PATHWAY	59	-0.51	-1.77	0.000	0.009	0.972	2406	tags=39%, list=19%, signal=48%
											449	OSWALD_HEMATOPOIETIC_STEM_CELL_IN_COLLAGEN_GEL_DN	240	-0.41	-1.76	0.000	0.010	0.976	2641	tags=35%, list=20%, signal=43%
											450	ST_FAS_SIGNALING_PATHWAY	55	-0.51	-1.76	0.002	0.010	0.976	2507	tags=40%, list=19%, signal=49%
											451	TAKEDA_TARGETS_OF_NUP98_HOXA9_FUSION_8D_UP	114	-0.46	-1.76	0.000	0.010	0.977	1715	tags=31%, list=13%, signal=35%
											452	ONDER_CDH1_SIGNALING_VIA_CTNNB1	46	-0.52	-1.76	0.002	0.010	0.977	3019	tags=50%, list=23%, signal=65%
											453	CHARAFE_BREAST_CANCER_LUMINAL_VS_MESENCHYMAL_DN	333	-0.40	-1.76	0.000	0.010	0.979	2964	tags=39%, list=23%, signal=49%
											454	REACTOME_SPHINGOLIPID_DE_NOVO_BIOSYNTHESIS	24	-0.61	-1.76	0.004	0.010	0.979	2046	tags=42%, list=16%, signal=49%
											455	KEGG_PRION_DISEASES	26	-0.59	-1.76	0.003	0.010	0.979	1857	tags=38%, list=14%, signal=45%
											456	WESTON_VEGFA_TARGETS_12HR	16	-0.66	-1.76	0.007	0.010	0.979	1997	tags=44%, list=15%, signal=52%
											457	MORI_PLASMA_CELL_DN	28	-0.59	-1.76	0.005	0.010	0.979	2930	tags=54%, list=23%, signal=69%
											458	VERHAAK_AML_WITH_NPM1_MUTATED_DN	212	-0.42	-1.76	0.000	0.010	0.980	2529	tags=33%, list=20%, signal=40%
											459	BIOCARTA_RARRXR_PATHWAY	15	-0.68	-1.75	0.003	0.011	0.983	1180	tags=40%, list=9%, signal=44%
											460	BROWNE_HCMV_INFECTION_20HR_DN	74	-0.48	-1.75	0.000	0.011	0.983	2903	tags=47%, list=22%, signal=61%
											461	KEGG_APOPTOSIS	77	-0.47	-1.75	0.000	0.011	0.983	3087	tags=47%, list=24%, signal=61%
											462	NAGASHIMA_NRG1_SIGNALING_UP	130	-0.44	-1.75	0.002	0.011	0.983	2970	tags=50%, list=23%, signal=64%
											463	REACTOME_ADAPTIVE_IMMUNE_SYSTEM	450	-0.39	-1.75	0.000	0.011	0.983	3095	tags=36%, list=24%, signal=46%
											464	KEGG_NOD_LIKE_RECEPTOR_SIGNALING_PATHWAY	53	-0.51	-1.75	0.000	0.011	0.983	2895	tags=51%, list=22%, signal=65%
											465	BILBAN_B_CLL_LPL_DN	37	-0.54	-1.75	0.002	0.011	0.983	3193	tags=62%, list=25%, signal=82%
											466	SCHRAETS_MLL_TARGETS_UP	20	-0.63	-1.75	0.004	0.011	0.983	2766	tags=45%, list=21%, signal=57%
											467	PID_NECTIN_PATHWAY	25	-0.61	-1.75	0.003	0.011	0.984	2965	tags=64%, list=23%, signal=83%
											468	MIKKELSEN_MEF_LCP_WITH_H3K27ME3	15	-0.67	-1.75	0.007	0.011	0.984	1433	tags=40%, list=11%, signal=45%
											469	CROONQUIST_NRAS_VS_STROMAL_STIMULATION_UP	35	-0.56	-1.75	0.003	0.011	0.984	1601	tags=40%, list=12%, signal=46%
											470	REACTOME_REGULATION_OF_KIT_SIGNALING	15	-0.66	-1.75	0.007	0.011	0.984	3628	tags=73%, list=28%, signal=102%
											471	PID_NFKAPPAB_ATYPICAL_PATHWAY	16	-0.67	-1.75	0.004	0.011	0.985	2326	tags=63%, list=18%, signal=76%
											472	BOWIE_RESPONSE_TO_EXTRACELLULAR_MATRIX	17	-0.65	-1.75	0.002	0.011	0.985	2328	tags=47%, list=18%, signal=57%
											473	PID_AVB3_INTEGRIN_PATHWAY	39	-0.55	-1.75	0.005	0.011	0.985	2845	tags=51%, list=22%, signal=66%
											474	LI_WILMS_TUMOR_VS_FETAL_KIDNEY_1_UP	146	-0.43	-1.75	0.000	0.011	0.986	2254	tags=35%, list=17%, signal=42%
											475	GRAHAM_CML_QUIESCENT_VS_CML_DIVIDING_UP	15	-0.68	-1.75	0.002	0.011	0.987	2331	tags=53%, list=18%, signal=65%
											476	REACTOME_THROMBOXANE_SIGNALLING_THROUGH_TP_RECEPTOR	16	-0.67	-1.75	0.002	0.011	0.987	2768	tags=56%, list=21%, signal=71%
											477	BASSO_HAIRY_CELL_LEUKEMIA_UP	62	-0.49	-1.75	0.000	0.011	0.987	2462	tags=45%, list=19%, signal=55%
											478	WONG_ADULT_TISSUE_STEM_MODULE	490	-0.38	-1.74	0.000	0.011	0.988	2841	tags=35%, list=22%, signal=43%
											479	KEGG_TGF_BETA_SIGNALING_PATHWAY	51	-0.51	-1.74	0.000	0.011	0.989	1791	tags=35%, list=14%, signal=41%
											480	DUTTA_APOPTOSIS_VIA_NFKB	31	-0.57	-1.74	0.002	0.011	0.989	2932	tags=55%, list=23%, signal=71%
											481	AMIT_EGF_RESPONSE_60_MCF10A	29	-0.58	-1.74	0.004	0.011	0.989	2568	tags=48%, list=20%, signal=60%
											482	BIOCARTA_HCMV_PATHWAY	17	-0.64	-1.74	0.004	0.011	0.989	2814	tags=71%, list=22%, signal=90%
											483	PEDRIOLI_MIR31_TARGETS_DN	241	-0.41	-1.74	0.000	0.011	0.989	2403	tags=34%, list=19%, signal=41%
											484	PASQUALUCCI_LYMPHOMA_BY_GC_STAGE_DN	140	-0.44	-1.74	0.000	0.011	0.989	2747	tags=41%, list=21%, signal=52%
											485	KLEIN_TARGETS_OF_BCR_ABL1_FUSION	36	-0.54	-1.74	0.003	0.011	0.989	3505	tags=50%, list=27%, signal=68%
											486	BIOCARTA_NFKB_PATHWAY	22	-0.62	-1.74	0.009	0.011	0.989	2576	tags=59%, list=20%, signal=74%
											487	PID_CXCR3_PATHWAY	38	-0.53	-1.74	0.000	0.012	0.989	2647	tags=50%, list=20%, signal=63%
											488	REACTOME_SIGNALING_BY_BMP	17	-0.65	-1.74	0.011	0.012	0.989	1064	tags=35%, list=8%, signal=38%
											489	BIOCARTA_PML_PATHWAY	15	-0.67	-1.74	0.007	0.012	0.990	2814	tags=73%, list=22%, signal=94%
											490	WIERENGA_STAT5A_TARGETS_UP	162	-0.43	-1.74	0.000	0.012	0.990	2192	tags=32%, list=17%, signal=38%
											491	PID_P38_ALPHA_BETA_DOWNSTREAM_PATHWAY	35	-0.55	-1.74	0.000	0.012	0.990	2422	tags=46%, list=19%, signal=56%
											492	WORSCHECH_TUMOR_EVASION_AND_TOLEROGENICITY_UP	18	-0.64	-1.74	0.000	0.012	0.990	3478	tags=72%, list=27%, signal=99%
											493	REACTOME_GLUCAGON_TYPE_LIGAND_RECEPTORS	15	-0.68	-1.74	0.007	0.012	0.991	2768	tags=47%, list=21%, signal=59%
											494	ZHAN_EARLY_DIFFERENTIATION_GENES_DN	38	-0.54	-1.74	0.005	0.012	0.991	2096	tags=39%, list=16%, signal=47%
											495	REACTOME_OPIOID_SIGNALLING	54	-0.50	-1.74	0.002	0.012	0.991	2811	tags=39%, list=22%, signal=49%
											496	BOYLAN_MULTIPLE_MYELOMA_C_DN	43	-0.53	-1.74	0.000	0.012	0.991	3263	tags=49%, list=25%, signal=65%
											497	GRAHAM_CML_QUIESCENT_VS_NORMAL_QUIESCENT_DN	37	-0.54	-1.74	0.003	0.012	0.991	3870	tags=62%, list=30%, signal=88%
											498	PID_RXR_VDR_PATHWAY	22	-0.61	-1.74	0.004	0.012	0.991	1610	tags=41%, list=12%, signal=47%
											499	ST_JNK_MAPK_PATHWAY	34	-0.55	-1.73	0.002	0.012	0.991	2917	tags=53%, list=23%, signal=68%
											500	PAPASPYRIDONOS_UNSTABLE_ATEROSCLEROTIC_PLAQUE_UP	49	-0.51	-1.73	0.005	0.012	0.991	2420	tags=45%, list=19%, signal=55%
											501	ONO_FOXP3_TARGETS_UP	18	-0.64	-1.73	0.009	0.012	0.991	2302	tags=61%, list=18%, signal=74%
											502	SATO_SILENCED_BY_METHYLATION_IN_PANCREATIC_CANCER_1	234	-0.41	-1.73	0.000	0.012	0.993	2569	tags=33%, list=20%, signal=41%
											503	DELACROIX_RAR_TARGETS_UP	28	-0.57	-1.73	0.004	0.012	0.993	3176	tags=57%, list=25%, signal=76%
											504	WILENSKY_RESPONSE_TO_DARAPLADIB	28	-0.57	-1.73	0.002	0.012	0.993	2428	tags=54%, list=19%, signal=66%
											505	MORI_SMALL_PRE_BII_LYMPHOCYTE_UP	64	-0.49	-1.73	0.002	0.012	0.993	2937	tags=44%, list=23%, signal=56%
											506	SAKAI_CHRONIC_HEPATITIS_VS_LIVER_CANCER_UP	78	-0.47	-1.73	0.002	0.013	0.993	2576	tags=41%, list=20%, signal=51%
											507	REACTOME_GROWTH_HORMONE_RECEPTOR_SIGNALING	19	-0.63	-1.73	0.005	0.013	0.993	2171	tags=53%, list=17%, signal=63%
											508	PID_ARF6_PATHWAY	25	-0.61	-1.73	0.000	0.013	0.993	3626	tags=72%, list=28%, signal=100%
											509	REACTOME_TRAF6_MEDIATED_IRF7_ACTIVATION	17	-0.65	-1.73	0.002	0.013	0.993	889	tags=35%, list=7%, signal=38%
											510	REACTOME_PROLONGED_ERK_ACTIVATION_EVENTS	17	-0.65	-1.73	0.007	0.013	0.994	1892	tags=59%, list=15%, signal=69%
											511	JIANG_TIP30_TARGETS_UP	37	-0.54	-1.73	0.000	0.013	0.994	2469	tags=41%, list=19%, signal=50%
											512	LIANG_SILENCED_BY_METHYLATION_2	32	-0.56	-1.73	0.004	0.013	0.994	2536	tags=59%, list=20%, signal=74%
											513	UROSEVIC_RESPONSE_TO_IMIQUIMOD	21	-0.62	-1.73	0.009	0.013	0.994	2051	tags=43%, list=16%, signal=51%
											514	PID_TRAIL_PATHWAY	28	-0.57	-1.73	0.004	0.013	0.994	1921	tags=36%, list=15%, signal=42%
											515	HOWLIN_CITED1_TARGETS_1_DN	26	-0.58	-1.72	0.002	0.013	0.994	3462	tags=54%, list=27%, signal=73%
											516	CERIBELLI_GENES_INACTIVE_AND_BOUND_BY_NFY	20	-0.62	-1.72	0.005	0.013	0.994	2215	tags=40%, list=17%, signal=48%
											517	REACTOME_SIGNALING_BY_NOTCH	81	-0.46	-1.72	0.000	0.013	0.994	1631	tags=31%, list=13%, signal=35%
											518	RODRIGUES_DCC_TARGETS_DN	103	-0.44	-1.72	0.000	0.013	0.994	3044	tags=44%, list=23%, signal=57%
											519	IKEDA_MIR30_TARGETS_UP	101	-0.45	-1.72	0.000	0.013	0.994	3381	tags=51%, list=26%, signal=69%
											520	BOSCO_TH1_CYTOTOXIC_MODULE	78	-0.47	-1.72	0.000	0.013	0.994	3838	tags=47%, list=30%, signal=67%
											521	FEVR_CTNNB1_TARGETS_UP	474	-0.38	-1.72	0.000	0.013	0.995	2793	tags=35%, list=22%, signal=43%
											522	PID_AR_TF_PATHWAY	43	-0.53	-1.72	0.003	0.013	0.996	2289	tags=44%, list=18%, signal=53%
											523	KIM_WT1_TARGETS_8HR_UP	129	-0.43	-1.72	0.000	0.013	0.996	2953	tags=46%, list=23%, signal=59%
											524	BOYLAN_MULTIPLE_MYELOMA_D_DN	69	-0.48	-1.72	0.000	0.013	0.996	3387	tags=58%, list=26%, signal=78%
											525	LEE_RECENT_THYMIC_EMIGRANT	199	-0.41	-1.72	0.000	0.013	0.996	3068	tags=39%, list=24%, signal=51%
											526	ONDER_CDH1_TARGETS_2_UP	154	-0.43	-1.72	0.000	0.014	0.996	3031	tags=41%, list=23%, signal=53%
											527	GENTILE_UV_HIGH_DOSE_DN	272	-0.40	-1.72	0.000	0.014	0.996	2279	tags=32%, list=18%, signal=38%
											528	KEGG_EPITHELIAL_CELL_SIGNALING_IN_HELICOBACTER_PYLORI_INFECTION	54	-0.49	-1.72	0.000	0.014	0.996	2895	tags=48%, list=22%, signal=62%
											529	ZHAN_MULTIPLE_MYELOMA_PR_DN	34	-0.55	-1.72	0.005	0.014	0.997	2506	tags=50%, list=19%, signal=62%
											530	REACTOME_CELL_SURFACE_INTERACTIONS_AT_THE_VASCULAR_WALL	57	-0.50	-1.72	0.000	0.014	0.997	2749	tags=46%, list=21%, signal=58%
											531	HASLINGER_B_CLL_WITH_11Q23_DELETION	20	-0.62	-1.72	0.009	0.014	0.997	2724	tags=50%, list=21%, signal=63%
											532	ST_G_ALPHA_I_PATHWAY	26	-0.59	-1.71	0.002	0.014	0.998	2242	tags=46%, list=17%, signal=56%
											533	EBAUER_TARGETS_OF_PAX3_FOXO1_FUSION_DN	29	-0.57	-1.71	0.000	0.014	0.998	2857	tags=52%, list=22%, signal=66%
											534	BIOCARTA_MAL_PATHWAY	16	-0.65	-1.71	0.009	0.014	0.998	2115	tags=56%, list=16%, signal=67%
											535	REACTOME_GASTRIN_CREB_SIGNALLING_PATHWAY_VIA_PKC_AND_MAPK	98	-0.45	-1.71	0.000	0.014	0.998	2768	tags=38%, list=21%, signal=48%
											536	FLECHNER_PBL_KIDNEY_TRANSPLANT_REJECTED_VS_OK_UP	60	-0.49	-1.71	0.000	0.014	0.998	3178	tags=45%, list=25%, signal=59%
											537	PID_S1P_S1P3_PATHWAY	22	-0.60	-1.71	0.011	0.014	0.998	2740	tags=59%, list=21%, signal=75%
											538	HOWLIN_PUBERTAL_MAMMARY_GLAND	42	-0.52	-1.71	0.002	0.014	0.998	2753	tags=48%, list=21%, signal=60%
											539	RUTELLA_RESPONSE_TO_HGF_VS_CSF2RB_AND_IL4_UP	373	-0.38	-1.71	0.000	0.014	0.998	2854	tags=38%, list=22%, signal=47%
											540	BROWNE_HCMV_INFECTION_12HR_UP	86	-0.46	-1.71	0.002	0.015	0.999	2745	tags=40%, list=21%, signal=50%
											541	RIGGINS_TAMOXIFEN_RESISTANCE_DN	165	-0.41	-1.71	0.002	0.015	0.999	3544	tags=47%, list=27%, signal=63%
											542	REACTOME_PHASE1_FUNCTIONALIZATION_OF_COMPOUNDS	20	-0.63	-1.71	0.009	0.015	0.999	2663	tags=55%, list=21%, signal=69%
											543	RIZ_ERYTHROID_DIFFERENTIATION_12HR	23	-0.60	-1.71	0.011	0.015	0.999	1486	tags=43%, list=11%, signal=49%
											544	ONO_FOXP3_TARGETS_DN	32	-0.55	-1.71	0.007	0.015	0.999	1311	tags=31%, list=10%, signal=35%
											545	NAGASHIMA_EGF_SIGNALING_UP	42	-0.52	-1.70	0.004	0.015	0.999	1773	tags=40%, list=14%, signal=47%
											546	LIU_SOX4_TARGETS_UP	115	-0.44	-1.70	0.000	0.015	0.999	2860	tags=38%, list=22%, signal=49%
											547	REACTOME_PACKAGING_OF_TELOMERE_ENDS	33	-0.55	-1.70	0.003	0.015	0.999	4773	tags=79%, list=37%, signal=124%
											548	PLASARI_TGFB1_SIGNALING_VIA_NFIC_1HR_UP	22	-0.61	-1.70	0.007	0.016	0.999	2525	tags=55%, list=19%, signal=68%
											549	PETROVA_PROX1_TARGETS_DN	45	-0.50	-1.70	0.004	0.016	0.999	3427	tags=53%, list=26%, signal=72%
											550	FIRESTEIN_CTNNB1_PATHWAY	29	-0.55	-1.70	0.010	0.016	1.000	2443	tags=52%, list=19%, signal=64%
											551	SMIRNOV_CIRCULATING_ENDOTHELIOCYTES_IN_CANCER_UP	137	-0.43	-1.70	0.000	0.016	1.000	2380	tags=34%, list=18%, signal=42%
											552	GABRIELY_MIR21_TARGETS	241	-0.39	-1.70	0.000	0.016	1.000	3347	tags=42%, list=26%, signal=56%
											553	BIOCARTA_TCR_PATHWAY	40	-0.53	-1.70	0.005	0.016	1.000	3628	tags=68%, list=28%, signal=93%
											554	MASSARWEH_TAMOXIFEN_RESISTANCE_UP	416	-0.38	-1.70	0.000	0.016	1.000	2835	tags=36%, list=22%, signal=44%
											555	TURASHVILI_BREAST_LOBULAR_CARCINOMA_VS_LOBULAR_NORMAL_UP	47	-0.52	-1.70	0.000	0.016	1.000	2316	tags=38%, list=18%, signal=46%
											556	PID_EPHA2_FWD_PATHWAY	17	-0.65	-1.69	0.013	0.017	1.000	1674	tags=47%, list=13%, signal=54%
											557	KHETCHOUMIAN_TRIM24_TARGETS_UP	34	-0.54	-1.69	0.004	0.016	1.000	2913	tags=50%, list=22%, signal=64%
											558	JAEGER_METASTASIS_DN	113	-0.43	-1.69	0.000	0.017	1.000	2275	tags=31%, list=18%, signal=37%
											559	CROONQUIST_STROMAL_STIMULATION_UP	37	-0.53	-1.69	0.000	0.017	1.000	3643	tags=51%, list=28%, signal=71%
											560	BIOCARTA_IL12_PATHWAY	15	-0.66	-1.69	0.006	0.017	1.000	1920	tags=53%, list=15%, signal=63%
											561	RICKMAN_TUMOR_DIFFERENTIATED_WELL_VS_POORLY_DN	264	-0.39	-1.69	0.000	0.017	1.000	3181	tags=44%, list=25%, signal=57%
											562	HUANG_DASATINIB_RESISTANCE_DN	47	-0.51	-1.69	0.003	0.017	1.000	1087	tags=28%, list=8%, signal=30%
											563	AMIT_SERUM_RESPONSE_120_MCF10A	52	-0.50	-1.69	0.002	0.017	1.000	2569	tags=44%, list=20%, signal=55%
											564	BIOCARTA_ALK_PATHWAY	20	-0.60	-1.69	0.011	0.017	1.000	1748	tags=40%, list=13%, signal=46%
											565	TSAI_RESPONSE_TO_RADIATION_THERAPY	17	-0.63	-1.69	0.005	0.017	1.000	2657	tags=53%, list=21%, signal=67%
											566	LIU_VAV3_PROSTATE_CARCINOGENESIS_UP	51	-0.50	-1.69	0.003	0.017	1.000	3095	tags=47%, list=24%, signal=62%
											567	BIOCARTA_CDMAC_PATHWAY	15	-0.66	-1.69	0.008	0.018	1.000	2549	tags=73%, list=20%, signal=91%
											568	REACTOME_CELL_CELL_COMMUNICATION	63	-0.47	-1.69	0.002	0.018	1.000	2443	tags=38%, list=19%, signal=47%
											569	YIH_RESPONSE_TO_ARSENITE_C2	16	-0.65	-1.69	0.017	0.018	1.000	1561	tags=50%, list=12%, signal=57%
											570	BIOCARTA_RAC1_PATHWAY	20	-0.61	-1.69	0.011	0.018	1.000	2115	tags=45%, list=16%, signal=54%
											571	KEGG_MELANOGENESIS	58	-0.48	-1.69	0.002	0.018	1.000	2826	tags=41%, list=22%, signal=53%
											572	ONDER_CDH1_TARGETS_2_DN	256	-0.39	-1.68	0.000	0.018	1.000	3551	tags=44%, list=27%, signal=60%
											573	KIM_LRRC3B_TARGETS	29	-0.56	-1.68	0.006	0.018	1.000	3877	tags=62%, list=30%, signal=88%
											574	MCCLUNG_COCAIN_REWARD_4WK	51	-0.50	-1.68	0.003	0.018	1.000	3409	tags=57%, list=26%, signal=77%
											575	ZHAN_MULTIPLE_MYELOMA_CD2_UP	35	-0.53	-1.68	0.005	0.018	1.000	3029	tags=49%, list=23%, signal=63%
											576	LEE_AGING_CEREBELLUM_DN	51	-0.50	-1.68	0.002	0.018	1.000	1373	tags=24%, list=11%, signal=26%
											577	EPPERT_LSC_R	38	-0.52	-1.68	0.011	0.018	1.000	4011	tags=58%, list=31%, signal=84%
											578	ZHENG_FOXP3_TARGETS_IN_T_LYMPHOCYTE_DN	31	-0.54	-1.68	0.003	0.019	1.000	1173	tags=35%, list=9%, signal=39%
											579	PLASARI_TGFB1_TARGETS_10HR_UP	115	-0.43	-1.68	0.002	0.019	1.000	1706	tags=28%, list=13%, signal=32%
											580	FRASOR_RESPONSE_TO_SERM_OR_FULVESTRANT_UP	19	-0.62	-1.68	0.012	0.019	1.000	3328	tags=63%, list=26%, signal=85%
											581	SCHAEFFER_PROSTATE_DEVELOPMENT_48HR_DN	231	-0.39	-1.68	0.000	0.019	1.000	2605	tags=34%, list=20%, signal=42%
											582	CONCANNON_APOPTOSIS_BY_EPOXOMICIN_UP	193	-0.40	-1.68	0.000	0.019	1.000	3013	tags=38%, list=23%, signal=49%
											583	LINDSTEDT_DENDRITIC_CELL_MATURATION_A	54	-0.49	-1.68	0.002	0.019	1.000	3507	tags=52%, list=27%, signal=71%
											584	DOUGLAS_BMI1_TARGETS_DN	277	-0.39	-1.68	0.000	0.019	1.000	3062	tags=37%, list=24%, signal=47%
											585	KEGG_ADIPOCYTOKINE_SIGNALING_PATHWAY	50	-0.49	-1.68	0.002	0.019	1.000	1964	tags=38%, list=15%, signal=45%
											586	MARTORIATI_MDM4_TARGETS_NEUROEPITHELIUM_DN	83	-0.45	-1.68	0.003	0.019	1.000	3569	tags=46%, list=28%, signal=63%
											587	HASLINGER_B_CLL_WITH_6Q21_DELETION	18	-0.62	-1.68	0.011	0.019	1.000	2901	tags=56%, list=22%, signal=71%
											588	SANSOM_APC_TARGETS_DN	250	-0.39	-1.68	0.000	0.019	1.000	2068	tags=27%, list=16%, signal=31%
											589	ROZANOV_MMP14_TARGETS_DN	23	-0.59	-1.68	0.008	0.019	1.000	2034	tags=39%, list=16%, signal=46%
											590	REACTOME_CLASS_A1_RHODOPSIN_LIKE_RECEPTORS	108	-0.43	-1.68	0.000	0.019	1.000	2620	tags=33%, list=20%, signal=41%
											591	REACTOME_AQUAPORIN_MEDIATED_TRANSPORT	28	-0.55	-1.68	0.004	0.019	1.000	2298	tags=36%, list=18%, signal=43%
											592	REACTOME_GENERATION_OF_SECOND_MESSENGER_MOLECULES	21	-0.60	-1.68	0.009	0.019	1.000	3674	tags=81%, list=28%, signal=113%
											593	KEGG_VIRAL_MYOCARDITIS	49	-0.50	-1.68	0.003	0.019	1.000	2523	tags=43%, list=19%, signal=53%
											594	FLECHNER_PBL_KIDNEY_TRANSPLANT_OK_VS_DONOR_DN	41	-0.51	-1.67	0.002	0.019	1.000	2574	tags=44%, list=20%, signal=55%
											595	LU_IL4_SIGNALING	82	-0.46	-1.67	0.003	0.019	1.000	3021	tags=41%, list=23%, signal=54%
											596	OSWALD_HEMATOPOIETIC_STEM_CELL_IN_COLLAGEN_GEL_UP	183	-0.40	-1.67	0.000	0.019	1.000	2629	tags=35%, list=20%, signal=43%
											597	TAKEDA_TARGETS_OF_NUP98_HOXA9_FUSION_3D_DN	21	-0.61	-1.67	0.004	0.019	1.000	3702	tags=71%, list=29%, signal=100%
											598	GARGALOVIC_RESPONSE_TO_OXIDIZED_PHOSPHOLIPIDS_BLUE_UP	110	-0.43	-1.67	0.002	0.019	1.000	3102	tags=45%, list=24%, signal=58%
											599	KEGG_PHOSPHATIDYLINOSITOL_SIGNALING_SYSTEM	62	-0.48	-1.67	0.002	0.019	1.000	2586	tags=37%, list=20%, signal=46%
											600	REACTOME_SIGNALING_BY_TGF_BETA_RECEPTOR_COMPLEX	55	-0.48	-1.67	0.002	0.019	1.000	3183	tags=47%, list=25%, signal=62%
											601	GERY_CEBP_TARGETS	95	-0.44	-1.67	0.000	0.019	1.000	2953	tags=43%, list=23%, signal=55%
											602	ZHOU_INFLAMMATORY_RESPONSE_FIMA_UP	278	-0.39	-1.67	0.000	0.019	1.000	2694	tags=35%, list=21%, signal=43%
											603	REACTOME_PHOSPHOLIPID_METABOLISM	155	-0.41	-1.67	0.000	0.019	1.000	2739	tags=35%, list=21%, signal=44%
											604	FERRARI_RESPONSE_TO_FENRETINIDE_UP	18	-0.63	-1.67	0.018	0.019	1.000	953	tags=22%, list=7%, signal=24%
											605	RAY_TUMORIGENESIS_BY_ERBB2_CDC25A_DN	117	-0.43	-1.67	0.000	0.020	1.000	2162	tags=36%, list=17%, signal=43%
											606	PID_BMP_PATHWAY	26	-0.56	-1.67	0.007	0.020	1.000	2755	tags=46%, list=21%, signal=58%
											607	BIOCARTA_CDC42RAC_PATHWAY	15	-0.65	-1.67	0.011	0.020	1.000	1410	tags=40%, list=11%, signal=45%
											608	DORSEY_GAB2_TARGETS	17	-0.62	-1.67	0.016	0.020	1.000	2136	tags=41%, list=16%, signal=49%
											609	BIOCARTA_HIVNEF_PATHWAY	57	-0.48	-1.67	0.003	0.020	1.000	1594	tags=33%, list=12%, signal=38%
											610	SIG_INSULIN_RECEPTOR_PATHWAY_IN_CARDIAC_MYOCYTES	42	-0.52	-1.67	0.005	0.020	1.000	3175	tags=62%, list=25%, signal=82%
											611	REACTOME_MHC_CLASS_II_ANTIGEN_PRESENTATION	78	-0.46	-1.67	0.002	0.020	1.000	3241	tags=42%, list=25%, signal=56%
											612	TAVAZOIE_METASTASIS	56	-0.48	-1.67	0.005	0.020	1.000	1456	tags=30%, list=11%, signal=34%
											613	PID_HIV_NEF_PATHWAY	33	-0.54	-1.67	0.007	0.020	1.000	1594	tags=39%, list=12%, signal=45%
											614	BERENJENO_ROCK_SIGNALING_NOT_VIA_RHOA_DN	35	-0.53	-1.67	0.007	0.020	1.000	3571	tags=63%, list=28%, signal=87%
											615	UDAYAKUMAR_MED1_TARGETS_DN	197	-0.40	-1.67	0.000	0.020	1.000	2130	tags=28%, list=16%, signal=34%
											616	GINESTIER_BREAST_CANCER_ZNF217_AMPLIFIED_UP	68	-0.47	-1.67	0.002	0.020	1.000	3168	tags=41%, list=24%, signal=54%
											617	XU_AKT1_TARGETS_6HR	25	-0.56	-1.67	0.012	0.020	1.000	2261	tags=44%, list=17%, signal=53%
											618	OUYANG_PROSTATE_CANCER_PROGRESSION_UP	17	-0.62	-1.67	0.017	0.020	1.000	1685	tags=47%, list=13%, signal=54%
											619	REACTOME_G_BETA_GAMMA_SIGNALLING_THROUGH_PI3KGAMMA	19	-0.60	-1.67	0.007	0.020	1.000	2768	tags=53%, list=21%, signal=67%
											620	KEGG_AXON_GUIDANCE	79	-0.45	-1.66	0.002	0.020	1.000	2406	tags=39%, list=19%, signal=48%
											621	REACTOME_NEPHRIN_INTERACTIONS	15	-0.64	-1.66	0.014	0.020	1.000	1588	tags=40%, list=12%, signal=46%
											622	BROWNE_HCMV_INFECTION_6HR_DN	127	-0.42	-1.66	0.000	0.021	1.000	2797	tags=34%, list=22%, signal=43%
											623	SESTO_RESPONSE_TO_UV_C5	44	-0.50	-1.66	0.003	0.021	1.000	1709	tags=34%, list=13%, signal=39%
											624	KEGG_TYPE_I_DIABETES_MELLITUS	29	-0.55	-1.66	0.009	0.021	1.000	2293	tags=48%, list=18%, signal=59%
											625	SESTO_RESPONSE_TO_UV_C2	46	-0.50	-1.66	0.000	0.021	1.000	2834	tags=43%, list=22%, signal=55%
											626	SHIN_B_CELL_LYMPHOMA_CLUSTER_3	24	-0.58	-1.66	0.005	0.021	1.000	3433	tags=67%, list=26%, signal=91%
											627	REACTOME_CHEMOKINE_RECEPTORS_BIND_CHEMOKINES	27	-0.57	-1.66	0.004	0.021	1.000	2149	tags=44%, list=17%, signal=53%
											628	RODRIGUES_THYROID_CARCINOMA_DN	52	-0.49	-1.66	0.002	0.021	1.000	3295	tags=58%, list=25%, signal=77%
											629	WINZEN_DEGRADED_VIA_KHSRP	53	-0.48	-1.66	0.010	0.021	1.000	2598	tags=30%, list=20%, signal=38%
											630	WINNEPENNINCKX_MELANOMA_METASTASIS_DN	32	-0.54	-1.66	0.007	0.021	1.000	2246	tags=44%, list=17%, signal=53%
											631	PID_ALPHA_SYNUCLEIN_PATHWAY	25	-0.57	-1.66	0.009	0.021	1.000	2443	tags=48%, list=19%, signal=59%
											632	SHIN_B_CELL_LYMPHOMA_CLUSTER_7	23	-0.56	-1.66	0.007	0.021	1.000	3673	tags=74%, list=28%, signal=103%
											633	PID_ERBB1_INTERNALIZATION_PATHWAY	37	-0.52	-1.66	0.012	0.022	1.000	1892	tags=35%, list=15%, signal=41%
											634	BROWNE_HCMV_INFECTION_20HR_UP	186	-0.40	-1.65	0.002	0.022	1.000	3246	tags=40%, list=25%, signal=53%
											635	REACTOME_TRAF6_MEDIATED_NFKB_ACTIVATION	20	-0.59	-1.65	0.005	0.023	1.000	2576	tags=45%, list=20%, signal=56%
											636	JOHNSTONE_PARVB_TARGETS_3_UP	363	-0.37	-1.65	0.000	0.023	1.000	2913	tags=39%, list=22%, signal=48%
											637	BIOCARTA_GLEEVEC_PATHWAY	23	-0.57	-1.65	0.014	0.023	1.000	2036	tags=52%, list=16%, signal=62%
											638	REACTOME_AMYLOIDS	50	-0.48	-1.65	0.002	0.023	1.000	4821	tags=74%, list=37%, signal=117%
											639	BIOCARTA_CSK_PATHWAY	16	-0.63	-1.65	0.020	0.023	1.000	3485	tags=63%, list=27%, signal=85%
											640	PID_AJDISS_2PATHWAY	33	-0.53	-1.65	0.011	0.023	1.000	2405	tags=61%, list=19%, signal=74%
											641	SMIRNOV_RESPONSE_TO_IR_2HR_DN	49	-0.48	-1.65	0.007	0.023	1.000	2988	tags=45%, list=23%, signal=58%
											642	PEREZ_TP63_TARGETS	213	-0.39	-1.65	0.000	0.023	1.000	2103	tags=31%, list=16%, signal=36%
											643	PID_PS1_PATHWAY	37	-0.52	-1.65	0.012	0.023	1.000	1948	tags=35%, list=15%, signal=41%
											644	RICKMAN_METASTASIS_DN	205	-0.39	-1.65	0.000	0.024	1.000	3051	tags=41%, list=24%, signal=53%
											645	TURASHVILI_BREAST_LOBULAR_CARCINOMA_VS_LOBULAR_NORMAL_DN	40	-0.51	-1.64	0.005	0.024	1.000	2283	tags=38%, list=18%, signal=45%
											646	CHIARADONNA_NEOPLASTIC_TRANSFORMATION_KRAS_CDC25_DN	32	-0.53	-1.64	0.003	0.024	1.000	2860	tags=56%, list=22%, signal=72%
											647	REACTOME_G_PROTEIN_BETA_GAMMA_SIGNALLING	22	-0.59	-1.64	0.011	0.024	1.000	2298	tags=45%, list=18%, signal=55%
											648	REACTOME_APOPTOTIC_EXECUTION_PHASE	42	-0.51	-1.64	0.003	0.024	1.000	1526	tags=29%, list=12%, signal=32%
											649	GROSS_HYPOXIA_VIA_ELK3_AND_HIF1A_UP	115	-0.42	-1.64	0.002	0.024	1.000	2710	tags=39%, list=21%, signal=49%
											650	GUENTHER_GROWTH_SPHERICAL_VS_ADHERENT_DN	23	-0.58	-1.64	0.022	0.024	1.000	2260	tags=57%, list=17%, signal=68%
											651	KEGG_ARACHIDONIC_ACID_METABOLISM	31	-0.53	-1.64	0.007	0.024	1.000	2591	tags=35%, list=20%, signal=44%
											652	MILI_PSEUDOPODIA_HAPTOTAXIS_UP	474	-0.36	-1.64	0.000	0.024	1.000	2956	tags=35%, list=23%, signal=43%
											653	PID_ERBB4_PATHWAY	31	-0.54	-1.64	0.005	0.024	1.000	1642	tags=39%, list=13%, signal=44%
											654	MARTORIATI_MDM4_TARGETS_FETAL_LIVER_DN	414	-0.37	-1.64	0.000	0.024	1.000	3261	tags=38%, list=25%, signal=50%
											655	BIOCARTA_GPCR_PATHWAY	30	-0.54	-1.64	0.011	0.024	1.000	3355	tags=57%, list=26%, signal=76%
											656	REACTOME_ERK_MAPK_TARGETS	20	-0.59	-1.64	0.015	0.024	1.000	2121	tags=40%, list=16%, signal=48%
											657	ODONNELL_TFRC_TARGETS_UP	271	-0.38	-1.64	0.000	0.024	1.000	3420	tags=45%, list=26%, signal=59%
											658	SAMOLS_TARGETS_OF_KHSV_MIRNAS_DN	39	-0.50	-1.64	0.008	0.025	1.000	3584	tags=54%, list=28%, signal=74%
											659	REACTOME_NUCLEAR_EVENTS_KINASE_AND_TRANSCRIPTION_FACTOR_ACTIVATION	23	-0.58	-1.64	0.007	0.025	1.000	2121	tags=39%, list=16%, signal=47%
											660	FAELT_B_CLL_WITH_VH3_21_DN	48	-0.49	-1.64	0.008	0.025	1.000	2303	tags=44%, list=18%, signal=53%
											661	FRIDMAN_SENESCENCE_UP	63	-0.47	-1.64	0.003	0.025	1.000	1242	tags=27%, list=10%, signal=30%
											662	KEGG_LONG_TERM_DEPRESSION	39	-0.51	-1.64	0.009	0.025	1.000	3541	tags=51%, list=27%, signal=70%
											663	TURASHVILI_BREAST_LOBULAR_CARCINOMA_VS_DUCTAL_NORMAL_UP	36	-0.52	-1.64	0.014	0.025	1.000	2947	tags=50%, list=23%, signal=65%
											664	GAUSSMANN_MLL_AF4_FUSION_TARGETS_B_UP	16	-0.63	-1.64	0.021	0.025	1.000	4156	tags=75%, list=32%, signal=110%
											665	REACTOME_NUCLEOTIDE_BINDING_DOMAIN_LEUCINE_RICH_REPEAT_CONTAINING_RECEPTOR_NLR_SIGNALING_PATHWAYS	44	-0.50	-1.64	0.010	0.025	1.000	3087	tags=52%, list=24%, signal=68%
											666	BIOCARTA_SPPA_PATHWAY	18	-0.61	-1.64	0.011	0.025	1.000	2549	tags=50%, list=20%, signal=62%
											667	SMIRNOV_RESPONSE_TO_IR_6HR_DN	103	-0.43	-1.63	0.003	0.025	1.000	1617	tags=22%, list=12%, signal=25%
											668	TONKS_TARGETS_OF_RUNX1_RUNX1T1_FUSION_HSC_DN	170	-0.40	-1.63	0.000	0.025	1.000	3657	tags=50%, list=28%, signal=69%
											669	DAVICIONI_MOLECULAR_ARMS_VS_ERMS_UP	240	-0.38	-1.63	0.000	0.025	1.000	2857	tags=36%, list=22%, signal=46%
											670	BROWNE_HCMV_INFECTION_10HR_DN	42	-0.50	-1.63	0.005	0.025	1.000	1683	tags=29%, list=13%, signal=33%
											671	BRACHAT_RESPONSE_TO_CISPLATIN	20	-0.59	-1.63	0.010	0.025	1.000	2987	tags=65%, list=23%, signal=84%
											672	SILIGAN_BOUND_BY_EWS_FLT1_FUSION	23	-0.57	-1.63	0.011	0.026	1.000	3391	tags=57%, list=26%, signal=76%
											673	PID_PDGFRA_PATHWAY	18	-0.60	-1.63	0.018	0.026	1.000	2036	tags=56%, list=16%, signal=66%
											674	PETRETTO_CARDIAC_HYPERTROPHY	25	-0.56	-1.63	0.011	0.026	1.000	2698	tags=48%, list=21%, signal=61%
											675	SIG_REGULATION_OF_THE_ACTIN_CYTOSKELETON_BY_RHO_GTPASES	24	-0.56	-1.63	0.011	0.026	1.000	1410	tags=38%, list=11%, signal=42%
											676	PEREZ_TP53_AND_TP63_TARGETS	124	-0.42	-1.63	0.000	0.026	1.000	2072	tags=32%, list=16%, signal=38%
											677	BIOCARTA_TPO_PATHWAY	23	-0.57	-1.63	0.013	0.026	1.000	1892	tags=48%, list=15%, signal=56%
											678	MIYAGAWA_TARGETS_OF_EWSR1_ETS_FUSIONS_UP	183	-0.39	-1.63	0.000	0.026	1.000	2465	tags=33%, list=19%, signal=41%
											679	MARSON_FOXP3_CORE_DIRECT_TARGETS	15	-0.63	-1.63	0.028	0.026	1.000	3542	tags=67%, list=27%, signal=92%
											680	KEGG_WNT_SIGNALING_PATHWAY	98	-0.43	-1.63	0.002	0.026	1.000	3242	tags=41%, list=25%, signal=54%
											681	OUILLETTE_CLL_13Q14_DELETION_UP	62	-0.46	-1.63	0.003	0.027	1.000	2022	tags=29%, list=16%, signal=34%
											682	AKL_HTLV1_INFECTION_DN	56	-0.47	-1.63	0.003	0.027	1.000	2574	tags=39%, list=20%, signal=49%
											683	GREGORY_SYNTHETIC_LETHAL_WITH_IMATINIB	108	-0.42	-1.63	0.000	0.027	1.000	2670	tags=40%, list=21%, signal=50%
											684	PID_ECADHERIN_STABILIZATION_PATHWAY	30	-0.53	-1.63	0.013	0.027	1.000	2586	tags=50%, list=20%, signal=62%
											685	BIOCARTA_ACTINY_PATHWAY	16	-0.62	-1.63	0.015	0.027	1.000	2048	tags=38%, list=16%, signal=44%
											686	SPIRA_SMOKERS_LUNG_CANCER_UP	29	-0.54	-1.63	0.009	0.027	1.000	2627	tags=45%, list=20%, signal=56%
											687	REACTOME_GPVI_MEDIATED_ACTIVATION_CASCADE	29	-0.54	-1.63	0.018	0.027	1.000	2282	tags=45%, list=18%, signal=54%
											688	REN_ALVEOLAR_RHABDOMYOSARCOMA_DN	340	-0.37	-1.63	0.000	0.027	1.000	3073	tags=40%, list=24%, signal=51%
											689	YAGI_AML_WITH_T_8_21_TRANSLOCATION	305	-0.37	-1.62	0.000	0.027	1.000	2402	tags=32%, list=19%, signal=38%
											690	HENDRICKS_SMARCA4_TARGETS_DN	36	-0.51	-1.62	0.007	0.027	1.000	2607	tags=42%, list=20%, signal=52%
											691	PID_HES_HEY_PATHWAY	35	-0.52	-1.62	0.009	0.027	1.000	1436	tags=34%, list=11%, signal=38%
											692	RIGGI_EWING_SARCOMA_PROGENITOR_UP	248	-0.38	-1.62	0.000	0.027	1.000	3954	tags=50%, list=31%, signal=70%
											693	CHANG_IMMORTALIZED_BY_HPV31_DN	43	-0.49	-1.62	0.014	0.028	1.000	2553	tags=44%, list=20%, signal=55%
											694	REACTOME_L1CAM_INTERACTIONS	50	-0.48	-1.62	0.007	0.028	1.000	2577	tags=44%, list=20%, signal=55%
											695	AMIT_DELAYED_EARLY_GENES	17	-0.61	-1.62	0.014	0.028	1.000	1028	tags=41%, list=8%, signal=45%
											696	RAMALHO_STEMNESS_DN	66	-0.45	-1.62	0.002	0.028	1.000	3585	tags=56%, list=28%, signal=77%
											697	KEGG_RIG_I_LIKE_RECEPTOR_SIGNALING_PATHWAY	50	-0.47	-1.62	0.007	0.028	1.000	2576	tags=36%, list=20%, signal=45%
											698	ST_INTERLEUKIN_4_PATHWAY	21	-0.58	-1.62	0.018	0.028	1.000	2537	tags=62%, list=20%, signal=77%
											699	PID_LYSOPHOSPHOLIPID_PATHWAY	52	-0.47	-1.62	0.007	0.028	1.000	2740	tags=52%, list=21%, signal=66%
											700	WORSCHECH_TUMOR_REJECTION_UP	37	-0.51	-1.62	0.014	0.028	1.000	3433	tags=57%, list=26%, signal=77%
											701	FIRESTEIN_PROLIFERATION	121	-0.41	-1.62	0.000	0.028	1.000	3404	tags=42%, list=26%, signal=57%
											702	MULLIGHAN_MLL_SIGNATURE_1_DN	170	-0.39	-1.62	0.000	0.028	1.000	3693	tags=41%, list=28%, signal=57%
											703	HIRSCH_CELLULAR_TRANSFORMATION_SIGNATURE_UP	208	-0.39	-1.62	0.000	0.028	1.000	3276	tags=43%, list=25%, signal=57%
											704	REACTOME_NGF_SIGNALLING_VIA_TRKA_FROM_THE_PLASMA_MEMBRANE	115	-0.41	-1.62	0.000	0.028	1.000	2732	tags=42%, list=21%, signal=52%
											705	BIOCARTA_CXCR4_PATHWAY	20	-0.58	-1.62	0.016	0.028	1.000	2549	tags=55%, list=20%, signal=68%
											706	SASSON_RESPONSE_TO_FORSKOLIN_UP	75	-0.44	-1.62	0.008	0.028	1.000	2019	tags=32%, list=16%, signal=38%
											707	CHARAFE_BREAST_CANCER_LUMINAL_VS_BASAL_DN	336	-0.36	-1.62	0.000	0.028	1.000	3507	tags=43%, list=27%, signal=57%
											708	PID_HEDGEHOG_GLI_PATHWAY	40	-0.50	-1.62	0.007	0.028	1.000	2216	tags=40%, list=17%, signal=48%
											709	CHARAFE_BREAST_CANCER_BASAL_VS_MESENCHYMAL_DN	23	-0.56	-1.62	0.019	0.029	1.000	2672	tags=48%, list=21%, signal=60%
											710	NATSUME_RESPONSE_TO_INTERFERON_BETA_UP	53	-0.47	-1.61	0.002	0.029	1.000	3324	tags=53%, list=26%, signal=71%
											711	VECCHI_GASTRIC_CANCER_EARLY_DN	143	-0.40	-1.61	0.000	0.029	1.000	1304	tags=24%, list=10%, signal=26%
											712	BIOCARTA_ERK_PATHWAY	23	-0.55	-1.61	0.022	0.029	1.000	2121	tags=43%, list=16%, signal=52%
											713	SWEET_LUNG_CANCER_KRAS_DN	254	-0.38	-1.61	0.000	0.029	1.000	2766	tags=32%, list=21%, signal=40%
											714	PID_KIT_PATHWAY	49	-0.47	-1.61	0.014	0.029	1.000	2845	tags=47%, list=22%, signal=60%
											715	ZHAN_MULTIPLE_MYELOMA_DN	31	-0.52	-1.61	0.011	0.029	1.000	3050	tags=42%, list=24%, signal=55%
											716	KEGG_AMYOTROPHIC_LATERAL_SCLEROSIS_ALS	38	-0.51	-1.61	0.007	0.029	1.000	1157	tags=32%, list=9%, signal=35%
											717	CAIRO_HEPATOBLASTOMA_CLASSES_DN	128	-0.41	-1.61	0.002	0.029	1.000	1342	tags=27%, list=10%, signal=29%
											718	ZHAN_MULTIPLE_MYELOMA_CD1_DN	39	-0.51	-1.61	0.009	0.029	1.000	3719	tags=59%, list=29%, signal=82%
											719	PID_PI3KCI_AKT_PATHWAY	33	-0.51	-1.61	0.003	0.029	1.000	2732	tags=45%, list=21%, signal=57%
											720	LI_CISPLATIN_RESISTANCE_DN	15	-0.61	-1.61	0.022	0.029	1.000	519	tags=20%, list=4%, signal=21%
											721	REACTOME_G_ALPHA_S_SIGNALLING_EVENTS	50	-0.48	-1.61	0.014	0.029	1.000	1216	tags=24%, list=9%, signal=26%
											722	DAZARD_UV_RESPONSE_CLUSTER_G6	131	-0.41	-1.61	0.002	0.029	1.000	3052	tags=44%, list=24%, signal=56%
											723	CHIARADONNA_NEOPLASTIC_TRANSFORMATION_CDC25_UP	75	-0.44	-1.61	0.005	0.029	1.000	2860	tags=43%, list=22%, signal=54%
											724	VERHAAK_AML_WITH_NPM1_MUTATED_UP	160	-0.40	-1.61	0.002	0.030	1.000	3354	tags=52%, list=26%, signal=69%
											725	MA_PITUITARY_FETAL_VS_ADULT_DN	16	-0.61	-1.61	0.012	0.030	1.000	4012	tags=75%, list=31%, signal=109%
											726	REACTOME_NETRIN1_SIGNALING	21	-0.57	-1.61	0.025	0.030	1.000	1674	tags=43%, list=13%, signal=49%
											727	ONKEN_UVEAL_MELANOMA_DN	425	-0.36	-1.61	0.000	0.030	1.000	2497	tags=28%, list=19%, signal=34%
											728	MATTIOLI_MULTIPLE_MYELOMA_WITH_14Q32_TRANSLOCATIONS	27	-0.55	-1.61	0.007	0.030	1.000	3472	tags=59%, list=27%, signal=81%
											729	REACTOME_NEGATIVE_REGULATORS_OF_RIG_I_MDA5_SIGNALING	30	-0.52	-1.61	0.009	0.030	1.000	2873	tags=40%, list=22%, signal=51%
											730	HOFMANN_CELL_LYMPHOMA_DN	32	-0.52	-1.60	0.011	0.031	1.000	1865	tags=38%, list=14%, signal=44%
											731	ZHANG_RESPONSE_TO_CANTHARIDIN_UP	17	-0.60	-1.60	0.021	0.031	1.000	3255	tags=71%, list=25%, signal=94%
											732	SESTO_RESPONSE_TO_UV_C1	59	-0.46	-1.60	0.008	0.031	1.000	1613	tags=25%, list=12%, signal=29%
											733	RODRIGUES_NTN1_TARGETS_DN	112	-0.41	-1.60	0.003	0.031	1.000	3324	tags=49%, list=26%, signal=65%
											734	XU_CREBBP_TARGETS_DN	37	-0.49	-1.60	0.012	0.031	1.000	2061	tags=43%, list=16%, signal=51%
											735	WEINMANN_ADAPTATION_TO_HYPOXIA_DN	21	-0.58	-1.60	0.018	0.031	1.000	2568	tags=43%, list=20%, signal=53%
											736	MUNSHI_MULTIPLE_MYELOMA_UP	71	-0.44	-1.60	0.002	0.031	1.000	2085	tags=30%, list=16%, signal=35%
											737	PETROVA_ENDOTHELIUM_LYMPHATIC_VS_BLOOD_DN	110	-0.42	-1.60	0.005	0.031	1.000	3013	tags=38%, list=23%, signal=49%
											738	REACTOME_NEURONAL_SYSTEM	118	-0.41	-1.60	0.002	0.031	1.000	3056	tags=40%, list=24%, signal=52%
											739	REACTOME_ANTIGEN_ACTIVATES_B_CELL_RECEPTOR_LEADING_TO_GENERATION_OF_SECOND_MESSENGERS	27	-0.55	-1.60	0.009	0.031	1.000	3751	tags=67%, list=29%, signal=94%
											740	REACTOME_CTNNB1_PHOSPHORYLATION_CASCADE	15	-0.62	-1.60	0.023	0.032	1.000	3519	tags=60%, list=27%, signal=82%
											741	DORN_ADENOVIRUS_INFECTION_12HR_DN	27	-0.54	-1.60	0.019	0.032	1.000	2977	tags=52%, list=23%, signal=67%
											742	OSADA_ASCL1_TARGETS_DN	17	-0.61	-1.60	0.023	0.032	1.000	1497	tags=47%, list=12%, signal=53%
											743	ST_GA12_PATHWAY	19	-0.58	-1.60	0.024	0.032	1.000	2332	tags=47%, list=18%, signal=58%
											744	DER_IFN_BETA_RESPONSE_UP	94	-0.43	-1.60	0.005	0.032	1.000	2394	tags=35%, list=18%, signal=43%
											745	DER_IFN_ALPHA_RESPONSE_UP	69	-0.44	-1.60	0.005	0.032	1.000	4010	tags=57%, list=31%, signal=81%
											746	REACTOME_PRE_NOTCH_TRANSCRIPTION_AND_TRANSLATION	21	-0.58	-1.60	0.016	0.032	1.000	1425	tags=43%, list=11%, signal=48%
											747	SHEDDEN_LUNG_CANCER_GOOD_SURVIVAL_A4	135	-0.40	-1.60	0.002	0.032	1.000	2179	tags=31%, list=17%, signal=37%
											748	CHEBOTAEV_GR_TARGETS_UP	48	-0.48	-1.60	0.008	0.032	1.000	2679	tags=40%, list=21%, signal=50%
											749	NAKAMURA_TUMOR_ZONE_PERIPHERAL_VS_CENTRAL_DN	481	-0.35	-1.60	0.000	0.032	1.000	3076	tags=36%, list=24%, signal=45%
											750	UZONYI_RESPONSE_TO_LEUKOTRIENE_AND_THROMBIN	30	-0.52	-1.59	0.012	0.033	1.000	2436	tags=40%, list=19%, signal=49%
											751	PID_CD8_TCR_PATHWAY	46	-0.48	-1.59	0.009	0.032	1.000	4238	tags=72%, list=33%, signal=106%
											752	STEARMAN_LUNG_CANCER_EARLY_VS_LATE_UP	110	-0.41	-1.59	0.002	0.033	1.000	3550	tags=45%, list=27%, signal=61%
											753	LU_AGING_BRAIN_DN	104	-0.42	-1.59	0.002	0.033	1.000	2048	tags=30%, list=16%, signal=35%
											754	SENGUPTA_EBNA1_ANTICORRELATED	116	-0.41	-1.59	0.002	0.033	1.000	2141	tags=31%, list=17%, signal=37%
											755	HOELZEL_NF1_TARGETS_UP	69	-0.44	-1.59	0.002	0.033	1.000	2766	tags=42%, list=21%, signal=53%
											756	BOYLAN_MULTIPLE_MYELOMA_PCA3_DN	58	-0.46	-1.59	0.003	0.033	1.000	3421	tags=50%, list=26%, signal=68%
											757	KEGG_O_GLYCAN_BIOSYNTHESIS	16	-0.62	-1.59	0.030	0.033	1.000	2727	tags=50%, list=21%, signal=63%
											758	BIOCARTA_GH_PATHWAY	22	-0.56	-1.59	0.025	0.033	1.000	2549	tags=55%, list=20%, signal=68%
											759	IGLESIAS_E2F_TARGETS_UP	113	-0.41	-1.59	0.002	0.033	1.000	2652	tags=34%, list=20%, signal=42%
											760	MANALO_HYPOXIA_UP	135	-0.40	-1.59	0.002	0.034	1.000	2982	tags=36%, list=23%, signal=47%
											761	CHAUHAN_RESPONSE_TO_METHOXYESTRADIOL_DN	98	-0.41	-1.59	0.000	0.034	1.000	2340	tags=35%, list=18%, signal=42%
											762	KEGG_ERBB_SIGNALING_PATHWAY	68	-0.44	-1.59	0.007	0.034	1.000	2036	tags=35%, list=16%, signal=42%
											763	REACTOME_SIGNALLING_TO_RAS	23	-0.55	-1.59	0.025	0.034	1.000	2374	tags=43%, list=18%, signal=53%
											764	PID_HDAC_CLASSI_PATHWAY	63	-0.46	-1.59	0.008	0.034	1.000	2326	tags=37%, list=18%, signal=44%
											765	REACTOME_ION_CHANNEL_TRANSPORT	19	-0.58	-1.59	0.030	0.034	1.000	875	tags=37%, list=7%, signal=39%
											766	KOKKINAKIS_METHIONINE_DEPRIVATION_48HR_UP	103	-0.41	-1.59	0.000	0.034	1.000	1403	tags=26%, list=11%, signal=29%
											767	FALVELLA_SMOKERS_WITH_LUNG_CANCER	54	-0.46	-1.59	0.007	0.034	1.000	2653	tags=41%, list=20%, signal=51%
											768	BROWNE_HCMV_INFECTION_16HR_UP	189	-0.38	-1.59	0.003	0.034	1.000	3297	tags=38%, list=25%, signal=50%
											769	REACTOME_INHIBITION_OF_INSULIN_SECRETION_BY_ADRENALINE_NORADRENALINE	15	-0.61	-1.59	0.018	0.034	1.000	2768	tags=47%, list=21%, signal=59%
											770	PID_AMB2_NEUTROPHILS_PATHWAY	27	-0.53	-1.58	0.021	0.035	1.000	2553	tags=67%, list=20%, signal=83%
											771	REACTOME_INFLAMMASOMES	16	-0.60	-1.58	0.032	0.035	1.000	2801	tags=50%, list=22%, signal=64%
											772	PID_RET_PATHWAY	31	-0.52	-1.58	0.018	0.035	1.000	2549	tags=55%, list=20%, signal=68%
											773	REACTOME_ION_TRANSPORT_BY_P_TYPE_ATPASES	18	-0.59	-1.58	0.029	0.035	1.000	875	tags=39%, list=7%, signal=42%
											774	JOHNSTONE_PARVB_TARGETS_2_DN	292	-0.36	-1.58	0.000	0.035	1.000	3183	tags=38%, list=25%, signal=49%
											775	ST_PHOSPHOINOSITIDE_3_KINASE_PATHWAY	33	-0.50	-1.58	0.018	0.035	1.000	3175	tags=61%, list=25%, signal=80%
											776	GENTILE_UV_RESPONSE_CLUSTER_D7	38	-0.49	-1.58	0.027	0.035	1.000	1796	tags=42%, list=14%, signal=49%
											777	LINDGREN_BLADDER_CANCER_HIGH_RECURRENCE	34	-0.51	-1.58	0.014	0.036	1.000	2105	tags=38%, list=16%, signal=46%
											778	WEIGEL_OXIDATIVE_STRESS_BY_HNE_AND_TBH	51	-0.46	-1.58	0.002	0.036	1.000	3160	tags=47%, list=24%, signal=62%
											779	PID_SMAD2_3NUCLEAR_PATHWAY	67	-0.44	-1.58	0.007	0.036	1.000	3283	tags=46%, list=25%, signal=62%
											780	NIELSEN_GIST	79	-0.43	-1.58	0.004	0.036	1.000	2108	tags=28%, list=16%, signal=33%
											781	GRUETZMANN_PANCREATIC_CANCER_UP	299	-0.36	-1.58	0.000	0.037	1.000	2974	tags=35%, list=23%, signal=45%
											782	REACTOME_G_ALPHA_Q_SIGNALLING_EVENTS	79	-0.43	-1.58	0.003	0.037	1.000	1518	tags=25%, list=12%, signal=29%
											783	GAUSSMANN_MLL_AF4_FUSION_TARGETS_C_UP	127	-0.40	-1.58	0.002	0.037	1.000	2560	tags=35%, list=20%, signal=43%
											784	BIOCARTA_EPO_PATHWAY	18	-0.57	-1.57	0.038	0.037	1.000	2171	tags=56%, list=17%, signal=67%
											785	TAVOR_CEBPA_TARGETS_UP	42	-0.48	-1.57	0.011	0.037	1.000	3623	tags=62%, list=28%, signal=86%
											786	MUELLER_METHYLATED_IN_GLIOBLASTOMA	15	-0.61	-1.57	0.037	0.037	1.000	3023	tags=40%, list=23%, signal=52%
											787	HELLER_SILENCED_BY_METHYLATION_DN	84	-0.42	-1.57	0.003	0.038	1.000	1407	tags=23%, list=11%, signal=25%
											788	ST_P38_MAPK_PATHWAY	37	-0.50	-1.57	0.014	0.038	1.000	2917	tags=54%, list=23%, signal=70%
											789	ONO_AML1_TARGETS_DN	31	-0.51	-1.57	0.018	0.038	1.000	1920	tags=35%, list=15%, signal=42%
											790	BOYLAN_MULTIPLE_MYELOMA_PCA1_UP	69	-0.44	-1.57	0.008	0.038	1.000	3705	tags=59%, list=29%, signal=83%
											791	WIELAND_UP_BY_HBV_INFECTION	95	-0.41	-1.57	0.003	0.038	1.000	3310	tags=45%, list=26%, signal=60%
											792	ASTON_MAJOR_DEPRESSIVE_DISORDER_DN	114	-0.40	-1.57	0.002	0.038	1.000	3052	tags=42%, list=24%, signal=55%
											793	SCHRAMM_INHBA_TARGETS_DN	19	-0.57	-1.57	0.019	0.038	1.000	2048	tags=47%, list=16%, signal=56%
											794	BROWNE_HCMV_INFECTION_2HR_DN	33	-0.51	-1.57	0.014	0.038	1.000	1744	tags=36%, list=13%, signal=42%
											795	LINDSTEDT_DENDRITIC_CELL_MATURATION_C	58	-0.45	-1.57	0.016	0.038	1.000	3105	tags=43%, list=24%, signal=56%
											796	REACTOME_MEIOTIC_SYNAPSIS	50	-0.46	-1.57	0.012	0.038	1.000	4773	tags=64%, list=37%, signal=101%
											797	MAHADEVAN_RESPONSE_TO_MP470_DN	15	-0.60	-1.57	0.030	0.038	1.000	2331	tags=40%, list=18%, signal=49%
											798	SHAFFER_IRF4_MULTIPLE_MYELOMA_PROGRAM	31	-0.51	-1.57	0.018	0.039	1.000	971	tags=23%, list=7%, signal=24%
											799	VALK_AML_CLUSTER_11	35	-0.51	-1.57	0.017	0.039	1.000	2774	tags=54%, list=21%, signal=69%
											800	BHAT_ESR1_TARGETS_NOT_VIA_AKT1_DN	59	-0.45	-1.57	0.008	0.039	1.000	1806	tags=34%, list=14%, signal=39%
											801	BIOCARTA_DEATH_PATHWAY	32	-0.50	-1.57	0.018	0.039	1.000	2932	tags=50%, list=23%, signal=64%
											802	REACTOME_SEMA4D_IN_SEMAPHORIN_SIGNALING	25	-0.54	-1.57	0.017	0.039	1.000	2871	tags=60%, list=22%, signal=77%
											803	BASAKI_YBX1_TARGETS_DN	291	-0.36	-1.57	0.000	0.039	1.000	2847	tags=36%, list=22%, signal=45%
											804	SENESE_HDAC2_TARGETS_UP	89	-0.42	-1.57	0.003	0.039	1.000	3508	tags=49%, list=27%, signal=67%
											805	PID_NEPHRIN_NEPH1_PATHWAY	24	-0.56	-1.57	0.031	0.039	1.000	1631	tags=46%, list=13%, signal=52%
											806	TERAO_AOX4_TARGETS_HG_UP	27	-0.53	-1.57	0.014	0.039	1.000	2665	tags=56%, list=21%, signal=70%
											807	REACTOME_REGULATION_OF_INSULIN_SECRETION	50	-0.46	-1.57	0.018	0.039	1.000	2889	tags=38%, list=22%, signal=49%
											808	THUM_SYSTOLIC_HEART_FAILURE_DN	169	-0.38	-1.56	0.000	0.039	1.000	3278	tags=40%, list=25%, signal=52%
											809	KEGG_PATHWAYS_IN_CANCER	219	-0.37	-1.56	0.000	0.040	1.000	2036	tags=29%, list=16%, signal=34%
											810	CASORELLI_ACUTE_PROMYELOCYTIC_LEUKEMIA_UP	157	-0.39	-1.56	0.003	0.040	1.000	3282	tags=46%, list=25%, signal=61%
											811	GARY_CD5_TARGETS_UP	442	-0.34	-1.56	0.000	0.040	1.000	3023	tags=36%, list=23%, signal=46%
											812	KANG_IMMORTALIZED_BY_TERT_UP	49	-0.46	-1.56	0.009	0.040	1.000	3324	tags=37%, list=26%, signal=49%
											813	BILANGES_SERUM_SENSITIVE_VIA_TSC2	31	-0.51	-1.56	0.017	0.040	1.000	3066	tags=42%, list=24%, signal=55%
											814	WIERENGA_STAT5A_TARGETS_GROUP2	51	-0.46	-1.56	0.017	0.040	1.000	2305	tags=37%, list=18%, signal=45%
											815	HERNANDEZ_MITOTIC_ARREST_BY_DOCETAXEL_1_UP	15	-0.60	-1.56	0.035	0.040	1.000	3123	tags=67%, list=24%, signal=88%
											816	ZHANG_TARGETS_OF_EWSR1_FLI1_FUSION	67	-0.44	-1.56	0.009	0.040	1.000	2168	tags=28%, list=17%, signal=34%
											817	KEGG_PATHOGENIC_ESCHERICHIA_COLI_INFECTION	42	-0.47	-1.56	0.023	0.040	1.000	3484	tags=50%, list=27%, signal=68%
											818	BENNETT_SYSTEMIC_LUPUS_ERYTHEMATOSUS	30	-0.51	-1.56	0.025	0.040	1.000	2538	tags=47%, list=20%, signal=58%
											819	PID_P38_MK2_PATHWAY	19	-0.58	-1.56	0.026	0.040	1.000	3378	tags=58%, list=26%, signal=78%
											820	CHANDRAN_METASTASIS_UP	174	-0.38	-1.56	0.000	0.040	1.000	2670	tags=34%, list=21%, signal=43%
											821	WOO_LIVER_CANCER_RECURRENCE_UP	78	-0.42	-1.56	0.008	0.040	1.000	1310	tags=21%, list=10%, signal=23%
											822	ST_INTEGRIN_SIGNALING_PATHWAY	63	-0.44	-1.56	0.008	0.041	1.000	2322	tags=41%, list=18%, signal=50%
											823	GU_PDEF_TARGETS_UP	41	-0.48	-1.56	0.019	0.041	1.000	2800	tags=39%, list=22%, signal=50%
											824	KEGG_GAP_JUNCTION	52	-0.46	-1.56	0.007	0.041	1.000	2120	tags=33%, list=16%, signal=39%
											825	KEGG_SYSTEMIC_LUPUS_ERYTHEMATOSUS	90	-0.41	-1.56	0.002	0.041	1.000	3280	tags=43%, list=25%, signal=58%
											826	HEDENFALK_BREAST_CANCER_BRACX_DN	19	-0.57	-1.56	0.021	0.041	1.000	2045	tags=47%, list=16%, signal=56%
											827	REACTOME_DOWNSTREAM_SIGNAL_TRANSDUCTION	77	-0.43	-1.56	0.002	0.041	1.000	2252	tags=39%, list=17%, signal=47%
											828	REACTOME_SIGNALING_BY_SCF_KIT	73	-0.42	-1.56	0.008	0.041	1.000	2845	tags=44%, list=22%, signal=56%
											829	LU_EZH2_TARGETS_DN	313	-0.36	-1.56	0.000	0.042	1.000	2891	tags=32%, list=22%, signal=40%
											830	BEIER_GLIOMA_STEM_CELL_DN	57	-0.45	-1.55	0.012	0.042	1.000	4299	tags=56%, list=33%, signal=84%
											831	REACTOME_SIGNALING_BY_PDGF	85	-0.42	-1.55	0.000	0.042	1.000	2252	tags=38%, list=17%, signal=45%
											832	REACTOME_EGFR_DOWNREGULATION	20	-0.55	-1.55	0.039	0.042	1.000	3628	tags=55%, list=28%, signal=76%
											833	GOBERT_CORE_OLIGODENDROCYTE_DIFFERENTIATION	28	-0.53	-1.55	0.029	0.042	1.000	1799	tags=39%, list=14%, signal=46%
											834	NAKAYAMA_FRA2_TARGETS	37	-0.49	-1.55	0.022	0.043	1.000	2982	tags=49%, list=23%, signal=63%
											835	MARSON_FOXP3_TARGETS_UP	60	-0.45	-1.55	0.012	0.043	1.000	3424	tags=52%, list=26%, signal=70%
											836	MIKKELSEN_MCV6_ICP_WITH_H3K27ME3	20	-0.56	-1.55	0.022	0.043	1.000	3505	tags=55%, list=27%, signal=75%
											837	BIOCARTA_NOS1_PATHWAY	15	-0.58	-1.55	0.047	0.043	1.000	3355	tags=60%, list=26%, signal=81%
											838	KYNG_DNA_DAMAGE_DN	158	-0.38	-1.55	0.002	0.043	1.000	3001	tags=37%, list=23%, signal=47%
											839	YAMAZAKI_TCEB3_TARGETS_UP	131	-0.39	-1.55	0.003	0.043	1.000	2564	tags=33%, list=20%, signal=41%
											840	KEGG_NEUROACTIVE_LIGAND_RECEPTOR_INTERACTION	74	-0.42	-1.55	0.009	0.044	1.000	1827	tags=22%, list=14%, signal=25%
											841	YAO_TEMPORAL_RESPONSE_TO_PROGESTERONE_CLUSTER_1	51	-0.45	-1.55	0.009	0.044	1.000	3112	tags=47%, list=24%, signal=62%
											842	PID_S1P_META_PATHWAY	17	-0.59	-1.55	0.032	0.044	1.000	2740	tags=65%, list=21%, signal=82%
											843	PID_LYMPH_ANGIOGENESIS_PATHWAY	18	-0.58	-1.55	0.039	0.044	1.000	2121	tags=50%, list=16%, signal=60%
											844	JOHANSSON_BRAIN_CANCER_EARLY_VS_LATE_DN	35	-0.49	-1.55	0.029	0.044	1.000	1696	tags=29%, list=13%, signal=33%
											845	ONO_AML1_TARGETS_UP	17	-0.58	-1.55	0.032	0.044	1.000	1814	tags=53%, list=14%, signal=61%
											846	NOJIMA_SFRP2_TARGETS_UP	23	-0.54	-1.55	0.021	0.044	1.000	2482	tags=48%, list=19%, signal=59%
											847	LINDGREN_BLADDER_CANCER_CLUSTER_2A_DN	125	-0.39	-1.54	0.002	0.045	1.000	2457	tags=34%, list=19%, signal=42%
											848	FLECHNER_PBL_KIDNEY_TRANSPLANT_REJECTED_VS_OK_DN	49	-0.46	-1.54	0.010	0.045	1.000	1910	tags=29%, list=15%, signal=33%
											849	DORSAM_HOXA9_TARGETS_DN	29	-0.50	-1.54	0.023	0.045	1.000	3031	tags=45%, list=23%, signal=58%
											850	REACTOME_TRANSCRIPTIONAL_ACTIVITY_OF_SMAD2_SMAD3_SMAD4_HETEROTRIMER	34	-0.49	-1.54	0.016	0.045	1.000	3170	tags=44%, list=24%, signal=58%
											851	LEE_AGING_CEREBELLUM_UP	66	-0.44	-1.54	0.007	0.046	1.000	3050	tags=36%, list=24%, signal=47%
											852	REACTOME_TRANSMISSION_ACROSS_CHEMICAL_SYNAPSES	84	-0.41	-1.54	0.005	0.046	1.000	2994	tags=42%, list=23%, signal=54%
											853	HAHTOLA_SEZARY_SYNDROM_UP	87	-0.41	-1.54	0.008	0.046	1.000	2874	tags=39%, list=22%, signal=50%
											854	KEGG_MTOR_SIGNALING_PATHWAY	44	-0.47	-1.54	0.021	0.046	1.000	3895	tags=52%, list=30%, signal=74%
											855	BOWIE_RESPONSE_TO_TAMOXIFEN	18	-0.58	-1.54	0.041	0.046	1.000	2763	tags=56%, list=21%, signal=71%
											856	PHONG_TNF_RESPONSE_VIA_P38_COMPLETE	196	-0.37	-1.54	0.000	0.046	1.000	2352	tags=31%, list=18%, signal=37%
											857	YAO_TEMPORAL_RESPONSE_TO_PROGESTERONE_CLUSTER_5	16	-0.60	-1.54	0.035	0.046	1.000	2007	tags=50%, list=15%, signal=59%
											858	KEGG_PRIMARY_IMMUNODEFICIENCY	27	-0.52	-1.54	0.022	0.046	1.000	3751	tags=67%, list=29%, signal=94%
											859	PID_NFAT_TFPATHWAY	30	-0.50	-1.54	0.032	0.047	1.000	1594	tags=37%, list=12%, signal=42%
											860	BLUM_RESPONSE_TO_SALIRASIB_UP	223	-0.36	-1.54	0.001	0.047	1.000	3097	tags=39%, list=24%, signal=50%
											861	BONOME_OVARIAN_CANCER_POOR_SURVIVAL_UP	19	-0.56	-1.54	0.040	0.047	1.000	1502	tags=32%, list=12%, signal=36%
											862	NGUYEN_NOTCH1_TARGETS_DN	73	-0.42	-1.54	0.008	0.047	1.000	2344	tags=33%, list=18%, signal=40%
											863	REACTOME_ACTIVATED_TAK1_MEDIATES_P38_MAPK_ACTIVATION	17	-0.59	-1.53	0.043	0.047	1.000	3087	tags=65%, list=24%, signal=85%
											864	BROWNE_HCMV_INFECTION_30MIN_DN	87	-0.41	-1.53	0.007	0.048	1.000	2871	tags=34%, list=22%, signal=44%
											865	KOBAYASHI_EGFR_SIGNALING_24HR_UP	75	-0.42	-1.53	0.010	0.048	1.000	3302	tags=44%, list=25%, signal=59%
											866	DACOSTA_UV_RESPONSE_VIA_ERCC3_XPCS_DN	70	-0.42	-1.53	0.010	0.048	1.000	3837	tags=57%, list=30%, signal=81%
											867	REACTOME_SIGNAL_TRANSDUCTION_BY_L1	29	-0.50	-1.53	0.027	0.048	1.000	2121	tags=41%, list=16%, signal=49%
											868	SIG_IL4RECEPTOR_IN_B_LYPHOCYTES	25	-0.52	-1.53	0.032	0.048	1.000	2619	tags=52%, list=20%, signal=65%
											869	LABBE_WNT3A_TARGETS_DN	53	-0.45	-1.53	0.012	0.048	1.000	3411	tags=53%, list=26%, signal=71%
											870	MCDOWELL_ACUTE_LUNG_INJURY_UP	29	-0.51	-1.53	0.025	0.048	1.000	1541	tags=48%, list=12%, signal=55%
											871	KEGG_TYPE_II_DIABETES_MELLITUS	27	-0.51	-1.53	0.019	0.048	1.000	1921	tags=33%, list=15%, signal=39%
											872	FERRANDO_T_ALL_WITH_MLL_ENL_FUSION_UP	75	-0.42	-1.53	0.008	0.049	1.000	3485	tags=41%, list=27%, signal=56%
											873	TORCHIA_TARGETS_OF_EWSR1_FLI1_FUSION_DN	263	-0.35	-1.53	0.000	0.049	1.000	2887	tags=35%, list=22%, signal=44%
											874	KENNY_CTNNB1_TARGETS_DN	44	-0.47	-1.53	0.019	0.049	1.000	2834	tags=43%, list=22%, signal=55%
											875	SMID_BREAST_CANCER_LUMINAL_A_UP	31	-0.50	-1.53	0.022	0.049	1.000	1770	tags=29%, list=14%, signal=34%
											876	KEGG_SMALL_CELL_LUNG_CANCER	67	-0.43	-1.53	0.011	0.049	1.000	2069	tags=33%, list=16%, signal=39%
