# Supplementary material for: FLT3N676K drives acute myeloid leukemia in a xenograft model of KMT2A-MLLT3 leukemogenesis
Source: Leukemia. 2019 Apr 5;33(9):2310–4. doi: 10.1038/s41375-019-0465-1 (PMC6756218; doi:10.1038/s41375-019-0465-1)
Supplement: Supplementary file 8 — Supplementary Data 7 [file 41375_2019_465_MOESM8_ESM.xlsx]

## Sheet: Blad1
Preranked_c2all
KMT2A-MLLT3+FLT3-N676K_AML											KMT2A-MLLT3_AML
	Gene Set	Size	ES	NES	NOM p-val	FDR q-val	FWER p-val	RANK AT MAX	LEADING EDGE			Gene Set	Size	ES	NES	NOM p-val	FDR q-val	FWER p-val	RANK AT MAX	LEADING EDGE
1	KOBAYASHI_EGFR_SIGNALING_24HR_DN	229	0.80	3.59	0.000	0.000	0.000	1939	tags=76%, list=13%, signal=87%		1	REACTOME_GENERIC_TRANSCRIPTION_PATHWAY	290	-0.54	-2.59	0.000	0.000	0.000	3646	tags=52%, list=25%, signal=69%
2	MANALO_HYPOXIA_DN	274	0.75	3.48	0.000	0.000	0.000	2267	tags=68%, list=16%, signal=79%		2	WANG_RESPONSE_TO_GSK3_INHIBITOR_SB216763_UP	341	-0.51	-2.47	0.000	0.000	0.000	3682	tags=47%, list=25%, signal=61%
3	SOTIRIOU_BREAST_CANCER_GRADE_1_VS_3_UP	146	0.81	3.45	0.000	0.000	0.000	1731	tags=80%, list=12%, signal=90%		3	REACTOME_PEPTIDE_CHAIN_ELONGATION	84	-0.56	-2.26	0.000	0.000	0.000	5269	tags=83%, list=36%, signal=130%
4	DUTERTRE_ESTRADIOL_RESPONSE_24HR_UP	287	0.75	3.44	0.000	0.000	0.000	1967	tags=66%, list=14%, signal=75%		4	KEGG_RIBOSOME	85	-0.51	-2.09	0.000	0.007	0.040	5177	tags=78%, list=36%, signal=120%
5	BERENJENO_TRANSFORMED_BY_RHOA_UP	492	0.70	3.42	0.000	0.000	0.000	1960	tags=54%, list=13%, signal=60%		5	RODRIGUES_DCC_TARGETS_DN	108	-0.49	-2.08	0.000	0.007	0.048	3492	tags=41%, list=24%, signal=53%
6	ROSTY_CERVICAL_CANCER_PROLIFERATION_CLUSTER	136	0.81	3.41	0.000	0.000	0.000	1879	tags=81%, list=13%, signal=92%		6	WINNEPENNINCKX_MELANOMA_METASTASIS_DN	32	-0.62	-2.05	0.000	0.008	0.069	2494	tags=47%, list=17%, signal=56%
7	ZHANG_TLX_TARGETS_60HR_DN	259	0.74	3.40	0.000	0.000	0.000	1879	tags=66%, list=13%, signal=74%		7	NIKOLSKY_BREAST_CANCER_19Q13.1_AMPLICON	19	-0.71	-2.03	0.000	0.011	0.104	3594	tags=84%, list=25%, signal=112%
8	SHEDDEN_LUNG_CANCER_POOR_SURVIVAL_A6	400	0.71	3.37	0.000	0.000	0.000	2582	tags=63%, list=18%, signal=74%		8	ZHENG_FOXP3_TARGETS_IN_T_LYMPHOCYTE_DN	29	-0.62	-2.00	0.000	0.015	0.170	3187	tags=55%, list=22%, signal=71%
9	PENG_GLUTAMINE_DEPRIVATION_DN	321	0.72	3.34	0.000	0.000	0.000	2098	tags=56%, list=14%, signal=64%		9	CHEN_HOXA5_TARGETS_9HR_UP	200	-0.42	-1.94	0.000	0.030	0.340	3331	tags=41%, list=23%, signal=52%
10	PENG_LEUCINE_DEPRIVATION_DN	180	0.76	3.30	0.000	0.000	0.000	1485	tags=60%, list=10%, signal=66%		10	ZHENG_FOXP3_TARGETS_IN_THYMUS_UP	173	-0.42	-1.91	0.000	0.044	0.493	2413	tags=31%, list=17%, signal=36%
11	TARTE_PLASMA_CELL_VS_PLASMABLAST_DN	303	0.72	3.30	0.000	0.000	0.000	1858	tags=56%, list=13%, signal=63%
12	WANG_RESPONSE_TO_GSK3_INHIBITOR_SB216763_DN	338	0.71	3.30	0.000	0.000	0.000	2105	tags=58%, list=14%, signal=67%
13	WONG_EMBRYONIC_STEM_CELL_CORE	324	0.70	3.29	0.000	0.000	0.000	2229	tags=59%, list=15%, signal=68%
14	ZHOU_CELL_CYCLE_GENES_IN_IR_RESPONSE_24HR	115	0.81	3.29	0.000	0.000	0.000	1836	tags=77%, list=13%, signal=88%
15	MUELLER_PLURINET	281	0.72	3.29	0.000	0.000	0.000	2024	tags=58%, list=14%, signal=66%
16	WHITEFORD_PEDIATRIC_CANCER_MARKERS	108	0.80	3.28	0.000	0.000	0.000	1879	tags=78%, list=13%, signal=89%
17	WINNEPENNINCKX_MELANOMA_METASTASIS_UP	148	0.76	3.26	0.000	0.000	0.000	1879	tags=72%, list=13%, signal=82%
18	HOFFMANN_LARGE_TO_SMALL_PRE_BII_LYMPHOCYTE_UP	155	0.76	3.26	0.000	0.000	0.000	2074	tags=68%, list=14%, signal=78%
19	GRAHAM_NORMAL_QUIESCENT_VS_NORMAL_DIVIDING_DN	85	0.83	3.25	0.000	0.000	0.000	1879	tags=79%, list=13%, signal=90%
20	REACTOME_DNA_REPLICATION	183	0.73	3.25	0.000	0.000	0.000	2358	tags=66%, list=16%, signal=78%
21	MARKEY_RB1_ACUTE_LOF_UP	213	0.71	3.24	0.000	0.000	0.000	1939	tags=58%, list=13%, signal=66%
22	GRAHAM_CML_DIVIDING_VS_NORMAL_QUIESCENT_UP	172	0.74	3.24	0.000	0.000	0.000	1987	tags=65%, list=14%, signal=75%
23	CHANG_CYCLING_GENES	140	0.76	3.23	0.000	0.000	0.000	2148	tags=76%, list=15%, signal=88%
24	CROONQUIST_IL6_DEPRIVATION_DN	95	0.82	3.22	0.000	0.000	0.000	1965	tags=83%, list=14%, signal=96%
25	MISSIAGLIA_REGULATED_BY_METHYLATION_DN	113	0.79	3.22	0.000	0.000	0.000	1900	tags=69%, list=13%, signal=79%
26	CROONQUIST_NRAS_SIGNALING_DN	71	0.84	3.21	0.000	0.000	0.000	1782	tags=86%, list=12%, signal=97%
27	ZHOU_CELL_CYCLE_GENES_IN_IR_RESPONSE_6HR	80	0.82	3.19	0.000	0.000	0.000	1939	tags=84%, list=13%, signal=96%
28	PENG_RAPAMYCIN_RESPONSE_DN	236	0.71	3.19	0.000	0.000	0.000	1506	tags=49%, list=10%, signal=54%
29	RUIZ_TNC_TARGETS_DN	125	0.76	3.17	0.000	0.000	0.000	1288	tags=56%, list=9%, signal=61%
30	BENPORATH_PROLIFERATION	136	0.75	3.17	0.000	0.000	0.000	1969	tags=63%, list=14%, signal=72%
31	SARRIO_EPITHELIAL_MESENCHYMAL_TRANSITION_UP	159	0.74	3.16	0.000	0.000	0.000	2016	tags=65%, list=14%, signal=74%
32	CHANG_CORE_SERUM_RESPONSE_UP	191	0.72	3.15	0.000	0.000	0.000	2006	tags=57%, list=14%, signal=65%
33	BLUM_RESPONSE_TO_SALIRASIB_DN	318	0.68	3.15	0.000	0.000	0.000	1755	tags=53%, list=12%, signal=59%
34	FOURNIER_ACINAR_DEVELOPMENT_LATE_2	260	0.69	3.14	0.000	0.000	0.000	2158	tags=57%, list=15%, signal=66%
35	REACTOME_MITOTIC_M_M_G1_PHASES	163	0.73	3.14	0.000	0.000	0.000	2625	tags=69%, list=18%, signal=83%
36	VECCHI_GASTRIC_CANCER_EARLY_UP	348	0.66	3.09	0.000	0.000	0.000	2191	tags=53%, list=15%, signal=61%
37	MORI_IMMATURE_B_LYMPHOCYTE_DN	90	0.77	3.09	0.000	0.000	0.000	2401	tags=77%, list=17%, signal=91%
38	MORI_LARGE_PRE_BII_LYMPHOCYTE_UP	83	0.79	3.08	0.000	0.000	0.000	1965	tags=72%, list=14%, signal=83%
39	REACTOME_CELL_CYCLE_MITOTIC	300	0.67	3.07	0.000	0.000	0.000	2199	tags=54%, list=15%, signal=63%
40	LINDGREN_BLADDER_CANCER_CLUSTER_3_UP	293	0.66	3.06	0.000	0.000	0.000	2569	tags=52%, list=18%, signal=62%
41	REACTOME_S_PHASE	106	0.74	3.05	0.000	0.000	0.000	2353	tags=67%, list=16%, signal=79%
42	RHODES_UNDIFFERENTIATED_CANCER	66	0.81	3.04	0.000	0.000	0.000	1519	tags=73%, list=10%, signal=81%
43	BASAKI_YBX1_TARGETS_UP	246	0.67	3.04	0.000	0.000	0.000	1802	tags=55%, list=12%, signal=62%
44	BURTON_ADIPOGENESIS_3	96	0.75	3.01	0.000	0.000	0.000	1731	tags=68%, list=12%, signal=76%
45	KONG_E2F3_TARGETS	95	0.75	3.01	0.000	0.000	0.000	1809	tags=67%, list=12%, signal=76%
46	ISHIDA_E2F_TARGETS	51	0.85	3.00	0.000	0.000	0.000	1939	tags=92%, list=13%, signal=106%
47	PUJANA_XPRSS_INT_NETWORK	166	0.69	2.99	0.000	0.000	0.000	2606	tags=64%, list=18%, signal=78%
48	REACTOME_SYNTHESIS_OF_DNA	90	0.76	2.99	0.000	0.000	0.000	2353	tags=70%, list=16%, signal=83%
49	REACTOME_CELL_CYCLE	379	0.63	2.98	0.000	0.000	0.000	2199	tags=48%, list=15%, signal=55%
50	FEVR_CTNNB1_TARGETS_DN	496	0.61	2.96	0.000	0.000	0.000	2145	tags=47%, list=15%, signal=53%
51	REACTOME_CELL_CYCLE_CHECKPOINTS	111	0.72	2.96	0.000	0.000	0.000	2353	tags=62%, list=16%, signal=74%
52	REACTOME_G1_S_TRANSITION	104	0.74	2.96	0.000	0.000	0.000	2353	tags=66%, list=16%, signal=79%
53	ZHANG_TLX_TARGETS_DN	85	0.76	2.95	0.000	0.000	0.000	1860	tags=73%, list=13%, signal=83%
54	HORIUCHI_WTAP_TARGETS_DN	281	0.64	2.95	0.000	0.000	0.000	2246	tags=52%, list=15%, signal=61%
55	CHIANG_LIVER_CANCER_SUBCLASS_PROLIFERATION_UP	159	0.69	2.94	0.000	0.000	0.000	2126	tags=56%, list=15%, signal=65%
56	BIDUS_METASTASIS_UP	202	0.66	2.94	0.000	0.000	0.000	2389	tags=52%, list=16%, signal=61%
57	BOYAULT_LIVER_CANCER_SUBCLASS_G3_UP	180	0.67	2.94	0.000	0.000	0.000	2510	tags=57%, list=17%, signal=68%
58	KANG_DOXORUBICIN_RESISTANCE_UP	53	0.81	2.94	0.000	0.000	0.000	1854	tags=85%, list=13%, signal=97%
59	REACTOME_M_G1_TRANSITION	77	0.76	2.93	0.000	0.000	0.000	2353	tags=70%, list=16%, signal=83%
60	GARCIA_TARGETS_OF_FLI1_AND_DAX1_DN	153	0.69	2.93	0.000	0.000	0.000	2191	tags=52%, list=15%, signal=61%
61	KAUFFMANN_MELANOMA_RELAPSE_UP	59	0.79	2.92	0.000	0.000	0.000	1841	tags=69%, list=13%, signal=79%
62	LI_WILMS_TUMOR_VS_FETAL_KIDNEY_1_DN	144	0.68	2.92	0.000	0.000	0.000	2616	tags=64%, list=18%, signal=77%
63	SONG_TARGETS_OF_IE86_CMV_PROTEIN	60	0.79	2.91	0.000	0.000	0.000	1488	tags=67%, list=10%, signal=74%
64	REN_BOUND_BY_E2F	61	0.80	2.91	0.000	0.000	0.000	1782	tags=70%, list=12%, signal=80%
65	SCHLOSSER_MYC_TARGETS_REPRESSED_BY_SERUM	153	0.69	2.91	0.000	0.000	0.000	2593	tags=59%, list=18%, signal=71%
66	REACTOME_MITOTIC_G1_G1_S_PHASES	128	0.70	2.91	0.000	0.000	0.000	2353	tags=62%, list=16%, signal=73%
67	CHEMNITZ_RESPONSE_TO_PROSTAGLANDIN_E2_UP	128	0.69	2.89	0.000	0.000	0.000	1695	tags=50%, list=12%, signal=56%
68	YU_MYC_TARGETS_UP	40	0.83	2.89	0.000	0.000	0.000	1609	tags=78%, list=11%, signal=87%
69	RHEIN_ALL_GLUCOCORTICOID_THERAPY_DN	345	0.61	2.89	0.000	0.000	0.000	2006	tags=44%, list=14%, signal=50%
70	BASSO_B_LYMPHOCYTE_NETWORK	135	0.68	2.88	0.000	0.000	0.000	1388	tags=44%, list=10%, signal=48%
71	CHIANG_LIVER_CANCER_SUBCLASS_UNANNOTATED_DN	180	0.66	2.87	0.000	0.000	0.000	2891	tags=52%, list=20%, signal=64%
72	OUELLET_OVARIAN_CANCER_INVASIVE_VS_LMP_UP	112	0.69	2.87	0.000	0.000	0.000	2929	tags=63%, list=20%, signal=79%
73	PUJANA_BRCA2_PCC_NETWORK	396	0.61	2.87	0.000	0.000	0.000	2606	tags=52%, list=18%, signal=62%
74	PUJANA_BRCA_CENTERED_NETWORK	117	0.70	2.86	0.000	0.000	0.000	2665	tags=70%, list=18%, signal=85%
75	GARY_CD5_TARGETS_DN	418	0.60	2.86	0.000	0.000	0.000	2397	tags=46%, list=16%, signal=54%
76	SCHUHMACHER_MYC_TARGETS_UP	78	0.73	2.86	0.000	0.000	0.000	1772	tags=59%, list=12%, signal=67%
77	ZHENG_GLIOBLASTOMA_PLASTICITY_UP	181	0.64	2.84	0.000	0.000	0.000	1863	tags=48%, list=13%, signal=54%
78	YAO_TEMPORAL_RESPONSE_TO_PROGESTERONE_CLUSTER_14	133	0.67	2.83	0.000	0.000	0.000	2817	tags=64%, list=19%, signal=79%
79	BURTON_ADIPOGENESIS_PEAK_AT_16HR	39	0.83	2.83	0.000	0.000	0.000	2127	tags=82%, list=15%, signal=96%
80	GRADE_COLON_AND_RECTAL_CANCER_UP	264	0.62	2.83	0.000	0.000	0.000	2914	tags=55%, list=20%, signal=67%
81	WELCSH_BRCA1_TARGETS_DN	137	0.67	2.83	0.000	0.000	0.000	2570	tags=60%, list=18%, signal=72%
82	LY_AGING_OLD_DN	52	0.80	2.82	0.000	0.000	0.000	1559	tags=65%, list=11%, signal=73%
83	DANG_MYC_TARGETS_UP	137	0.67	2.82	0.000	0.000	0.000	2363	tags=54%, list=16%, signal=64%
84	DUTERTRE_ESTRADIOL_RESPONSE_6HR_UP	183	0.63	2.82	0.000	0.000	0.000	2621	tags=54%, list=18%, signal=65%
85	PUJANA_BREAST_CANCER_WITH_BRCA1_MUTATED_UP	55	0.77	2.81	0.000	0.000	0.000	1841	tags=69%, list=13%, signal=79%
86	FRASOR_RESPONSE_TO_SERM_OR_FULVESTRANT_DN	49	0.80	2.80	0.000	0.000	0.000	1559	tags=73%, list=11%, signal=82%
87	FUJII_YBX1_TARGETS_DN	187	0.64	2.80	0.000	0.000	0.000	2372	tags=56%, list=16%, signal=66%
88	WHITFIELD_CELL_CYCLE_LITERATURE	44	0.81	2.79	0.000	0.000	0.000	1559	tags=80%, list=11%, signal=89%
89	ZHAN_MULTIPLE_MYELOMA_PR_UP	41	0.82	2.79	0.000	0.000	0.000	1457	tags=80%, list=10%, signal=89%
90	AFFAR_YY1_TARGETS_DN	178	0.64	2.79	0.000	0.000	0.000	1988	tags=49%, list=14%, signal=56%
91	KAMMINGA_EZH2_TARGETS	40	0.82	2.79	0.000	0.000	0.000	1856	tags=83%, list=13%, signal=94%
92	MORI_PRE_BI_LYMPHOCYTE_UP	76	0.73	2.79	0.000	0.000	0.000	1974	tags=58%, list=14%, signal=67%
93	MENSSEN_MYC_TARGETS	51	0.78	2.79	0.000	0.000	0.000	1037	tags=57%, list=7%, signal=61%
94	FERREIRA_EWINGS_SARCOMA_UNSTABLE_VS_STABLE_UP	146	0.66	2.79	0.000	0.000	0.000	2410	tags=61%, list=17%, signal=72%
95	RHODES_CANCER_META_SIGNATURE	62	0.75	2.78	0.000	0.000	0.000	1345	tags=53%, list=9%, signal=58%
96	LEE_EARLY_T_LYMPHOCYTE_UP	96	0.69	2.78	0.000	0.000	0.000	1608	tags=61%, list=11%, signal=69%
97	FURUKAWA_DUSP6_TARGETS_PCI35_DN	62	0.74	2.78	0.000	0.000	0.000	1811	tags=65%, list=12%, signal=73%
98	LE_EGR2_TARGETS_UP	98	0.69	2.77	0.000	0.000	0.000	2107	tags=61%, list=15%, signal=71%
99	AMUNDSON_GAMMA_RADIATION_RESPONSE	39	0.81	2.77	0.000	0.000	0.000	1782	tags=82%, list=12%, signal=93%
100	YAO_TEMPORAL_RESPONSE_TO_PROGESTERONE_CLUSTER_11	92	0.70	2.77	0.000	0.000	0.000	1301	tags=49%, list=9%, signal=53%
101	REACTOME_ORC1_REMOVAL_FROM_CHROMATIN	65	0.73	2.77	0.000	0.000	0.000	2353	tags=65%, list=16%, signal=77%
102	REACTOME_G2_M_CHECKPOINTS	41	0.80	2.76	0.000	0.000	0.000	964	tags=63%, list=7%, signal=68%
103	REACTOME_DNA_STRAND_ELONGATION	30	0.84	2.76	0.000	0.000	0.000	1400	tags=80%, list=10%, signal=88%
104	MITSIADES_RESPONSE_TO_APLIDIN_DN	238	0.61	2.76	0.000	0.000	0.000	2305	tags=50%, list=16%, signal=58%
105	NAKAYAMA_SOFT_TISSUE_TUMORS_PCA2_UP	66	0.72	2.75	0.000	0.000	0.000	1559	tags=58%, list=11%, signal=64%
106	BENPORATH_ES_1	301	0.59	2.75	0.000	0.000	0.000	2109	tags=44%, list=15%, signal=50%
107	SHIPP_DLBCL_VS_FOLLICULAR_LYMPHOMA_UP	44	0.79	2.75	0.000	0.000	0.000	1479	tags=61%, list=10%, signal=68%
108	ZHANG_TLX_TARGETS_36HR_DN	178	0.63	2.74	0.000	0.000	0.000	2238	tags=54%, list=15%, signal=63%
109	REACTOME_ASSEMBLY_OF_THE_PRE_REPLICATIVE_COMPLEX	63	0.75	2.74	0.000	0.000	0.000	2353	tags=68%, list=16%, signal=81%
110	OXFORD_RALA_OR_RALB_TARGETS_UP	47	0.78	2.74	0.000	0.000	0.000	1853	tags=72%, list=13%, signal=83%
111	REACTOME_REGULATION_OF_MITOTIC_CELL_CYCLE	77	0.70	2.73	0.000	0.000	0.000	2856	tags=68%, list=20%, signal=84%
112	REACTOME_HOST_INTERACTIONS_OF_HIV_FACTORS	116	0.66	2.73	0.000	0.000	0.000	3023	tags=60%, list=21%, signal=76%
113	MOLENAAR_TARGETS_OF_CCND1_AND_CDK4_DN	52	0.76	2.73	0.000	0.000	0.000	2163	tags=79%, list=15%, signal=92%
114	ODONNELL_TFRC_TARGETS_DN	108	0.67	2.73	0.000	0.000	0.000	2442	tags=65%, list=17%, signal=77%
115	REACTOME_TCA_CYCLE_AND_RESPIRATORY_ELECTRON_TRANSPORT	116	0.66	2.72	0.000	0.000	0.000	2082	tags=46%, list=14%, signal=53%
116	REACTOME_MITOTIC_PROMETAPHASE	82	0.70	2.72	0.000	0.000	0.000	2625	tags=66%, list=18%, signal=80%
117	VERNELL_RETINOBLASTOMA_PATHWAY_UP	65	0.72	2.72	0.000	0.000	0.000	1488	tags=58%, list=10%, signal=65%
118	WEST_ADRENOCORTICAL_TUMOR_UP	272	0.59	2.71	0.000	0.000	0.000	2107	tags=42%, list=15%, signal=49%
119	BURTON_ADIPOGENESIS_PEAK_AT_24HR	40	0.80	2.71	0.000	0.000	0.000	1782	tags=73%, list=12%, signal=82%
120	MALONEY_RESPONSE_TO_17AAG_DN	76	0.70	2.71	0.000	0.000	0.000	1299	tags=47%, list=9%, signal=52%
121	REACTOME_ACTIVATION_OF_ATR_IN_RESPONSE_TO_REPLICATION_STRESS	35	0.81	2.71	0.000	0.000	0.000	917	tags=63%, list=6%, signal=67%
122	REACTOME_APC_C_CDH1_MEDIATED_DEGRADATION_OF_CDC20_AND_OTHER_APC_C_CDH1_TARGETED_PROTEINS_IN_LATE_MITOSIS_EARLY_G1	64	0.71	2.70	0.000	0.000	0.000	2831	tags=67%, list=19%, signal=83%
123	REACTOME_APC_C_CDC20_MEDIATED_DEGRADATION_OF_MITOTIC_PROTEINS	65	0.71	2.70	0.000	0.000	0.000	2831	tags=68%, list=19%, signal=84%
124	CHICAS_RB1_TARGETS_GROWING	189	0.61	2.70	0.000	0.000	0.000	2107	tags=47%, list=15%, signal=54%
125	REACTOME_ANTIGEN_PROCESSING_CROSS_PRESENTATION	70	0.71	2.70	0.000	0.000	0.000	2514	tags=53%, list=17%, signal=64%
126	LEE_LIVER_CANCER_SURVIVAL_DN	160	0.63	2.70	0.000	0.000	0.000	2314	tags=51%, list=16%, signal=60%
127	BHATTACHARYA_EMBRYONIC_STEM_CELL	79	0.69	2.70	0.000	0.000	0.000	1327	tags=44%, list=9%, signal=48%
128	EGUCHI_CELL_CYCLE_RB1_TARGETS	23	0.88	2.69	0.000	0.000	0.000	1691	tags=100%, list=12%, signal=113%
129	REACTOME_HIV_INFECTION	184	0.61	2.69	0.000	0.000	0.000	3035	tags=53%, list=21%, signal=66%
130	REACTOME_PROCESSING_OF_CAPPED_INTRON_CONTAINING_PRE_MRNA	134	0.64	2.69	0.000	0.000	0.000	2919	tags=58%, list=20%, signal=72%
131	REACTOME_REGULATION_OF_MRNA_STABILITY_BY_PROTEINS_THAT_BIND_AU_RICH_ELEMENTS	81	0.69	2.69	0.000	0.000	0.000	2514	tags=58%, list=17%, signal=70%
132	KARLSSON_TGFB1_TARGETS_UP	118	0.64	2.68	0.000	0.000	0.000	2622	tags=58%, list=18%, signal=70%
133	SCHLOSSER_MYC_TARGETS_AND_SERUM_RESPONSE_DN	46	0.77	2.67	0.000	0.000	0.000	1745	tags=57%, list=12%, signal=64%
134	KAUFFMANN_DNA_REPLICATION_GENES	132	0.64	2.67	0.000	0.000	0.000	2099	tags=47%, list=14%, signal=54%
135	TONKS_TARGETS_OF_RUNX1_RUNX1T1_FUSION_MONOCYTE_UP	176	0.61	2.66	0.000	0.000	0.000	2726	tags=48%, list=19%, signal=58%
136	REACTOME_SCFSKP2_MEDIATED_DEGRADATION_OF_P27_P21	53	0.73	2.65	0.000	0.000	0.000	3017	tags=75%, list=21%, signal=95%
137	REACTOME_ER_PHAGOSOME_PATHWAY	58	0.72	2.65	0.000	0.000	0.000	2831	tags=62%, list=19%, signal=77%
138	PAL_PRMT5_TARGETS_UP	180	0.61	2.65	0.000	0.000	0.000	2821	tags=49%, list=19%, signal=60%
139	BORCZUK_MALIGNANT_MESOTHELIOMA_UP	290	0.58	2.65	0.000	0.000	0.000	2938	tags=48%, list=20%, signal=59%
140	ZHU_CMV_24_HR_UP	89	0.67	2.64	0.000	0.000	0.000	2749	tags=55%, list=19%, signal=67%
141	GAVIN_FOXP3_TARGETS_CLUSTER_P6	84	0.66	2.64	0.000	0.000	0.000	1559	tags=55%, list=11%, signal=61%
142	REACTOME_CROSS_PRESENTATION_OF_SOLUBLE_EXOGENOUS_ANTIGENS_ENDOSOMES	45	0.74	2.63	0.000	0.000	0.000	2831	tags=73%, list=19%, signal=91%
143	REACTOME_MRNA_PROCESSING	152	0.61	2.62	0.000	0.000	0.000	2919	tags=53%, list=20%, signal=65%
144	ODONNELL_TARGETS_OF_MYC_AND_TFRC_DN	42	0.77	2.62	0.000	0.000	0.000	1790	tags=69%, list=12%, signal=79%
145	FERRANDO_T_ALL_WITH_MLL_ENL_FUSION_DN	79	0.68	2.62	0.000	0.000	0.000	2010	tags=54%, list=14%, signal=63%
146	KEGG_SPLICEOSOME	124	0.63	2.62	0.000	0.000	0.000	2866	tags=52%, list=20%, signal=65%
147	NAKAMURA_TUMOR_ZONE_PERIPHERAL_VS_CENTRAL_UP	229	0.58	2.61	0.000	0.000	0.000	2268	tags=42%, list=16%, signal=49%
148	KEGG_PROTEASOME	42	0.76	2.61	0.000	0.000	0.000	2831	tags=81%, list=19%, signal=100%
149	REACTOME_RESPIRATORY_ELECTRON_TRANSPORT_ATP_SYNTHESIS_BY_CHEMIOSMOTIC_COUPLING_AND_HEAT_PRODUCTION_BY_UNCOUPLING_PROTEINS_	80	0.67	2.61	0.000	0.000	0.000	1994	tags=43%, list=14%, signal=49%
150	FARMER_BREAST_CANCER_CLUSTER_2	32	0.82	2.61	0.000	0.000	0.000	1731	tags=81%, list=12%, signal=92%
151	REACTOME_MRNA_SPLICING	105	0.64	2.61	0.000	0.000	0.000	2919	tags=57%, list=20%, signal=71%
152	REACTOME_CDT1_ASSOCIATION_WITH_THE_CDC6_ORC_ORIGIN_COMPLEX	54	0.72	2.60	0.000	0.000	0.000	2353	tags=65%, list=16%, signal=77%
153	KEGG_PARKINSONS_DISEASE	98	0.65	2.60	0.000	0.000	0.000	1994	tags=42%, list=14%, signal=48%
154	PID_ATR_PATHWAY	38	0.77	2.60	0.000	0.000	0.000	1258	tags=55%, list=9%, signal=60%
155	TANG_SENESCENCE_TP53_TARGETS_DN	52	0.73	2.59	0.000	0.000	0.000	1738	tags=65%, list=12%, signal=74%
156	ZHU_CMV_ALL_UP	111	0.63	2.59	0.000	0.000	0.000	2065	tags=43%, list=14%, signal=50%
157	CAFFAREL_RESPONSE_TO_THC_DN	29	0.82	2.58	0.000	0.000	0.000	1202	tags=62%, list=8%, signal=68%
158	LINDGREN_BLADDER_CANCER_CLUSTER_1_DN	314	0.56	2.58	0.000	0.000	0.000	2401	tags=42%, list=17%, signal=49%
159	REACTOME_ACTIVATION_OF_THE_PRE_REPLICATIVE_COMPLEX	29	0.81	2.58	0.000	0.000	0.000	1088	tags=66%, list=7%, signal=71%
160	STEIN_ESRRA_TARGETS_RESPONSIVE_TO_ESTROGEN_DN	37	0.78	2.58	0.000	0.000	0.000	2453	tags=76%, list=17%, signal=91%
161	REACTOME_CYCLIN_E_ASSOCIATED_EVENTS_DURING_G1_S_TRANSITION_	62	0.71	2.58	0.000	0.000	0.000	3017	tags=69%, list=21%, signal=87%
162	REACTOME_DESTABILIZATION_OF_MRNA_BY_AUF1_HNRNP_D0	50	0.72	2.57	0.000	0.000	0.000	2514	tags=68%, list=17%, signal=82%
163	KEGG_DNA_REPLICATION	35	0.80	2.57	0.000	0.000	0.000	1400	tags=69%, list=10%, signal=76%
164	SCHLOSSER_MYC_TARGETS_AND_SERUM_RESPONSE_UP	46	0.73	2.57	0.000	0.000	0.000	2001	tags=59%, list=14%, signal=68%
165	REACTOME_SCF_BETA_TRCP_MEDIATED_DEGRADATION_OF_EMI1	49	0.73	2.57	0.000	0.000	0.000	2831	tags=71%, list=19%, signal=88%
166	REACTOME_MITOCHONDRIAL_PROTEIN_IMPORT	49	0.71	2.56	0.000	0.000	0.000	1545	tags=49%, list=11%, signal=55%
167	GOLDRATH_ANTIGEN_RESPONSE	313	0.55	2.56	0.000	0.000	0.000	2956	tags=46%, list=20%, signal=56%
168	BOYAULT_LIVER_CANCER_SUBCLASS_G23_UP	45	0.74	2.56	0.000	0.000	0.000	2023	tags=60%, list=14%, signal=69%
169	REACTOME_CDK_MEDIATED_PHOSPHORYLATION_AND_REMOVAL_OF_CDC6	46	0.74	2.56	0.000	0.000	0.000	2831	tags=74%, list=19%, signal=92%
170	MARKEY_RB1_CHRONIC_LOF_UP	90	0.64	2.56	0.000	0.000	0.000	2229	tags=48%, list=15%, signal=56%
171	REACTOME_REGULATION_OF_ORNITHINE_DECARBOXYLASE_ODC	48	0.72	2.55	0.000	0.000	0.000	2831	tags=71%, list=19%, signal=88%
172	REACTOME_AUTODEGRADATION_OF_CDH1_BY_CDH1_APC_C	56	0.70	2.55	0.000	0.000	0.000	2831	tags=68%, list=19%, signal=84%
173	DANG_REGULATED_BY_MYC_UP	68	0.68	2.55	0.000	0.000	0.000	1828	tags=49%, list=13%, signal=55%
174	MOHANKUMAR_TLX1_TARGETS_UP	359	0.54	2.55	0.000	0.000	0.000	2510	tags=41%, list=17%, signal=48%
175	REACTOME_VIF_MEDIATED_DEGRADATION_OF_APOBEC3G	49	0.72	2.55	0.000	0.000	0.000	3017	tags=71%, list=21%, signal=90%
176	ELVIDGE_HYPOXIA_DN	133	0.60	2.55	0.000	0.000	0.000	2721	tags=50%, list=19%, signal=61%
177	VANTVEER_BREAST_CANCER_METASTASIS_DN	101	0.63	2.54	0.000	0.000	0.000	2561	tags=55%, list=18%, signal=67%
178	REACTOME_P53_INDEPENDENT_G1_S_DNA_DAMAGE_CHECKPOINT	48	0.71	2.54	0.000	0.000	0.000	2831	tags=71%, list=19%, signal=88%
179	TOYOTA_TARGETS_OF_MIR34B_AND_MIR34C	407	0.53	2.54	0.000	0.000	0.000	2828	tags=42%, list=19%, signal=50%
180	PUJANA_BREAST_CANCER_LIT_INT_NETWORK	98	0.63	2.54	0.000	0.000	0.000	2512	tags=50%, list=17%, signal=60%
181	PID_PLK1_PATHWAY	44	0.74	2.54	0.000	0.000	0.000	2625	tags=66%, list=18%, signal=80%
182	WONG_MITOCHONDRIA_GENE_MODULE	211	0.57	2.54	0.000	0.000	0.000	2738	tags=45%, list=19%, signal=55%
183	REACTOME_METABOLISM_OF_NON_CODING_RNA	48	0.72	2.54	0.000	0.000	0.000	1845	tags=54%, list=13%, signal=62%
184	STEIN_ESR1_TARGETS	67	0.66	2.53	0.000	0.000	0.000	1573	tags=46%, list=11%, signal=52%
185	YAO_TEMPORAL_RESPONSE_TO_PROGESTERONE_CLUSTER_7	66	0.67	2.53	0.000	0.000	0.000	2000	tags=44%, list=14%, signal=51%
186	REACTOME_P53_DEPENDENT_G1_DNA_DAMAGE_RESPONSE	53	0.70	2.53	0.000	0.000	0.000	2831	tags=66%, list=19%, signal=82%
187	MOOTHA_HUMAN_MITODB_6_2002	393	0.53	2.53	0.000	0.000	0.000	2594	tags=41%, list=18%, signal=48%
188	MOOTHA_VOXPHOS	83	0.64	2.53	0.000	0.000	0.000	1994	tags=40%, list=14%, signal=46%
189	WU_APOPTOSIS_BY_CDKN1A_VIA_TP53	51	0.71	2.52	0.000	0.000	0.000	1775	tags=67%, list=12%, signal=76%
190	CUI_TCF21_TARGETS_2_UP	308	0.54	2.50	0.000	0.000	0.000	3171	tags=46%, list=22%, signal=57%
191	ZHANG_RESPONSE_TO_CANTHARIDIN_DN	67	0.67	2.50	0.000	0.000	0.000	1853	tags=48%, list=13%, signal=54%
192	PID_MYC_ACTIV_PATHWAY	75	0.64	2.50	0.000	0.000	0.000	2018	tags=48%, list=14%, signal=55%
193	WANG_CISPLATIN_RESPONSE_AND_XPC_UP	159	0.57	2.49	0.000	0.000	0.000	1663	tags=37%, list=11%, signal=41%
194	ZAMORA_NOS2_TARGETS_UP	62	0.67	2.49	0.000	0.000	0.000	1957	tags=52%, list=13%, signal=59%
195	SCIAN_CELL_CYCLE_TARGETS_OF_TP53_AND_TP73_DN	22	0.83	2.49	0.000	0.000	0.000	1518	tags=77%, list=10%, signal=86%
196	GREENBAUM_E2A_TARGETS_UP	31	0.78	2.49	0.000	0.000	0.000	1782	tags=71%, list=12%, signal=81%
197	REACTOME_RESPIRATORY_ELECTRON_TRANSPORT	65	0.66	2.48	0.000	0.000	0.000	1961	tags=42%, list=13%, signal=48%
198	YAO_TEMPORAL_RESPONSE_TO_PROGESTERONE_CLUSTER_17	175	0.56	2.48	0.000	0.000	0.000	2943	tags=49%, list=20%, signal=60%
199	REACTOME_AUTODEGRADATION_OF_THE_E3_UBIQUITIN_LIGASE_COP1	47	0.70	2.47	0.000	0.000	0.000	2831	tags=68%, list=19%, signal=84%
200	CHIARADONNA_NEOPLASTIC_TRANSFORMATION_KRAS_UP	111	0.61	2.47	0.000	0.000	0.000	1965	tags=36%, list=14%, signal=41%
201	REACTOME_PREFOLDIN_MEDIATED_TRANSFER_OF_SUBSTRATE_TO_CCT_TRIC	23	0.82	2.47	0.000	0.000	0.000	1259	tags=65%, list=9%, signal=71%
202	NAKAMURA_CANCER_MICROENVIRONMENT_DN	43	0.71	2.46	0.000	0.000	0.000	1879	tags=58%, list=13%, signal=67%
203	GROSS_HYPOXIA_VIA_HIF1A_UP	73	0.65	2.46	0.000	0.000	0.000	1617	tags=41%, list=11%, signal=46%
204	REACTOME_CHROMOSOME_MAINTENANCE	105	0.60	2.46	0.000	0.000	0.000	2854	tags=50%, list=20%, signal=62%
205	KEGG_CELL_CYCLE	120	0.59	2.46	0.000	0.000	0.000	1474	tags=39%, list=10%, signal=43%
206	CROONQUIST_NRAS_VS_STROMAL_STIMULATION_DN	83	0.63	2.46	0.000	0.000	0.000	1819	tags=45%, list=13%, signal=51%
207	REACTOME_FORMATION_OF_TUBULIN_FOLDING_INTERMEDIATES_BY_CCT_TRIC	17	0.88	2.46	0.000	0.000	0.000	1052	tags=76%, list=7%, signal=82%
208	PELLICCIOTTA_HDAC_IN_ANTIGEN_PRESENTATION_DN	49	0.68	2.46	0.000	0.000	0.000	2679	tags=57%, list=18%, signal=70%
209	REACTOME_CHOLESTEROL_BIOSYNTHESIS	21	0.83	2.45	0.000	0.000	0.000	1590	tags=81%, list=11%, signal=91%
210	HESS_TARGETS_OF_HOXA9_AND_MEIS1_UP	58	0.67	2.45	0.000	0.000	0.000	1745	tags=59%, list=12%, signal=66%
211	SCHLOSSER_MYC_AND_SERUM_RESPONSE_SYNERGY	31	0.76	2.45	0.000	0.000	0.000	2272	tags=74%, list=16%, signal=88%
212	DAIRKEE_CANCER_PRONE_RESPONSE_BPA_E2	102	0.60	2.45	0.000	0.000	0.000	2040	tags=39%, list=14%, signal=45%
213	MOOTHA_MITOCHONDRIA	411	0.51	2.45	0.000	0.000	0.000	2618	tags=40%, list=18%, signal=47%
214	NADERI_BREAST_CANCER_PROGNOSIS_UP	37	0.74	2.44	0.000	0.000	0.000	2101	tags=62%, list=14%, signal=72%
215	STARK_PREFRONTAL_CORTEX_22Q11_DELETION_DN	457	0.51	2.44	0.000	0.000	0.000	2722	tags=37%, list=19%, signal=44%
216	REACTOME_ACTIVATION_OF_NF_KAPPAB_IN_B_CELLS	62	0.65	2.43	0.000	0.000	0.000	3733	tags=68%, list=26%, signal=91%
217	REACTOME_SIGNALING_BY_WNT	62	0.65	2.42	0.000	0.000	0.000	2831	tags=58%, list=19%, signal=72%
218	CHAUHAN_RESPONSE_TO_METHOXYESTRADIOL_UP	47	0.69	2.42	0.000	0.000	0.000	2192	tags=60%, list=15%, signal=70%
219	REACTOME_TRANSPORT_OF_MATURE_TRANSCRIPT_TO_CYTOPLASM	52	0.67	2.42	0.000	0.000	0.000	1912	tags=52%, list=13%, signal=60%
220	MATTIOLI_MGUS_VS_PCL	96	0.59	2.42	0.000	0.000	0.000	1316	tags=32%, list=9%, signal=35%
221	BIOCARTA_PROTEASOME_PATHWAY	28	0.76	2.42	0.000	0.000	0.000	3017	tags=86%, list=21%, signal=108%
222	MODY_HIPPOCAMPUS_NEONATAL	26	0.79	2.42	0.000	0.000	0.000	1327	tags=46%, list=9%, signal=51%
223	REACTOME_E2F_MEDIATED_REGULATION_OF_DNA_REPLICATION	32	0.74	2.41	0.000	0.000	0.000	2099	tags=66%, list=14%, signal=77%
224	ZHAN_MULTIPLE_MYELOMA_SUBGROUPS	30	0.75	2.41	0.000	0.000	0.000	2474	tags=73%, list=17%, signal=88%
225	SUNG_METASTASIS_STROMA_DN	45	0.70	2.41	0.000	0.000	0.000	1482	tags=51%, list=10%, signal=57%
226	REACTOME_LAGGING_STRAND_SYNTHESIS	19	0.83	2.41	0.000	0.000	0.000	1772	tags=79%, list=12%, signal=90%
227	REACTOME_EXTENSION_OF_TELOMERES	27	0.78	2.41	0.000	0.000	0.000	2267	tags=78%, list=16%, signal=92%
228	SANA_RESPONSE_TO_IFNG_DN	71	0.64	2.41	0.000	0.000	0.000	2106	tags=48%, list=14%, signal=56%
229	LY_AGING_MIDDLE_DN	16	0.88	2.41	0.000	0.000	0.000	1782	tags=94%, list=12%, signal=107%
230	KEGG_OXIDATIVE_PHOSPHORYLATION	101	0.60	2.41	0.000	0.000	0.000	2443	tags=42%, list=17%, signal=50%
231	ABRAMSON_INTERACT_WITH_AIRE	44	0.70	2.41	0.000	0.000	0.000	1599	tags=55%, list=11%, signal=61%
232	BROWN_MYELOID_CELL_DEVELOPMENT_DN	110	0.58	2.40	0.000	0.000	0.000	1878	tags=40%, list=13%, signal=46%
233	PRAMOONJAGO_SOX4_TARGETS_DN	46	0.70	2.37	0.000	0.000	0.000	2088	tags=54%, list=14%, signal=63%
234	JUBAN_TARGETS_OF_SPI1_AND_FLI1_DN	84	0.60	2.37	0.000	0.000	0.000	1532	tags=37%, list=11%, signal=41%
235	KEGG_MISMATCH_REPAIR	22	0.81	2.37	0.000	0.000	0.000	1772	tags=68%, list=12%, signal=78%
236	WANG_SMARCE1_TARGETS_DN	294	0.51	2.37	0.000	0.000	0.000	2944	tags=40%, list=20%, signal=50%
237	REICHERT_MITOSIS_LIN9_TARGETS	27	0.76	2.37	0.000	0.000	0.000	1559	tags=78%, list=11%, signal=87%
238	SMID_BREAST_CANCER_LUMINAL_A_DN	16	0.87	2.37	0.000	0.000	0.000	1345	tags=88%, list=9%, signal=96%
239	SHEPARD_CRUSH_AND_BURN_MUTANT_UP	165	0.54	2.37	0.000	0.000	0.000	2616	tags=44%, list=18%, signal=53%
240	LY_AGING_PREMATURE_DN	27	0.76	2.37	0.000	0.000	0.000	1782	tags=59%, list=12%, signal=67%
241	LI_WILMS_TUMOR_ANAPLASTIC_UP	19	0.82	2.37	0.000	0.000	0.000	1559	tags=79%, list=11%, signal=88%
242	TOMIDA_METASTASIS_UP	21	0.80	2.36	0.000	0.000	0.000	1442	tags=57%, list=10%, signal=63%
243	WANG_TUMOR_INVASIVENESS_UP	343	0.50	2.36	0.000	0.000	0.000	2465	tags=36%, list=17%, signal=42%
244	REACTOME_TRANSPORT_OF_RIBONUCLEOPROTEINS_INTO_THE_HOST_NUCLEUS	27	0.75	2.36	0.000	0.000	0.000	1404	tags=59%, list=10%, signal=65%
245	MOOTHA_PGC	373	0.50	2.36	0.000	0.000	0.000	2774	tags=41%, list=19%, signal=49%
246	WILCOX_RESPONSE_TO_PROGESTERONE_UP	120	0.57	2.35	0.000	0.000	0.000	2019	tags=46%, list=14%, signal=53%
247	REACTOME_CYTOSOLIC_TRNA_AMINOACYLATION	24	0.77	2.35	0.000	0.000	0.000	3127	tags=92%, list=22%, signal=117%
248	SHAFFER_IRF4_TARGETS_IN_ACTIVATED_B_LYMPHOCYTE	75	0.61	2.35	0.000	0.000	0.000	1843	tags=47%, list=13%, signal=53%
249	SESTO_RESPONSE_TO_UV_C7	61	0.63	2.34	0.000	0.000	0.000	2279	tags=48%, list=16%, signal=56%
250	MULLIGAN_NTF3_SIGNALING_VIA_INSR_AND_IGF1R_UP	21	0.80	2.34	0.000	0.000	0.000	1302	tags=67%, list=9%, signal=73%
251	BOYAULT_LIVER_CANCER_SUBCLASS_G123_UP	41	0.68	2.34	0.000	0.000	0.000	1644	tags=51%, list=11%, signal=58%
252	FINETTI_BREAST_CANCER_KINOME_RED	16	0.85	2.34	0.000	0.000	0.000	1547	tags=88%, list=11%, signal=98%
253	SCHMIDT_POR_TARGETS_IN_LIMB_BUD_UP	23	0.79	2.34	0.000	0.000	0.000	1492	tags=70%, list=10%, signal=77%
254	BURTON_ADIPOGENESIS_5	113	0.57	2.34	0.000	0.000	0.000	1961	tags=40%, list=13%, signal=46%
255	REACTOME_INTERACTIONS_OF_VPR_WITH_HOST_CELLULAR_PROTEINS	32	0.73	2.34	0.000	0.000	0.000	1404	tags=53%, list=10%, signal=59%
256	KIM_MYC_AMPLIFICATION_TARGETS_UP	162	0.54	2.33	0.000	0.000	0.000	2511	tags=42%, list=17%, signal=50%
257	MOREAUX_B_LYMPHOCYTE_MATURATION_BY_TACI_DN	69	0.61	2.32	0.000	0.000	0.000	2369	tags=48%, list=16%, signal=57%
258	FOURNIER_ACINAR_DEVELOPMENT_LATE_DN	19	0.81	2.32	0.000	0.000	0.000	1112	tags=68%, list=8%, signal=74%
259	SESTO_RESPONSE_TO_UV_C0	97	0.58	2.32	0.000	0.000	0.001	2114	tags=38%, list=15%, signal=44%
260	SHEPARD_BMYB_MORPHOLINO_DN	144	0.55	2.32	0.000	0.000	0.001	1939	tags=42%, list=13%, signal=48%
261	WONG_PROTEASOME_GENE_MODULE	49	0.65	2.31	0.000	0.000	0.001	2191	tags=55%, list=15%, signal=65%
262	REACTOME_TRANSPORT_OF_MATURE_MRNA_DERIVED_FROM_AN_INTRONLESS_TRANSCRIPT	32	0.71	2.31	0.000	0.000	0.001	1404	tags=50%, list=10%, signal=55%
263	REACTOME_HIV_LIFE_CYCLE	109	0.57	2.31	0.000	0.000	0.001	3035	tags=47%, list=21%, signal=59%
264	TOOKER_GEMCITABINE_RESISTANCE_DN	110	0.56	2.31	0.000	0.000	0.001	2743	tags=44%, list=19%, signal=53%
265	XU_RESPONSE_TO_TRETINOIN_AND_NSC682994_DN	15	0.84	2.31	0.000	0.000	0.001	1235	tags=67%, list=9%, signal=73%
266	SPIELMAN_LYMPHOBLAST_EUROPEAN_VS_ASIAN_UP	462	0.48	2.31	0.000	0.000	0.001	2516	tags=33%, list=17%, signal=39%
267	BIOCARTA_MCM_PATHWAY	18	0.83	2.31	0.000	0.000	0.001	737	tags=61%, list=5%, signal=64%
268	REACTOME_ANTIVIRAL_MECHANISM_BY_IFN_STIMULATED_GENES	65	0.61	2.30	0.000	0.000	0.001	1978	tags=43%, list=14%, signal=50%
269	KEGG_CITRATE_CYCLE_TCA_CYCLE	27	0.74	2.30	0.000	0.000	0.002	2556	tags=67%, list=18%, signal=81%
270	YAMAZAKI_TCEB3_TARGETS_DN	179	0.53	2.30	0.000	0.000	0.002	2050	tags=39%, list=14%, signal=45%
271	REACTOME_G1_S_SPECIFIC_TRANSCRIPTION	17	0.82	2.30	0.000	0.000	0.002	1371	tags=76%, list=9%, signal=84%
272	WHITFIELD_CELL_CYCLE_G2_M	191	0.53	2.30	0.000	0.000	0.002	2654	tags=50%, list=18%, signal=60%
273	SIMBULAN_PARP1_TARGETS_DN	15	0.86	2.30	0.000	0.000	0.002	1324	tags=87%, list=9%, signal=95%
274	MARTINEZ_RESPONSE_TO_TRABECTEDIN_DN	259	0.50	2.29	0.000	0.000	0.002	2139	tags=36%, list=15%, signal=41%
275	REACTOME_REGULATION_OF_APOPTOSIS	55	0.63	2.29	0.000	0.000	0.002	2831	tags=58%, list=19%, signal=72%
276	SENGUPTA_NASOPHARYNGEAL_CARCINOMA_UP	254	0.50	2.28	0.000	0.000	0.002	2614	tags=42%, list=18%, signal=50%
277	SMID_BREAST_CANCER_BASAL_UP	417	0.48	2.28	0.000	0.000	0.002	2671	tags=35%, list=18%, signal=42%
278	THILLAINADESAN_ZNF217_TARGETS_UP	38	0.68	2.28	0.000	0.000	0.002	2125	tags=55%, list=15%, signal=65%
279	KAUFFMANN_DNA_REPAIR_GENES	225	0.51	2.28	0.000	0.000	0.002	2372	tags=39%, list=16%, signal=45%
280	SAKAI_TUMOR_INFILTRATING_MONOCYTES_DN	76	0.60	2.27	0.000	0.000	0.002	1858	tags=36%, list=13%, signal=41%
281	MORI_EMU_MYC_LYMPHOMA_BY_ONSET_TIME_UP	99	0.57	2.27	0.000	0.000	0.002	2844	tags=49%, list=20%, signal=61%
282	PETROVA_ENDOTHELIUM_LYMPHATIC_VS_BLOOD_UP	97	0.56	2.27	0.000	0.000	0.002	1573	tags=38%, list=11%, signal=42%
283	YAO_TEMPORAL_RESPONSE_TO_PROGESTERONE_CLUSTER_10	65	0.62	2.27	0.000	0.000	0.002	2803	tags=52%, list=19%, signal=65%
284	GRADE_METASTASIS_DN	40	0.66	2.27	0.000	0.000	0.002	2281	tags=55%, list=16%, signal=65%
285	COLLER_MYC_TARGETS_UP	25	0.74	2.26	0.000	0.000	0.002	1745	tags=60%, list=12%, signal=68%
286	WEST_ADRENOCORTICAL_TUMOR_MARKERS_UP	18	0.78	2.26	0.000	0.000	0.002	1345	tags=61%, list=9%, signal=67%
287	CHICAS_RB1_TARGETS_SENESCENT	448	0.47	2.26	0.000	0.000	0.002	2120	tags=31%, list=15%, signal=35%
288	YAO_TEMPORAL_RESPONSE_TO_PROGESTERONE_CLUSTER_13	164	0.52	2.26	0.000	0.000	0.002	2926	tags=37%, list=20%, signal=46%
289	SASAKI_ADULT_T_CELL_LEUKEMIA	148	0.53	2.26	0.000	0.000	0.002	2258	tags=40%, list=16%, signal=47%
290	FERRANDO_HOX11_NEIGHBORS	20	0.77	2.26	0.000	0.000	0.002	1345	tags=60%, list=9%, signal=66%
291	VANTVEER_BREAST_CANCER_ESR1_DN	195	0.51	2.26	0.000	0.000	0.002	2560	tags=41%, list=18%, signal=49%
292	ZUCCHI_METASTASIS_UP	37	0.66	2.26	0.000	0.000	0.002	727	tags=35%, list=5%, signal=37%
293	ELVIDGE_HIF1A_TARGETS_UP	61	0.62	2.26	0.000	0.000	0.002	2563	tags=49%, list=18%, signal=59%
294	REACTOME_GLUCOSE_TRANSPORT	32	0.69	2.25	0.000	0.000	0.002	1836	tags=50%, list=13%, signal=57%
295	REACTOME_LATE_PHASE_OF_HIV_LIFE_CYCLE	96	0.57	2.25	0.000	0.000	0.003	3288	tags=49%, list=23%, signal=63%
296	REACTOME_DOWNSTREAM_SIGNALING_EVENTS_OF_B_CELL_RECEPTOR_BCR	93	0.57	2.25	0.000	0.000	0.003	3733	tags=56%, list=26%, signal=75%
297	SCIBETTA_KDM5B_TARGETS_DN	72	0.59	2.25	0.000	0.000	0.003	1433	tags=38%, list=10%, signal=41%
298	REACTOME_PYRUVATE_METABOLISM_AND_CITRIC_ACID_TCA_CYCLE	40	0.66	2.24	0.000	0.000	0.003	2082	tags=55%, list=14%, signal=64%
299	ONDER_CDH1_TARGETS_1_DN	126	0.53	2.24	0.000	0.000	0.003	2865	tags=45%, list=20%, signal=56%
300	MORI_MATURE_B_LYMPHOCYTE_DN	69	0.59	2.24	0.000	0.000	0.003	2199	tags=48%, list=15%, signal=56%
301	MARZEC_IL2_SIGNALING_UP	91	0.56	2.24	0.000	0.000	0.003	2536	tags=40%, list=17%, signal=48%
302	REACTOME_APOPTOSIS	133	0.53	2.24	0.000	0.000	0.003	2514	tags=41%, list=17%, signal=50%
303	LI_DCP2_BOUND_MRNA	88	0.57	2.24	0.000	0.000	0.003	2254	tags=40%, list=16%, signal=47%
304	HU_GENOTOXIC_DAMAGE_4HR	34	0.69	2.23	0.000	0.000	0.003	1931	tags=56%, list=13%, signal=64%
305	REACTOME_PROTEIN_FOLDING	47	0.63	2.23	0.000	0.000	0.003	2010	tags=45%, list=14%, signal=52%
306	SHEPARD_BMYB_TARGETS	51	0.63	2.23	0.000	0.000	0.003	1739	tags=55%, list=12%, signal=62%
307	PUIFFE_INVASION_INHIBITED_BY_ASCITES_UP	78	0.58	2.23	0.000	0.000	0.003	2616	tags=41%, list=18%, signal=50%
308	PEART_HDAC_PROLIFERATION_CLUSTER_DN	72	0.59	2.23	0.000	0.000	0.003	2793	tags=51%, list=19%, signal=63%
309	WILLIAMS_ESR1_TARGETS_UP	19	0.78	2.23	0.000	0.000	0.003	1493	tags=63%, list=10%, signal=70%
310	ALCALAY_AML_BY_NPM1_LOCALIZATION_DN	173	0.52	2.23	0.000	0.000	0.003	1909	tags=38%, list=13%, signal=43%
311	PID_FOXM1_PATHWAY	36	0.66	2.23	0.000	0.000	0.003	1939	tags=53%, list=13%, signal=61%
312	REACTOME_NEP_NS2_INTERACTS_WITH_THE_CELLULAR_EXPORT_MACHINERY	27	0.72	2.23	0.000	0.000	0.003	1836	tags=59%, list=13%, signal=68%
313	LABBE_WNT3A_TARGETS_UP	85	0.57	2.22	0.000	0.000	0.004	1855	tags=36%, list=13%, signal=42%
314	DOUGLAS_BMI1_TARGETS_UP	457	0.46	2.22	0.000	0.000	0.006	3524	tags=43%, list=24%, signal=55%
315	WHITFIELD_CELL_CYCLE_G1_S	129	0.52	2.22	0.000	0.000	0.006	1574	tags=36%, list=11%, signal=40%
316	CAIRO_PML_TARGETS_BOUND_BY_MYC_UP	23	0.74	2.21	0.000	0.000	0.006	2570	tags=74%, list=18%, signal=90%
317	REACTOME_METABOLISM_OF_AMINO_ACIDS_AND_DERIVATIVES	148	0.52	2.21	0.000	0.000	0.006	3017	tags=47%, list=21%, signal=58%
318	OLSSON_E2F3_TARGETS_DN	40	0.64	2.21	0.000	0.000	0.006	1247	tags=40%, list=9%, signal=44%
319	YU_BAP1_TARGETS	28	0.71	2.21	0.000	0.000	0.006	964	tags=43%, list=7%, signal=46%
320	CAFFAREL_RESPONSE_TO_THC_24HR_5_UP	31	0.68	2.21	0.000	0.000	0.006	1185	tags=35%, list=8%, signal=39%
321	PETROVA_PROX1_TARGETS_UP	19	0.76	2.20	0.000	0.000	0.006	1573	tags=68%, list=11%, signal=77%
322	REACTOME_RNA_POL_II_TRANSCRIPTION	97	0.55	2.20	0.000	0.000	0.006	3035	tags=44%, list=21%, signal=56%
323	GOLDRATH_HOMEOSTATIC_PROLIFERATION	159	0.51	2.20	0.000	0.000	0.006	2947	tags=41%, list=20%, signal=51%
324	ZHANG_BREAST_CANCER_PROGENITORS_UP	387	0.46	2.20	0.000	0.000	0.006	2582	tags=36%, list=18%, signal=43%
325	SESTO_RESPONSE_TO_UV_C1	61	0.59	2.20	0.000	0.000	0.006	3185	tags=51%, list=22%, signal=65%
326	REACTOME_REGULATION_OF_GLUCOKINASE_BY_GLUCOKINASE_REGULATORY_PROTEIN	25	0.73	2.20	0.000	0.000	0.006	1836	tags=60%, list=13%, signal=69%
327	PID_AURORA_B_PATHWAY	38	0.66	2.20	0.000	0.000	0.006	1945	tags=61%, list=13%, signal=70%
328	REACTOME_MRNA_SPLICING_MINOR_PATHWAY	41	0.64	2.19	0.000	0.000	0.006	3099	tags=61%, list=21%, signal=77%
329	REACTOME_PROCESSIVE_SYNTHESIS_ON_THE_LAGGING_STRAND	15	0.81	2.19	0.000	0.000	0.006	1772	tags=73%, list=12%, signal=83%
330	KEGG_ALZHEIMERS_DISEASE	133	0.52	2.18	0.000	0.000	0.006	2443	tags=36%, list=17%, signal=43%
331	KEGG_OOCYTE_MEIOSIS	91	0.55	2.18	0.000	0.000	0.006	2169	tags=38%, list=15%, signal=45%
332	TSENG_IRS1_TARGETS_UP	89	0.55	2.18	0.000	0.000	0.006	2371	tags=40%, list=16%, signal=48%
333	REACTOME_DNA_REPAIR	103	0.53	2.18	0.000	0.000	0.006	2769	tags=45%, list=19%, signal=55%
334	JAEGER_METASTASIS_UP	30	0.69	2.18	0.000	0.000	0.007	2544	tags=53%, list=18%, signal=65%
335	DITTMER_PTHLH_TARGETS_UP	104	0.54	2.18	0.000	0.000	0.007	2716	tags=41%, list=19%, signal=50%
336	REACTOME_CITRIC_ACID_CYCLE_TCA_CYCLE	19	0.77	2.17	0.000	0.000	0.008	1786	tags=63%, list=12%, signal=72%
337	IRITANI_MAD1_TARGETS_DN	47	0.61	2.17	0.000	0.000	0.008	2691	tags=57%, list=19%, signal=70%
338	GAL_LEUKEMIC_STEM_CELL_DN	210	0.48	2.17	0.000	0.000	0.008	3083	tags=40%, list=21%, signal=51%
339	ROME_INSULIN_TARGETS_IN_MUSCLE_UP	391	0.46	2.17	0.000	0.000	0.008	2766	tags=32%, list=19%, signal=39%
340	BROWNE_HCMV_INFECTION_14HR_UP	135	0.51	2.17	0.000	0.000	0.008	2583	tags=40%, list=18%, signal=48%
341	BOHN_PRIMARY_IMMUNODEFICIENCY_SYNDROM_UP	40	0.64	2.17	0.000	0.000	0.008	2025	tags=45%, list=14%, signal=52%
342	WINTER_HYPOXIA_UP	78	0.57	2.17	0.000	0.000	0.009	1609	tags=37%, list=11%, signal=42%
343	REACTOME_G0_AND_EARLY_G1	23	0.73	2.16	0.000	0.000	0.011	1474	tags=65%, list=10%, signal=72%
344	JAZAERI_BREAST_CANCER_BRCA1_VS_BRCA2_UP	45	0.61	2.16	0.000	0.000	0.011	3633	tags=67%, list=25%, signal=89%
345	HOFMANN_MYELODYSPLASTIC_SYNDROM_LOW_RISK_DN	20	0.74	2.16	0.000	0.000	0.011	2995	tags=75%, list=21%, signal=94%
346	REACTOME_METABOLISM_OF_RNA	253	0.47	2.15	0.000	0.000	0.013	2583	tags=38%, list=18%, signal=46%
347	EPPERT_PROGENITOR	125	0.51	2.15	0.000	0.000	0.013	2327	tags=41%, list=16%, signal=48%
348	HEDENFALK_BREAST_CANCER_BRCA1_VS_BRCA2	148	0.51	2.15	0.000	0.000	0.013	3031	tags=45%, list=21%, signal=57%
349	DAIRKEE_TERT_TARGETS_UP	322	0.46	2.15	0.000	0.000	0.018	1935	tags=30%, list=13%, signal=34%
350	REACTOME_TELOMERE_MAINTENANCE	67	0.57	2.14	0.000	0.000	0.018	3061	tags=49%, list=21%, signal=62%
351	SWEET_KRAS_TARGETS_DN	45	0.62	2.14	0.000	0.000	0.019	2039	tags=42%, list=14%, signal=49%
352	LE_NEURONAL_DIFFERENTIATION_DN	16	0.78	2.14	0.000	0.000	0.019	1518	tags=69%, list=10%, signal=77%
353	BILD_MYC_ONCOGENIC_SIGNATURE	176	0.49	2.14	0.000	0.000	0.020	2590	tags=40%, list=18%, signal=48%
354	BENPORATH_MYC_TARGETS_WITH_EBOX	200	0.48	2.13	0.000	0.000	0.022	1772	tags=29%, list=12%, signal=32%
355	REACTOME_PERK_REGULATED_GENE_EXPRESSION	25	0.70	2.13	0.000	0.000	0.022	1997	tags=48%, list=14%, signal=56%
356	MORI_SMALL_PRE_BII_LYMPHOCYTE_DN	72	0.56	2.13	0.000	0.000	0.023	2067	tags=43%, list=14%, signal=50%
357	HU_ANGIOGENESIS_DN	32	0.66	2.13	0.000	0.000	0.023	1250	tags=38%, list=9%, signal=41%
358	SMIRNOV_RESPONSE_TO_IR_6HR_DN	103	0.53	2.13	0.000	0.000	0.024	2277	tags=39%, list=16%, signal=46%
359	DACOSTA_UV_RESPONSE_VIA_ERCC3_UP	297	0.46	2.13	0.000	0.000	0.024	2848	tags=36%, list=20%, signal=43%
360	LEI_MYB_TARGETS	263	0.47	2.13	0.000	0.000	0.024	3583	tags=43%, list=25%, signal=56%
361	HONMA_DOCETAXEL_RESISTANCE	33	0.66	2.13	0.000	0.000	0.024	2812	tags=55%, list=19%, signal=67%
362	ELVIDGE_HIF1A_AND_HIF2A_TARGETS_UP	38	0.63	2.12	0.000	0.000	0.025	2563	tags=53%, list=18%, signal=64%
363	UDAYAKUMAR_MED1_TARGETS_UP	126	0.50	2.11	0.000	0.000	0.027	2434	tags=37%, list=17%, signal=44%
364	WANG_METASTASIS_OF_BREAST_CANCER_ESR1_UP	20	0.73	2.11	0.000	0.000	0.027	2201	tags=60%, list=15%, signal=71%
365	REACTOME_CYCLIN_A_B1_ASSOCIATED_EVENTS_DURING_G2_M_TRANSITION	15	0.79	2.11	0.000	0.000	0.028	1276	tags=67%, list=9%, signal=73%
366	WHITFIELD_CELL_CYCLE_G2	164	0.49	2.11	0.000	0.000	0.028	2655	tags=44%, list=18%, signal=53%
367	GEORGES_CELL_CYCLE_MIR192_TARGETS	59	0.57	2.11	0.000	0.000	0.028	2222	tags=47%, list=15%, signal=56%
368	BERTUCCI_MEDULLARY_VS_DUCTAL_BREAST_CANCER_UP	191	0.48	2.11	0.000	0.000	0.032	3165	tags=42%, list=22%, signal=53%
369	REACTOME_CLEAVAGE_OF_GROWING_TRANSCRIPT_IN_THE_TERMINATION_REGION_	42	0.62	2.10	0.000	0.000	0.034	2919	tags=52%, list=20%, signal=65%
370	ALONSO_METASTASIS_UP	173	0.49	2.10	0.000	0.000	0.036	3534	tags=46%, list=24%, signal=60%
371	SLEBOS_HEAD_AND_NECK_CANCER_WITH_HPV_UP	71	0.55	2.10	0.000	0.000	0.037	2589	tags=42%, list=18%, signal=51%
372	IWANAGA_E2F1_TARGETS_INDUCED_BY_SERUM	27	0.67	2.10	0.000	0.000	0.038	2711	tags=52%, list=19%, signal=64%
373	ZHONG_SECRETOME_OF_LUNG_CANCER_AND_ENDOTHELIUM	53	0.58	2.10	0.000	0.000	0.038	1213	tags=38%, list=8%, signal=41%
374	MOOTHA_TCA	16	0.77	2.10	0.000	0.000	0.038	1786	tags=69%, list=12%, signal=78%
375	RIZ_ERYTHROID_DIFFERENTIATION	69	0.56	2.10	0.000	0.000	0.038	2267	tags=46%, list=16%, signal=55%
376	PID_BARD1_PATHWAY	29	0.64	2.10	0.000	0.000	0.039	2305	tags=55%, list=16%, signal=65%
377	DAIRKEE_CANCER_PRONE_RESPONSE_BPA	45	0.60	2.09	0.000	0.000	0.039	3019	tags=58%, list=21%, signal=73%
378	CONCANNON_APOPTOSIS_BY_EPOXOMICIN_DN	128	0.50	2.09	0.000	0.000	0.039	2229	tags=36%, list=15%, signal=42%
379	CHUNG_BLISTER_CYTOTOXICITY_UP	125	0.50	2.09	0.000	0.000	0.042	3112	tags=48%, list=21%, signal=61%
380	RAMALHO_STEMNESS_UP	195	0.48	2.09	0.000	0.000	0.042	2901	tags=39%, list=20%, signal=48%
381	DELPUECH_FOXO3_TARGETS_DN	36	0.64	2.09	0.000	0.000	0.043	1573	tags=50%, list=11%, signal=56%
382	GRAHAM_CML_QUIESCENT_VS_NORMAL_QUIESCENT_UP	76	0.54	2.09	0.000	0.000	0.044	1879	tags=38%, list=13%, signal=44%
383	WANG_TARGETS_OF_MLL_CBP_FUSION_DN	44	0.60	2.09	0.000	0.000	0.044	3249	tags=55%, list=22%, signal=70%
384	PID_E2F_PATHWAY	70	0.55	2.09	0.000	0.000	0.044	2199	tags=44%, list=15%, signal=52%
385	ACEVEDO_NORMAL_TISSUE_ADJACENT_TO_LIVER_TUMOR_DN	295	0.45	2.08	0.000	0.000	0.045	3071	tags=38%, list=21%, signal=47%
386	REACTOME_TRANSCRIPTION_COUPLED_NER_TC_NER	44	0.60	2.08	0.000	0.000	0.045	2769	tags=48%, list=19%, signal=59%
387	ZHAN_MULTIPLE_MYELOMA_CD2_DN	38	0.62	2.08	0.000	0.000	0.048	2245	tags=42%, list=15%, signal=50%
388	SANSOM_APC_TARGETS_REQUIRE_MYC	181	0.47	2.08	0.000	0.000	0.050	1741	tags=28%, list=12%, signal=31%
389	HELLER_HDAC_TARGETS_DN	246	0.46	2.07	0.000	0.000	0.061	2129	tags=33%, list=15%, signal=37%
390	NGO_MALIGNANT_GLIOMA_1P_LOH	15	0.78	2.07	0.002	0.000	0.070	2006	tags=73%, list=14%, signal=85%
391	REACTOME_DESTABILIZATION_OF_MRNA_BY_KSRP	17	0.75	2.06	0.000	0.000	0.077	1997	tags=53%, list=14%, signal=61%
392	BHAT_ESR1_TARGETS_VIA_AKT1_UP	214	0.46	2.06	0.000	0.000	0.080	2720	tags=38%, list=19%, signal=46%
393	REACTOME_MITOTIC_G2_G2_M_PHASES	76	0.54	2.06	0.000	0.000	0.090	1393	tags=34%, list=10%, signal=38%
394	SAKAI_CHRONIC_HEPATITIS_VS_LIVER_CANCER_UP	78	0.53	2.05	0.000	0.000	0.094	2497	tags=38%, list=17%, signal=46%
395	ENK_UV_RESPONSE_EPIDERMIS_UP	246	0.45	2.05	0.000	0.000	0.096	2873	tags=35%, list=20%, signal=43%
396	ZHONG_SECRETOME_OF_LUNG_CANCER_AND_FIBROBLAST	112	0.51	2.05	0.000	0.000	0.108	2794	tags=42%, list=19%, signal=52%
397	RAHMAN_TP53_TARGETS_PHOSPHORYLATED	21	0.71	2.04	0.000	0.000	0.113	2064	tags=52%, list=14%, signal=61%
398	COLINA_TARGETS_OF_4EBP1_AND_4EBP2	290	0.44	2.04	0.000	0.000	0.118	1825	tags=26%, list=13%, signal=29%
399	DEN_INTERACT_WITH_LCA5	26	0.67	2.04	0.000	0.000	0.118	1378	tags=50%, list=9%, signal=55%
400	WAKASUGI_HAVE_ZNF143_BINDING_SITES	57	0.56	2.04	0.000	0.000	0.119	1543	tags=35%, list=11%, signal=39%
401	CHICAS_RB1_TARGETS_LOW_SERUM	78	0.53	2.04	0.000	0.000	0.122	3081	tags=45%, list=21%, signal=57%
402	BILANGES_RAPAMYCIN_SENSITIVE_VIA_TSC1_AND_TSC2	67	0.54	2.04	0.000	0.000	0.125	1607	tags=34%, list=11%, signal=38%
403	ZAMORA_NOS2_TARGETS_DN	80	0.52	2.04	0.000	0.000	0.130	2169	tags=31%, list=15%, signal=37%
404	PENG_GLUCOSE_DEPRIVATION_DN	147	0.48	2.03	0.000	0.000	0.131	2388	tags=35%, list=16%, signal=42%
405	SANSOM_APC_TARGETS_UP	99	0.50	2.03	0.000	0.000	0.135	2334	tags=33%, list=16%, signal=39%
406	RAMASWAMY_METASTASIS_UP	60	0.56	2.03	0.000	0.000	0.135	2742	tags=42%, list=19%, signal=51%
407	ZHOU_TNF_SIGNALING_30MIN	47	0.58	2.03	0.000	0.000	0.139	1478	tags=32%, list=10%, signal=35%
408	PID_FANCONI_PATHWAY	47	0.58	2.03	0.000	0.000	0.140	2429	tags=51%, list=17%, signal=61%
409	OUELLET_CULTURED_OVARIAN_CANCER_INVASIVE_VS_LMP_UP	58	0.55	2.03	0.000	0.000	0.140	2801	tags=45%, list=19%, signal=55%
410	KEGG_HOMOLOGOUS_RECOMBINATION	27	0.64	2.03	0.000	0.000	0.141	2222	tags=52%, list=15%, signal=61%
411	REACTOME_TRANSCRIPTION	185	0.46	2.03	0.000	0.000	0.143	3061	tags=37%, list=21%, signal=46%
412	FERNANDEZ_BOUND_BY_MYC	152	0.47	2.02	0.000	0.001	0.151	2307	tags=31%, list=16%, signal=36%
413	ENK_UV_RESPONSE_KERATINOCYTE_DN	450	0.42	2.02	0.000	0.001	0.155	2525	tags=32%, list=17%, signal=37%
414	REACTOME_METABOLISM_OF_POLYAMINES	15	0.75	2.02	0.000	0.001	0.157	2510	tags=60%, list=17%, signal=72%
415	SU_TESTIS	54	0.55	2.02	0.000	0.001	0.162	2107	tags=43%, list=15%, signal=50%
416	REACTOME_TRNA_AMINOACYLATION	41	0.60	2.02	0.000	0.001	0.164	3127	tags=61%, list=22%, signal=77%
417	WANG_ADIPOGENIC_GENES_REPRESSED_BY_SIRT1	21	0.70	2.02	0.000	0.001	0.166	2958	tags=67%, list=20%, signal=84%
418	LEE_METASTASIS_AND_RNA_PROCESSING_UP	17	0.73	2.01	0.000	0.001	0.168	1845	tags=47%, list=13%, signal=54%
419	HORTON_SREBF_TARGETS	23	0.68	2.01	0.002	0.001	0.177	1492	tags=52%, list=10%, signal=58%
420	HUANG_GATA2_TARGETS_DN	63	0.54	2.01	0.000	0.001	0.179	2403	tags=43%, list=17%, signal=51%
421	GARGALOVIC_RESPONSE_TO_OXIDIZED_PHOSPHOLIPIDS_TURQUOISE_DN	50	0.56	2.01	0.000	0.001	0.182	2625	tags=52%, list=18%, signal=63%
422	REACTOME_RESOLUTION_OF_AP_SITES_VIA_THE_MULTIPLE_NUCLEOTIDE_PATCH_REPLACEMENT_PATHWAY	16	0.72	2.01	0.000	0.001	0.184	1772	tags=56%, list=12%, signal=64%
423	POOLA_INVASIVE_BREAST_CANCER_UP	220	0.45	2.01	0.000	0.001	0.187	3083	tags=39%, list=21%, signal=49%
424	KIM_ALL_DISORDERS_CALB1_CORR_UP	441	0.42	2.01	0.000	0.001	0.192	2559	tags=32%, list=18%, signal=38%
425	REACTOME_ACTIVATION_OF_GENES_BY_ATF4	22	0.68	2.01	0.000	0.001	0.193	1997	tags=45%, list=14%, signal=53%
426	MOREIRA_RESPONSE_TO_TSA_UP	27	0.64	2.00	0.000	0.001	0.195	1250	tags=33%, list=9%, signal=36%
427	SARTIPY_NORMAL_AT_INSULIN_RESISTANCE_UP	30	0.62	2.00	0.000	0.001	0.206	1960	tags=47%, list=13%, signal=54%
428	SHAFFER_IRF4_TARGETS_IN_MYELOMA_VS_MATURE_B_LYMPHOCYTE	98	0.50	1.99	0.000	0.001	0.218	1806	tags=32%, list=12%, signal=36%
429	WHITFIELD_CELL_CYCLE_M_G1	130	0.47	1.99	0.000	0.001	0.219	2767	tags=38%, list=19%, signal=47%
430	VANTVEER_BREAST_CANCER_POOR_PROGNOSIS	35	0.60	1.99	0.000	0.001	0.222	1479	tags=40%, list=10%, signal=44%
431	BIOCARTA_G2_PATHWAY	23	0.66	1.99	0.000	0.001	0.222	3617	tags=74%, list=25%, signal=98%
432	BIOCARTA_CELLCYCLE_PATHWAY	23	0.65	1.99	0.000	0.001	0.222	2856	tags=57%, list=20%, signal=70%
433	PODAR_RESPONSE_TO_ADAPHOSTIN_DN	17	0.70	1.99	0.000	0.001	0.223	1805	tags=65%, list=12%, signal=74%
434	BARRIER_COLON_CANCER_RECURRENCE_UP	36	0.60	1.99	0.000	0.001	0.233	2621	tags=47%, list=18%, signal=57%
435	LI_WILMS_TUMOR_VS_FETAL_KIDNEY_2_UP	23	0.66	1.99	0.000	0.001	0.234	1088	tags=43%, list=7%, signal=47%
436	REACTOME_DESTABILIZATION_OF_MRNA_BY_BRF1	17	0.71	1.99	0.000	0.001	0.234	2462	tags=47%, list=17%, signal=57%
437	HSIAO_HOUSEKEEPING_GENES	377	0.42	1.99	0.000	0.001	0.239	2141	tags=25%, list=15%, signal=28%
438	BHATI_G2M_ARREST_BY_2METHOXYESTRADIOL_UP	98	0.49	1.99	0.000	0.001	0.240	2307	tags=33%, list=16%, signal=39%
439	AMIT_SERUM_RESPONSE_480_MCF10A	28	0.63	1.98	0.000	0.001	0.255	2458	tags=43%, list=17%, signal=51%
440	KIM_WT1_TARGETS_12HR_DN	174	0.46	1.98	0.000	0.001	0.263	2313	tags=33%, list=16%, signal=38%
441	REACTOME_DOUBLE_STRAND_BREAK_REPAIR	22	0.68	1.98	0.002	0.001	0.264	3036	tags=68%, list=21%, signal=86%
442	LASTOWSKA_NEUROBLASTOMA_COPY_NUMBER_UP	168	0.46	1.98	0.000	0.001	0.264	2257	tags=32%, list=16%, signal=38%
443	JOHANSSON_GLIOMAGENESIS_BY_PDGFB_UP	54	0.55	1.98	0.000	0.001	0.266	2134	tags=39%, list=15%, signal=45%
444	BURTON_ADIPOGENESIS_4	38	0.59	1.98	0.000	0.001	0.266	1874	tags=45%, list=13%, signal=51%
445	KIM_ALL_DISORDERS_DURATION_CORR_DN	127	0.48	1.98	0.000	0.001	0.266	1683	tags=26%, list=12%, signal=29%
446	PROVENZANI_METASTASIS_UP	167	0.46	1.98	0.000	0.001	0.268	3270	tags=42%, list=23%, signal=53%
447	BENPORATH_ES_CORE_NINE_CORRELATED	85	0.50	1.97	0.000	0.001	0.288	3179	tags=44%, list=22%, signal=55%
448	KEGG_NUCLEOTIDE_EXCISION_REPAIR	43	0.57	1.97	0.000	0.001	0.292	1400	tags=37%, list=10%, signal=41%
449	BARIS_THYROID_CANCER_UP	22	0.66	1.97	0.000	0.001	0.296	2091	tags=41%, list=14%, signal=48%
450	KEGG_BASE_EXCISION_REPAIR	33	0.59	1.97	0.000	0.001	0.297	1772	tags=42%, list=12%, signal=48%
451	GROSS_HYPOXIA_VIA_ELK3_UP	185	0.45	1.97	0.000	0.001	0.297	2136	tags=32%, list=15%, signal=38%
452	LIANG_HEMATOPOIESIS_STEM_CELL_NUMBER_LARGE_VS_TINY_UP	38	0.59	1.97	0.000	0.001	0.298	2738	tags=50%, list=19%, signal=61%
453	REACTOME_DEADENYLATION_DEPENDENT_MRNA_DECAY	43	0.57	1.97	0.000	0.001	0.303	2088	tags=42%, list=14%, signal=49%
454	CAFFAREL_RESPONSE_TO_THC_24HR_5_DN	55	0.54	1.97	0.000	0.001	0.303	3074	tags=49%, list=21%, signal=62%
455	REACTOME_GLOBAL_GENOMIC_NER_GG_NER	33	0.60	1.97	0.000	0.001	0.313	2372	tags=48%, list=16%, signal=58%
456	KEGG_HUNTINGTONS_DISEASE	150	0.46	1.97	0.000	0.001	0.313	2443	tags=35%, list=17%, signal=41%
457	KOKKINAKIS_METHIONINE_DEPRIVATION_96HR_DN	71	0.51	1.96	0.000	0.001	0.348	2213	tags=38%, list=15%, signal=45%
458	GROSS_HYPOXIA_VIA_ELK3_AND_HIF1A_DN	96	0.49	1.96	0.000	0.001	0.349	2238	tags=34%, list=15%, signal=40%
459	KEGG_PYRIMIDINE_METABOLISM	89	0.49	1.96	0.000	0.001	0.352	2769	tags=38%, list=19%, signal=47%
460	HOLLMANN_APOPTOSIS_VIA_CD40_UP	180	0.45	1.95	0.000	0.001	0.352	3716	tags=47%, list=26%, signal=63%
461	REACTOME_PROCESSING_OF_CAPPED_INTRONLESS_PRE_MRNA	23	0.66	1.95	0.000	0.001	0.353	3193	tags=52%, list=22%, signal=67%
462	REACTOME_ANTIGEN_PRESENTATION_FOLDING_ASSEMBLY_AND_PEPTIDE_LOADING_OF_CLASS_I_MHC	20	0.67	1.95	0.000	0.001	0.364	2547	tags=35%, list=18%, signal=42%
463	BIOCARTA_RACCYCD_PATHWAY	26	0.63	1.95	0.000	0.001	0.380	2023	tags=38%, list=14%, signal=45%
464	REACTOME_BASE_EXCISION_REPAIR	18	0.69	1.95	0.000	0.001	0.382	1772	tags=50%, list=12%, signal=57%
465	STEIN_ESRRA_TARGETS_UP	341	0.42	1.95	0.000	0.001	0.382	2722	tags=35%, list=19%, signal=42%
466	AKL_HTLV1_INFECTION_UP	25	0.63	1.95	0.002	0.001	0.388	2224	tags=44%, list=15%, signal=52%
467	MACLACHLAN_BRCA1_TARGETS_UP	19	0.67	1.94	0.000	0.001	0.413	1740	tags=53%, list=12%, signal=60%
468	JIANG_VHL_TARGETS	128	0.46	1.94	0.000	0.001	0.419	2389	tags=30%, list=16%, signal=35%
469	KEGG_RNA_DEGRADATION	56	0.53	1.94	0.000	0.001	0.419	2088	tags=36%, list=14%, signal=42%
470	REACTOME_NUCLEOTIDE_EXCISION_REPAIR	49	0.55	1.94	0.000	0.001	0.424	2769	tags=47%, list=19%, signal=58%
471	NAKAMURA_METASTASIS_MODEL_UP	30	0.61	1.94	0.000	0.001	0.428	1756	tags=43%, list=12%, signal=49%
472	SMITH_TERT_TARGETS_UP	136	0.46	1.94	0.000	0.001	0.428	2640	tags=38%, list=18%, signal=46%
473	TARTE_PLASMA_CELL_VS_B_LYMPHOCYTE_UP	73	0.51	1.94	0.000	0.002	0.440	2296	tags=34%, list=16%, signal=40%
474	GUTIERREZ_MULTIPLE_MYELOMA_UP	32	0.60	1.94	0.000	0.002	0.444	2355	tags=44%, list=16%, signal=52%
475	SHEPARD_CRUSH_AND_BURN_MUTANT_DN	132	0.46	1.93	0.000	0.002	0.453	2544	tags=42%, list=18%, signal=50%
476	REACTOME_DEPOSITION_OF_NEW_CENPA_CONTAINING_NUCLEOSOMES_AT_THE_CENTROMERE	54	0.54	1.93	0.000	0.002	0.453	4052	tags=61%, list=28%, signal=84%
477	DER_IFN_GAMMA_RESPONSE_UP	65	0.52	1.93	0.000	0.002	0.454	3031	tags=42%, list=21%, signal=52%
478	KEGG_ARGININE_AND_PROLINE_METABOLISM	40	0.56	1.93	0.002	0.002	0.456	2550	tags=40%, list=18%, signal=48%
479	XU_CREBBP_TARGETS_UP	22	0.67	1.93	0.000	0.002	0.460	2600	tags=64%, list=18%, signal=77%
480	BRACHAT_RESPONSE_TO_CAMPTOTHECIN_DN	44	0.54	1.93	0.000	0.002	0.464	2755	tags=52%, list=19%, signal=64%
481	CUI_GLUCOSE_DEPRIVATION	51	0.54	1.93	0.002	0.002	0.479	2095	tags=39%, list=14%, signal=46%
482	HOLLEMAN_PREDNISOLONE_RESISTANCE_ALL_UP	18	0.68	1.93	0.006	0.002	0.483	2687	tags=50%, list=18%, signal=61%
483	TAKAO_RESPONSE_TO_UVB_RADIATION_DN	95	0.48	1.93	0.000	0.002	0.484	3228	tags=39%, list=22%, signal=50%
484	GRUETZMANN_PANCREATIC_CANCER_UP	311	0.41	1.93	0.000	0.002	0.484	3002	tags=34%, list=21%, signal=42%
485	KATSANOU_ELAVL1_TARGETS_DN	104	0.48	1.93	0.000	0.002	0.487	1436	tags=27%, list=10%, signal=30%
486	MATSUDA_NATURAL_KILLER_DIFFERENTIATION	379	0.41	1.93	0.000	0.002	0.489	2623	tags=31%, list=18%, signal=37%
487	RICKMAN_TUMOR_DIFFERENTIATED_MODERATELY_VS_POORLY_DN	15	0.71	1.92	0.000	0.002	0.496	2850	tags=73%, list=20%, signal=91%
488	STEIN_ESRRA_TARGETS_RESPONSIVE_TO_ESTROGEN_UP	25	0.63	1.92	0.000	0.002	0.498	1754	tags=44%, list=12%, signal=50%
489	MONNIER_POSTRADIATION_TUMOR_ESCAPE_UP	352	0.40	1.92	0.000	0.002	0.518	2533	tags=31%, list=17%, signal=36%
490	YIH_RESPONSE_TO_ARSENITE_C3	31	0.59	1.92	0.002	0.002	0.518	1130	tags=35%, list=8%, signal=38%
491	MEINHOLD_OVARIAN_CANCER_LOW_GRADE_DN	20	0.65	1.92	0.002	0.002	0.519	1706	tags=50%, list=12%, signal=57%
492	BOYLAN_MULTIPLE_MYELOMA_C_CLUSTER_UP	34	0.58	1.91	0.002	0.002	0.551	1681	tags=38%, list=12%, signal=43%
493	PID_TELOMERASE_PATHWAY	62	0.51	1.91	0.000	0.002	0.559	2337	tags=39%, list=16%, signal=46%
494	REACTOME_METABOLISM_OF_PROTEINS	376	0.40	1.91	0.000	0.002	0.561	2062	tags=26%, list=14%, signal=30%
495	REACTOME_MRNA_3_END_PROCESSING	33	0.58	1.91	0.002	0.002	0.562	3193	tags=55%, list=22%, signal=70%
496	REACTOME_ASSOCIATION_OF_TRIC_CCT_WITH_TARGET_PROTEINS_DURING_BIOSYNTHESIS	26	0.63	1.91	0.000	0.002	0.565	662	tags=35%, list=5%, signal=36%
497	KAAB_HEART_ATRIUM_VS_VENTRICLE_DN	213	0.42	1.91	0.000	0.002	0.579	3327	tags=38%, list=23%, signal=49%
498	VANTVEER_BREAST_CANCER_BRCA1_UP	29	0.60	1.90	0.000	0.002	0.589	2120	tags=38%, list=15%, signal=44%
499	WU_HBX_TARGETS_2_UP	21	0.64	1.90	0.002	0.002	0.597	4124	tags=57%, list=28%, signal=80%
500	SESTO_RESPONSE_TO_UV_C6	35	0.57	1.90	0.002	0.002	0.600	2134	tags=34%, list=15%, signal=40%
501	WOOD_EBV_EBNA1_TARGETS_DN	41	0.55	1.90	0.000	0.002	0.611	2458	tags=37%, list=17%, signal=44%
502	BHAT_ESR1_TARGETS_NOT_VIA_AKT1_UP	155	0.44	1.90	0.000	0.002	0.611	2720	tags=39%, list=19%, signal=47%
503	KENNY_CTNNB1_TARGETS_UP	39	0.57	1.89	0.000	0.003	0.626	1713	tags=36%, list=12%, signal=41%
504	REACTOME_CLASS_I_MHC_MEDIATED_ANTIGEN_PROCESSING_PRESENTATION	219	0.42	1.89	0.000	0.003	0.627	2353	tags=30%, list=16%, signal=35%
505	AMIT_EGF_RESPONSE_120_MCF10A	36	0.56	1.89	0.000	0.003	0.642	2073	tags=39%, list=14%, signal=45%
506	REACTOME_SIGNALING_BY_THE_B_CELL_RECEPTOR_BCR	121	0.46	1.89	0.000	0.003	0.651	3529	tags=45%, list=24%, signal=58%
507	JIANG_HYPOXIA_VIA_VHL	34	0.57	1.88	0.002	0.003	0.674	1567	tags=29%, list=11%, signal=33%
508	LI_LUNG_CANCER	38	0.57	1.88	0.000	0.003	0.686	1472	tags=34%, list=10%, signal=38%
509	HU_GENOTOXIN_ACTION_DIRECT_VS_INDIRECT_24HR	47	0.53	1.88	0.002	0.003	0.708	3698	tags=53%, list=25%, signal=71%
510	IVANOVA_HEMATOPOIESIS_INTERMEDIATE_PROGENITOR	137	0.44	1.88	0.000	0.003	0.708	3762	tags=48%, list=26%, signal=64%
511	LEE_CALORIE_RESTRICTION_MUSCLE_UP	30	0.58	1.88	0.006	0.003	0.712	2224	tags=43%, list=15%, signal=51%
512	BILD_E2F3_ONCOGENIC_SIGNATURE	195	0.43	1.87	0.000	0.003	0.712	2415	tags=31%, list=17%, signal=36%
513	GAJATE_RESPONSE_TO_TRABECTEDIN_DN	18	0.66	1.87	0.000	0.003	0.726	2850	tags=56%, list=20%, signal=69%
514	REACTOME_UNFOLDED_PROTEIN_RESPONSE	74	0.49	1.87	0.000	0.003	0.731	2296	tags=34%, list=16%, signal=40%
515	GENTILE_RESPONSE_CLUSTER_D3	57	0.51	1.86	0.000	0.004	0.759	2000	tags=32%, list=14%, signal=36%
516	ZHONG_SECRETOME_OF_LUNG_CANCER_AND_MACROPHAGE	68	0.49	1.86	0.000	0.004	0.761	2831	tags=44%, list=19%, signal=55%
517	REACTOME_METABOLISM_OF_NUCLEOTIDES	62	0.50	1.86	0.002	0.004	0.762	2833	tags=40%, list=19%, signal=50%
518	ENK_UV_RESPONSE_KERATINOCYTE_UP	441	0.39	1.86	0.000	0.004	0.764	2985	tags=34%, list=21%, signal=42%
519	STEIN_ESRRA_TARGETS	465	0.38	1.86	0.000	0.004	0.771	2148	tags=27%, list=15%, signal=31%
520	CHEN_LUNG_CANCER_SURVIVAL	19	0.65	1.86	0.000	0.004	0.776	2629	tags=53%, list=18%, signal=64%
521	MARIADASON_RESPONSE_TO_BUTYRATE_SULINDAC_4	20	0.65	1.86	0.008	0.004	0.779	1815	tags=50%, list=12%, signal=57%
522	REACTOME_METABOLISM_OF_CARBOHYDRATES	173	0.42	1.85	0.000	0.004	0.808	2601	tags=37%, list=18%, signal=45%
523	MARCINIAK_ER_STRESS_RESPONSE_VIA_CHOP	22	0.63	1.85	0.002	0.004	0.808	2110	tags=41%, list=15%, signal=48%
524	CHIARADONNA_NEOPLASTIC_TRANSFORMATION_KRAS_CDC25_UP	47	0.52	1.85	0.000	0.004	0.809	2329	tags=32%, list=16%, signal=38%
525	REACTOME_MEIOSIS	92	0.47	1.85	0.000	0.004	0.809	2854	tags=36%, list=20%, signal=44%
526	BROWNE_HCMV_INFECTION_2HR_DN	33	0.57	1.85	0.000	0.004	0.819	1559	tags=33%, list=11%, signal=37%
527	LU_AGING_BRAIN_DN	108	0.45	1.85	0.000	0.004	0.820	3449	tags=44%, list=24%, signal=58%
528	REACTOME_MEIOTIC_RECOMBINATION	68	0.49	1.85	0.000	0.004	0.820	2854	tags=38%, list=20%, signal=47%
529	REACTOME_INTERFERON_SIGNALING	134	0.44	1.85	0.000	0.004	0.820	2346	tags=27%, list=16%, signal=32%
530	DARWICHE_PAPILLOMA_RISK_LOW_UP	121	0.45	1.85	0.000	0.004	0.823	3361	tags=40%, list=23%, signal=52%
531	AMIT_EGF_RESPONSE_480_MCF10A	33	0.57	1.85	0.000	0.004	0.823	2097	tags=39%, list=14%, signal=46%
532	PID_RB_1PATHWAY	56	0.50	1.85	0.002	0.004	0.829	2401	tags=38%, list=17%, signal=45%
533	NIKOLSKY_BREAST_CANCER_5P15_AMPLICON	16	0.67	1.84	0.000	0.005	0.843	4087	tags=81%, list=28%, signal=113%
534	CHOI_ATL_STAGE_PREDICTOR	40	0.53	1.84	0.002	0.005	0.849	2559	tags=38%, list=18%, signal=45%
535	ELVIDGE_HYPOXIA_BY_DMOG_DN	51	0.51	1.84	0.000	0.005	0.853	1777	tags=35%, list=12%, signal=40%
536	SEIDEN_ONCOGENESIS_BY_MET	80	0.47	1.84	0.000	0.005	0.859	2497	tags=33%, list=17%, signal=39%
537	LI_AMPLIFIED_IN_LUNG_CANCER	141	0.43	1.84	0.000	0.005	0.860	1745	tags=28%, list=12%, signal=32%
538	ZHAN_VARIABLE_EARLY_DIFFERENTIATION_GENES_DN	30	0.58	1.84	0.004	0.005	0.866	3713	tags=63%, list=26%, signal=85%
539	BENPORATH_ES_2	32	0.57	1.83	0.000	0.005	0.866	1854	tags=47%, list=13%, signal=54%
540	KEGG_ONE_CARBON_POOL_BY_FOLATE	15	0.67	1.83	0.006	0.005	0.867	1879	tags=60%, list=13%, signal=69%
541	KAAB_FAILED_HEART_ATRIUM_DN	128	0.44	1.83	0.000	0.005	0.869	3074	tags=38%, list=21%, signal=47%
542	LANG_MYB_FAMILY_TARGETS	29	0.58	1.83	0.002	0.005	0.869	1750	tags=34%, list=12%, signal=39%
543	PID_LIS1_PATHWAY	23	0.62	1.83	0.004	0.005	0.871	2166	tags=30%, list=15%, signal=36%
544	SHIN_B_CELL_LYMPHOMA_CLUSTER_8	30	0.58	1.83	0.004	0.005	0.871	2222	tags=43%, list=15%, signal=51%
545	TONG_INTERACT_WITH_PTTG1	55	0.51	1.83	0.000	0.005	0.871	3313	tags=47%, list=23%, signal=61%
546	WANG_METHYLATED_IN_BREAST_CANCER	31	0.56	1.83	0.002	0.005	0.875	1397	tags=29%, list=10%, signal=32%
547	ACOSTA_PROLIFERATION_INDEPENDENT_MYC_TARGETS_UP	75	0.49	1.83	0.000	0.005	0.875	2312	tags=32%, list=16%, signal=38%
548	REACTOME_DESTABILIZATION_OF_MRNA_BY_TRISTETRAPROLIN_TTP	17	0.66	1.83	0.008	0.005	0.876	2462	tags=41%, list=17%, signal=50%
549	CROMER_METASTASIS_DN	66	0.48	1.83	0.000	0.005	0.876	3070	tags=47%, list=21%, signal=59%
550	TAKAO_RESPONSE_TO_UVB_RADIATION_UP	81	0.47	1.83	0.000	0.005	0.881	3285	tags=43%, list=23%, signal=56%
551	KEGG_GLYCOLYSIS_GLUCONEOGENESIS	44	0.52	1.83	0.000	0.005	0.881	2022	tags=36%, list=14%, signal=42%
552	SCHAEFFER_PROSTATE_DEVELOPMENT_12HR_DN	31	0.58	1.83	0.002	0.005	0.883	1422	tags=35%, list=10%, signal=39%
553	MOREAUX_MULTIPLE_MYELOMA_BY_TACI_DN	163	0.43	1.82	0.000	0.005	0.891	3406	tags=45%, list=23%, signal=58%
554	REACTOME_LOSS_OF_NLP_FROM_MITOTIC_CENTROSOMES	54	0.51	1.82	0.000	0.005	0.893	1393	tags=31%, list=10%, signal=35%
555	ALFANO_MYC_TARGETS	203	0.41	1.82	0.000	0.005	0.893	2943	tags=34%, list=20%, signal=42%
556	DAZARD_RESPONSE_TO_UV_SCC_UP	110	0.45	1.82	0.000	0.006	0.904	3127	tags=37%, list=22%, signal=47%
557	FAELT_B_CLL_WITH_VH3_21_UP	42	0.52	1.82	0.002	0.006	0.913	1474	tags=31%, list=10%, signal=34%
558	HONRADO_BREAST_CANCER_BRCA1_VS_BRCA2	15	0.69	1.82	0.002	0.006	0.922	1717	tags=53%, list=12%, signal=60%
559	REACTOME_RNA_POL_II_PRE_TRANSCRIPTION_EVENTS	55	0.51	1.82	0.000	0.006	0.924	3664	tags=47%, list=25%, signal=63%
560	ALCALA_APOPTOSIS	86	0.46	1.81	0.000	0.006	0.924	1536	tags=26%, list=11%, signal=28%
561	WEST_ADRENOCORTICAL_CARCINOMA_VS_ADENOMA_UP	15	0.67	1.81	0.004	0.006	0.925	2196	tags=53%, list=15%, signal=63%
562	GUO_TARGETS_OF_IRS1_AND_IRS2	77	0.47	1.81	0.000	0.006	0.925	1344	tags=34%, list=9%, signal=37%
563	BURTON_ADIPOGENESIS_2	64	0.49	1.81	0.000	0.006	0.926	2269	tags=36%, list=16%, signal=42%
564	BIOCARTA_EIF_PATHWAY	16	0.66	1.81	0.006	0.006	0.933	2039	tags=50%, list=14%, signal=58%
565	COLDREN_GEFITINIB_RESISTANCE_UP	76	0.47	1.81	0.002	0.006	0.934	2151	tags=28%, list=15%, signal=32%
566	HOFMANN_MYELODYSPLASTIC_SYNDROM_RISK_UP	15	0.68	1.81	0.004	0.006	0.935	1717	tags=40%, list=12%, signal=45%
567	KANNAN_TP53_TARGETS_DN	19	0.64	1.81	0.006	0.006	0.935	872	tags=37%, list=6%, signal=39%
568	HWANG_PROSTATE_CANCER_MARKERS	24	0.59	1.81	0.000	0.006	0.936	2002	tags=33%, list=14%, signal=39%
569	KAYO_AGING_MUSCLE_DN	107	0.44	1.80	0.000	0.007	0.937	3185	tags=38%, list=22%, signal=49%
570	HEIDENBLAD_AMPLICON_8Q24_UP	33	0.56	1.80	0.000	0.007	0.939	1746	tags=33%, list=12%, signal=38%
571	HU_GENOTOXIC_DAMAGE_24HR	31	0.55	1.80	0.002	0.007	0.942	2854	tags=48%, list=20%, signal=60%
572	LOCKWOOD_AMPLIFIED_IN_LUNG_CANCER	196	0.40	1.80	0.000	0.007	0.946	3005	tags=33%, list=21%, signal=41%
573	WIERENGA_PML_INTERACTOME	36	0.54	1.80	0.000	0.007	0.946	1722	tags=39%, list=12%, signal=44%
574	PID_PRL_SIGNALING_EVENTS_PATHWAY	21	0.60	1.80	0.006	0.007	0.947	2023	tags=33%, list=14%, signal=39%
575	REACTOME_SULFUR_AMINO_ACID_METABOLISM	21	0.61	1.80	0.006	0.007	0.947	2665	tags=43%, list=18%, signal=52%
576	REACTOME_METABOLISM_OF_MRNA	208	0.40	1.80	0.000	0.007	0.948	2583	tags=33%, list=18%, signal=40%
577	PELLICCIOTTA_HDAC_IN_ANTIGEN_PRESENTATION_UP	61	0.48	1.80	0.000	0.007	0.951	2884	tags=49%, list=20%, signal=61%
578	MORI_PLASMA_CELL_UP	47	0.51	1.80	0.000	0.007	0.951	2412	tags=36%, list=17%, signal=43%
579	SHEPARD_BMYB_MORPHOLINO_UP	168	0.41	1.80	0.000	0.007	0.952	3165	tags=40%, list=22%, signal=50%
580	RIZKI_TUMOR_INVASIVENESS_3D_DN	212	0.40	1.79	0.000	0.007	0.954	2886	tags=29%, list=20%, signal=36%
581	KAAB_FAILED_HEART_VENTRICLE_DN	37	0.54	1.79	0.000	0.007	0.954	3255	tags=41%, list=22%, signal=52%
582	CREIGHTON_ENDOCRINE_THERAPY_RESISTANCE_1	407	0.38	1.79	0.000	0.007	0.955	2151	tags=27%, list=15%, signal=31%
583	BLALOCK_ALZHEIMERS_DISEASE_INCIPIENT_DN	140	0.43	1.79	0.000	0.007	0.957	3092	tags=36%, list=21%, signal=45%
584	NEMETH_INFLAMMATORY_RESPONSE_LPS_DN	30	0.56	1.79	0.002	0.007	0.959	1451	tags=30%, list=10%, signal=33%
585	KEGG_AMINOACYL_TRNA_BIOSYNTHESIS	40	0.53	1.79	0.000	0.007	0.960	2616	tags=48%, list=18%, signal=58%
586	REACTOME_RNA_POL_II_TRANSCRIPTION_PRE_INITIATION_AND_PROMOTER_OPENING	40	0.52	1.79	0.002	0.008	0.963	3872	tags=52%, list=27%, signal=71%
587	BIOCARTA_MPR_PATHWAY	28	0.57	1.78	0.004	0.008	0.963	2303	tags=39%, list=16%, signal=47%
588	UEDA_PERIFERAL_CLOCK	145	0.42	1.78	0.000	0.008	0.963	2005	tags=26%, list=14%, signal=30%
589	JIANG_AGING_CEREBRAL_CORTEX_DN	46	0.50	1.78	0.007	0.008	0.967	2355	tags=41%, list=16%, signal=49%
590	WHITFIELD_CELL_CYCLE_S	142	0.42	1.78	0.000	0.008	0.970	2436	tags=33%, list=17%, signal=39%
591	REACTOME_LYSOSOME_VESICLE_BIOGENESIS	19	0.61	1.77	0.006	0.009	0.977	3023	tags=58%, list=21%, signal=73%
592	LEE_CALORIE_RESTRICTION_NEOCORTEX_DN	66	0.48	1.77	0.002	0.009	0.979	2593	tags=35%, list=18%, signal=42%
593	REACTOME_GLUCONEOGENESIS	27	0.56	1.77	0.006	0.009	0.981	2556	tags=52%, list=18%, signal=63%
594	CHEN_ETV5_TARGETS_TESTIS	18	0.63	1.77	0.006	0.009	0.983	2210	tags=67%, list=15%, signal=79%
595	NUNODA_RESPONSE_TO_DASATINIB_IMATINIB_UP	29	0.54	1.77	0.006	0.009	0.985	2199	tags=41%, list=15%, signal=49%
596	AIYAR_COBRA1_TARGETS_DN	24	0.59	1.77	0.004	0.009	0.985	1121	tags=38%, list=8%, signal=41%
597	LAU_APOPTOSIS_CDKN2A_UP	54	0.49	1.77	0.000	0.009	0.985	872	tags=17%, list=6%, signal=18%
598	IVANOVA_HEMATOPOIESIS_EARLY_PROGENITOR	454	0.37	1.76	0.000	0.009	0.987	2340	tags=28%, list=16%, signal=33%
599	HEDENFALK_BREAST_CANCER_HEREDITARY_VS_SPORADIC	45	0.50	1.76	0.002	0.010	0.989	1375	tags=33%, list=9%, signal=37%
600	PID_AURORA_A_PATHWAY	29	0.55	1.76	0.000	0.010	0.989	2442	tags=48%, list=17%, signal=58%
601	KEGG_PROGESTERONE_MEDIATED_OOCYTE_MATURATION	72	0.46	1.76	0.000	0.010	0.991	2096	tags=35%, list=14%, signal=40%
602	IVANOVA_HEMATOPOIESIS_LATE_PROGENITOR	467	0.36	1.76	0.000	0.010	0.991	3217	tags=33%, list=22%, signal=40%
603	BANDRES_RESPONSE_TO_CARMUSTIN_WITHOUT_MGMT_48HR_DN	21	0.59	1.76	0.009	0.010	0.991	1305	tags=38%, list=9%, signal=42%
604	CEBALLOS_TARGETS_OF_TP53_AND_MYC_UP	20	0.61	1.76	0.014	0.010	0.991	1714	tags=45%, list=12%, signal=51%
605	MILI_PSEUDOPODIA_HAPTOTAXIS_UP	477	0.36	1.75	0.000	0.010	0.991	2047	tags=24%, list=14%, signal=27%
606	APRELIKOVA_BRCA1_TARGETS	40	0.52	1.75	0.002	0.010	0.991	1893	tags=35%, list=13%, signal=40%
607	LIEN_BREAST_CARCINOMA_METAPLASTIC_VS_DUCTAL_UP	60	0.48	1.75	0.002	0.010	0.991	3895	tags=47%, list=27%, signal=63%
608	REACTOME_HOMOLOGOUS_RECOMBINATION_REPAIR_OF_REPLICATION_INDEPENDENT_DOUBLE_STRAND_BREAKS	16	0.64	1.75	0.008	0.010	0.991	2417	tags=56%, list=17%, signal=67%
609	KEGG_DRUG_METABOLISM_OTHER_ENZYMES	23	0.59	1.75	0.006	0.010	0.991	1931	tags=30%, list=13%, signal=35%
610	REACTOME_ANTIGEN_PROCESSING_UBIQUITINATION_PROTEASOME_DEGRADATION	184	0.40	1.75	0.000	0.011	0.992	3457	tags=41%, list=24%, signal=54%
611	SCHLOSSER_SERUM_RESPONSE_AUGMENTED_BY_MYC	95	0.44	1.75	0.000	0.011	0.992	2999	tags=37%, list=21%, signal=46%
612	SWEET_LUNG_CANCER_KRAS_UP	407	0.37	1.75	0.000	0.011	0.992	2695	tags=28%, list=19%, signal=33%
613	SERVITJA_LIVER_HNF1A_TARGETS_UP	95	0.44	1.75	0.000	0.011	0.992	2263	tags=38%, list=16%, signal=45%
614	REACTOME_RECRUITMENT_OF_MITOTIC_CENTROSOME_PROTEINS_AND_COMPLEXES	61	0.47	1.75	0.002	0.011	0.992	1393	tags=30%, list=10%, signal=33%
615	IZADPANAH_STEM_CELL_ADIPOSE_VS_BONE_UP	103	0.44	1.75	0.000	0.011	0.992	3286	tags=35%, list=23%, signal=45%
616	OKAWA_NEUROBLASTOMA_1P36_31_DELETION	15	0.64	1.75	0.006	0.011	0.992	2447	tags=47%, list=17%, signal=56%
617	BIOCARTA_P53_PATHWAY	16	0.65	1.75	0.006	0.011	0.993	1939	tags=44%, list=13%, signal=50%
618	ZHAN_EARLY_DIFFERENTIATION_GENES_DN	38	0.52	1.74	0.008	0.011	0.994	2093	tags=45%, list=14%, signal=52%
619	KEGG_PROTEIN_EXPORT	23	0.58	1.74	0.000	0.011	0.994	3494	tags=52%, list=24%, signal=69%
620	REACTOME_PYRUVATE_METABOLISM	18	0.63	1.74	0.006	0.011	0.994	2594	tags=61%, list=18%, signal=74%
621	RIZKI_TUMOR_INVASIVENESS_2D_DN	49	0.49	1.74	0.000	0.012	0.996	2345	tags=33%, list=16%, signal=39%
622	YOSHIMURA_MAPK8_TARGETS_DN	300	0.37	1.74	0.000	0.012	0.996	2740	tags=31%, list=19%, signal=38%
623	MATZUK_SPERMATOCYTE	56	0.47	1.74	0.004	0.012	0.996	3048	tags=38%, list=21%, signal=47%
624	CHARAFE_BREAST_CANCER_LUMINAL_VS_MESENCHYMAL_DN	366	0.37	1.73	0.000	0.012	0.997	3282	tags=33%, list=23%, signal=42%
625	ZHOU_TNF_SIGNALING_4HR	51	0.49	1.73	0.004	0.012	0.997	1165	tags=22%, list=8%, signal=23%
626	ZHAN_V2_LATE_DIFFERENTIATION_GENES	42	0.50	1.73	0.006	0.012	0.997	3664	tags=48%, list=25%, signal=63%
627	RAMPON_ENRICHED_LEARNING_ENVIRONMENT_LATE_UP	17	0.63	1.73	0.014	0.012	0.997	3259	tags=59%, list=22%, signal=76%
628	TURASHVILI_BREAST_DUCTAL_CARCINOMA_VS_LOBULAR_NORMAL_UP	63	0.47	1.73	0.000	0.013	0.997	2631	tags=35%, list=18%, signal=42%
629	WATANABE_RECTAL_CANCER_RADIOTHERAPY_RESPONSIVE_DN	79	0.45	1.73	0.000	0.013	0.997	2606	tags=30%, list=18%, signal=37%
630	LU_EZH2_TARGETS_UP	244	0.38	1.73	0.000	0.013	0.997	2842	tags=32%, list=20%, signal=39%
631	KORKOLA_TERATOMA	26	0.55	1.73	0.008	0.013	0.997	948	tags=35%, list=7%, signal=37%
632	HOSHIDA_LIVER_CANCER_SUBCLASS_S1	206	0.39	1.73	0.000	0.013	0.997	2828	tags=30%, list=19%, signal=37%
633	CHAUHAN_RESPONSE_TO_METHOXYESTRADIOL_DN	98	0.43	1.73	0.000	0.013	0.997	2974	tags=36%, list=20%, signal=45%
634	CHEN_HOXA5_TARGETS_9HR_DN	35	0.52	1.72	0.007	0.013	0.997	2136	tags=34%, list=15%, signal=40%
635	WINTER_HYPOXIA_METAGENE	184	0.40	1.72	0.000	0.013	0.998	2006	tags=24%, list=14%, signal=28%
636	SEIDEN_MET_SIGNALING	18	0.62	1.72	0.014	0.013	0.998	3506	tags=61%, list=24%, signal=80%
637	MAYBURD_RESPONSE_TO_L663536_DN	48	0.49	1.72	0.004	0.013	0.998	1871	tags=35%, list=13%, signal=41%
638	UEDA_CENTRAL_CLOCK	76	0.45	1.72	0.002	0.014	0.998	2960	tags=41%, list=20%, signal=51%
639	KEGG_CYSTEINE_AND_METHIONINE_METABOLISM	28	0.54	1.72	0.012	0.014	0.998	2665	tags=43%, list=18%, signal=52%
640	LEE_TARGETS_OF_PTCH1_AND_SUFU_UP	37	0.51	1.72	0.006	0.014	0.998	1856	tags=43%, list=13%, signal=49%
641	GOTZMANN_EPITHELIAL_TO_MESENCHYMAL_TRANSITION_DN	165	0.39	1.72	0.002	0.014	0.998	2141	tags=25%, list=15%, signal=30%
642	REACTOME_APC_CDC20_MEDIATED_DEGRADATION_OF_NEK2A	21	0.58	1.72	0.011	0.014	0.998	2197	tags=43%, list=15%, signal=50%
643	BIOCARTA_IL2RB_PATHWAY	33	0.53	1.72	0.008	0.014	0.998	2023	tags=30%, list=14%, signal=35%
644	YANG_BCL3_TARGETS_UP	262	0.38	1.72	0.000	0.014	0.998	2093	tags=26%, list=14%, signal=29%
645	NING_CHRONIC_OBSTRUCTIVE_PULMONARY_DISEASE_UP	124	0.41	1.72	0.000	0.014	0.998	2894	tags=31%, list=20%, signal=39%
646	REACTOME_DIABETES_PATHWAYS	108	0.42	1.72	0.000	0.014	0.998	2963	tags=35%, list=20%, signal=44%
647	GERHOLD_ADIPOGENESIS_DN	56	0.47	1.72	0.002	0.014	0.998	2279	tags=27%, list=16%, signal=32%
648	SANSOM_APC_TARGETS	153	0.40	1.72	0.000	0.014	0.998	2367	tags=27%, list=16%, signal=32%
649	SHETH_LIVER_CANCER_VS_TXNIP_LOSS_PAM3	43	0.49	1.72	0.008	0.014	0.998	2209	tags=37%, list=15%, signal=44%
650	FLECHNER_PBL_KIDNEY_TRANSPLANT_OK_VS_DONOR_UP	147	0.40	1.72	0.000	0.014	0.998	1774	tags=22%, list=12%, signal=25%
651	JIANG_HYPOXIA_CANCER	72	0.45	1.72	0.002	0.014	0.998	2413	tags=33%, list=17%, signal=40%
652	BURTON_ADIPOGENESIS_6	161	0.40	1.71	0.000	0.014	0.998	2553	tags=32%, list=18%, signal=38%
653	KEGG_PATHOGENIC_ESCHERICHIA_COLI_INFECTION	46	0.49	1.71	0.004	0.014	0.999	1083	tags=24%, list=7%, signal=26%
654	REACTOME_BIOSYNTHESIS_OF_THE_N_GLYCAN_PRECURSOR_DOLICHOL_LIPID_LINKED_OLIGOSACCHARIDE_LLO_AND_TRANSFER_TO_A_NASCENT_PROTEIN	27	0.55	1.71	0.002	0.015	1.000	3858	tags=52%, list=27%, signal=70%
655	MUELLER_COMMON_TARGETS_OF_AML_FUSIONS_DN	24	0.57	1.71	0.004	0.015	1.000	2491	tags=33%, list=17%, signal=40%
656	BIOCARTA_TEL_PATHWAY	17	0.61	1.71	0.002	0.015	1.000	2040	tags=47%, list=14%, signal=55%
657	AMUNDSON_GENOTOXIC_SIGNATURE	84	0.44	1.71	0.002	0.015	1.000	2557	tags=38%, list=18%, signal=46%
658	KEGG_CARDIAC_MUSCLE_CONTRACTION	44	0.50	1.71	0.004	0.015	1.000	3071	tags=41%, list=21%, signal=52%
659	REACTOME_PHOSPHORYLATION_OF_THE_APC_C	17	0.62	1.71	0.010	0.015	1.000	2744	tags=53%, list=19%, signal=65%
660	BRACHAT_RESPONSE_TO_METHOTREXATE_DN	27	0.54	1.71	0.006	0.015	1.000	2755	tags=56%, list=19%, signal=68%
661	ZUCCHI_METASTASIS_DN	31	0.53	1.71	0.011	0.015	1.000	1250	tags=23%, list=9%, signal=25%
662	POMEROY_MEDULLOBLASTOMA_DESMOPLASIC_VS_CLASSIC_UP	49	0.47	1.70	0.002	0.015	1.000	3214	tags=45%, list=22%, signal=57%
663	REACTOME_APC_C_CDC20_MEDIATED_DEGRADATION_OF_CYCLIN_B	19	0.59	1.70	0.016	0.015	1.000	2744	tags=47%, list=19%, signal=58%
664	WANG_RESPONSE_TO_FORSKOLIN_UP	19	0.60	1.70	0.008	0.016	1.000	2062	tags=47%, list=14%, signal=55%
665	REACTOME_ASPARAGINE_N_LINKED_GLYCOSYLATION	75	0.44	1.70	0.000	0.016	1.000	2587	tags=35%, list=18%, signal=42%
666	DER_IFN_BETA_RESPONSE_UP	94	0.43	1.70	0.002	0.016	1.000	3747	tags=45%, list=26%, signal=60%
667	VANOEVELEN_MYOGENESIS_SIN3A_TARGETS	198	0.38	1.70	0.000	0.016	1.000	3380	tags=37%, list=23%, signal=47%
668	JIANG_AGING_HYPOTHALAMUS_UP	41	0.50	1.70	0.006	0.016	1.000	3029	tags=44%, list=21%, signal=55%
669	APPIERTO_RESPONSE_TO_FENRETINIDE_DN	46	0.49	1.70	0.002	0.016	1.000	2866	tags=50%, list=20%, signal=62%
670	MUNSHI_MULTIPLE_MYELOMA_UP	74	0.45	1.70	0.002	0.016	1.000	2000	tags=28%, list=14%, signal=33%
671	REACTOME_FORMATION_OF_RNA_POL_II_ELONGATION_COMPLEX_	39	0.50	1.70	0.002	0.017	1.000	3872	tags=49%, list=27%, signal=66%
672	KAPOSI_LIVER_CANCER_MET_UP	15	0.63	1.69	0.017	0.017	1.000	3363	tags=47%, list=23%, signal=61%
673	LEE_LIVER_CANCER_MYC_E2F1_UP	40	0.50	1.69	0.000	0.017	1.000	3401	tags=40%, list=23%, signal=52%
674	THEILGAARD_NEUTROPHIL_AT_SKIN_WOUND_UP	71	0.44	1.69	0.002	0.017	1.000	2985	tags=39%, list=21%, signal=49%
675	HAHTOLA_SEZARY_SYNDROM_UP	85	0.43	1.69	0.000	0.017	1.000	2618	tags=41%, list=18%, signal=50%
676	KANG_GLIS3_TARGETS	15	0.63	1.69	0.008	0.017	1.000	4130	tags=73%, list=28%, signal=102%
677	STONER_ESOPHAGEAL_CARCINOGENESIS_UP	31	0.52	1.69	0.005	0.017	1.000	2046	tags=35%, list=14%, signal=41%
678	LE_EGR2_TARGETS_DN	79	0.44	1.69	0.002	0.018	1.000	1656	tags=25%, list=11%, signal=28%
679	REACTOME_GLUCOSE_METABOLISM	56	0.46	1.68	0.000	0.018	1.000	2601	tags=39%, list=18%, signal=48%
680	FLECHNER_BIOPSY_KIDNEY_TRANSPLANT_OK_VS_DONOR_UP	495	0.35	1.68	0.000	0.018	1.000	1924	tags=21%, list=13%, signal=24%
681	SHAFFER_IRF4_TARGETS_IN_ACTIVATED_DENDRITIC_CELL	58	0.46	1.68	0.005	0.019	1.000	1160	tags=24%, list=8%, signal=26%
682	BROWNE_HCMV_INFECTION_48HR_UP	144	0.39	1.68	0.000	0.019	1.000	3177	tags=38%, list=22%, signal=48%
683	NATSUME_RESPONSE_TO_INTERFERON_BETA_UP	57	0.46	1.68	0.002	0.019	1.000	1740	tags=28%, list=12%, signal=32%
684	MARCHINI_TRABECTEDIN_RESISTANCE_DN	40	0.49	1.68	0.006	0.019	1.000	2616	tags=40%, list=18%, signal=49%
685	RAY_TUMORIGENESIS_BY_ERBB2_CDC25A_UP	78	0.43	1.68	0.006	0.019	1.000	1829	tags=29%, list=13%, signal=34%
686	PARK_HSC_AND_MULTIPOTENT_PROGENITORS	47	0.48	1.68	0.006	0.019	1.000	1118	tags=26%, list=8%, signal=28%
687	BIOCARTA_EDG1_PATHWAY	21	0.57	1.67	0.012	0.020	1.000	2023	tags=43%, list=14%, signal=50%
688	CHOW_RASSF1_TARGETS_UP	26	0.55	1.67	0.006	0.020	1.000	2287	tags=42%, list=16%, signal=50%
689	SESTO_RESPONSE_TO_UV_C3	17	0.61	1.67	0.016	0.020	1.000	3285	tags=59%, list=23%, signal=76%
690	SCHAEFFER_PROSTATE_DEVELOPMENT_6HR_DN	436	0.35	1.67	0.000	0.020	1.000	2542	tags=27%, list=17%, signal=32%
691	PYEON_CANCER_HEAD_AND_NECK_VS_CERVICAL_UP	167	0.38	1.67	0.000	0.020	1.000	3427	tags=43%, list=24%, signal=55%
692	REACTOME_AMINO_ACID_TRANSPORT_ACROSS_THE_PLASMA_MEMBRANE	16	0.60	1.67	0.016	0.020	1.000	1270	tags=44%, list=9%, signal=48%
693	MODY_HIPPOCAMPUS_PRENATAL	40	0.49	1.67	0.007	0.021	1.000	1398	tags=30%, list=10%, signal=33%
694	HOLLEMAN_PREDNISOLONE_RESISTANCE_B_ALL_UP	22	0.57	1.67	0.006	0.021	1.000	1429	tags=32%, list=10%, signal=35%
695	BURTON_ADIPOGENESIS_PEAK_AT_8HR	38	0.49	1.66	0.008	0.021	1.000	3755	tags=53%, list=26%, signal=71%
696	REACTOME_FANCONI_ANEMIA_PATHWAY	20	0.57	1.66	0.009	0.021	1.000	1816	tags=45%, list=12%, signal=51%
697	ZHU_CMV_8_HR_UP	42	0.47	1.66	0.002	0.021	1.000	2662	tags=31%, list=18%, signal=38%
698	RADAEVA_RESPONSE_TO_IFNA1_UP	50	0.47	1.66	0.009	0.021	1.000	2654	tags=32%, list=18%, signal=39%
699	WANG_RESPONSE_TO_BEXAROTENE_UP	20	0.57	1.66	0.013	0.022	1.000	1975	tags=45%, list=14%, signal=52%
700	REACTOME_ELONGATION_ARREST_AND_RECOVERY	27	0.54	1.66	0.008	0.022	1.000	3035	tags=48%, list=21%, signal=61%
701	DIRMEIER_LMP1_RESPONSE_LATE_UP	56	0.46	1.66	0.002	0.022	1.000	727	tags=20%, list=5%, signal=21%
702	GRADE_COLON_VS_RECTAL_CANCER_UP	25	0.53	1.66	0.019	0.022	1.000	2842	tags=48%, list=20%, signal=60%
703	TIMOFEEVA_GROWTH_STRESS_VIA_STAT1_DN	16	0.60	1.66	0.014	0.022	1.000	1228	tags=25%, list=8%, signal=27%
704	WELCSH_BRCA1_TARGETS_UP	182	0.38	1.66	0.000	0.022	1.000	2666	tags=31%, list=18%, signal=38%
705	REACTOME_KINESINS	20	0.58	1.66	0.008	0.022	1.000	3051	tags=65%, list=21%, signal=82%
706	KIM_TIAL1_TARGETS	30	0.53	1.66	0.002	0.022	1.000	1843	tags=40%, list=13%, signal=46%
707	SHETH_LIVER_CANCER_VS_TXNIP_LOSS_PAM2	120	0.40	1.66	0.000	0.022	1.000	3770	tags=43%, list=26%, signal=57%
708	BIOCARTA_ARAP_PATHWAY	16	0.60	1.65	0.014	0.023	1.000	1522	tags=38%, list=10%, signal=42%
709	MODY_HIPPOCAMPUS_POSTNATAL	47	0.46	1.65	0.011	0.023	1.000	2729	tags=34%, list=19%, signal=42%
710	GENTILE_UV_HIGH_DOSE_DN	274	0.36	1.65	0.000	0.023	1.000	2088	tags=23%, list=14%, signal=26%
711	REACTOME_INHIBITION_OF_THE_PROTEOLYTIC_ACTIVITY_OF_APC_C_REQUIRED_FOR_THE_ONSET_OF_ANAPHASE_BY_MITOTIC_SPINDLE_CHECKPOINT_COMPONENTS	18	0.59	1.65	0.012	0.024	1.000	2744	tags=50%, list=19%, signal=62%
712	REACTOME_ABORTIVE_ELONGATION_OF_HIV1_TRANSCRIPT_IN_THE_ABSENCE_OF_TAT	19	0.57	1.65	0.009	0.024	1.000	4228	tags=68%, list=29%, signal=96%
713	MARIADASON_RESPONSE_TO_BUTYRATE_SULINDAC_6	44	0.47	1.65	0.008	0.024	1.000	1052	tags=27%, list=7%, signal=29%
714	CHOW_RASSF1_TARGETS_DN	29	0.52	1.65	0.008	0.024	1.000	2169	tags=34%, list=15%, signal=40%
715	LEE_LIVER_CANCER_DENA_UP	42	0.49	1.65	0.006	0.024	1.000	2822	tags=36%, list=19%, signal=44%
716	MARTORIATI_MDM4_TARGETS_NEUROEPITHELIUM_UP	143	0.38	1.65	0.000	0.024	1.000	3285	tags=37%, list=23%, signal=47%
717	GAVIN_FOXP3_TARGETS_CLUSTER_T7	94	0.42	1.65	0.002	0.024	1.000	2927	tags=35%, list=20%, signal=44%
718	REACTOME_MRNA_CAPPING	29	0.52	1.65	0.015	0.024	1.000	4269	tags=59%, list=29%, signal=83%
719	KORKOLA_EMBRYONAL_CARCINOMA_UP	37	0.50	1.64	0.004	0.025	1.000	2395	tags=38%, list=16%, signal=45%
720	NOJIMA_SFRP2_TARGETS_DN	19	0.56	1.64	0.018	0.025	1.000	3683	tags=58%, list=25%, signal=77%
721	REACTOME_PYRIMIDINE_METABOLISM	19	0.56	1.64	0.011	0.025	1.000	2570	tags=42%, list=18%, signal=51%
722	DARWICHE_SKIN_TUMOR_PROMOTER_UP	104	0.41	1.64	0.000	0.025	1.000	3361	tags=39%, list=23%, signal=51%
723	PROVENZANI_METASTASIS_DN	113	0.40	1.64	0.002	0.026	1.000	2857	tags=33%, list=20%, signal=40%
724	CHIARETTI_T_ALL_RELAPSE_PROGNOSIS	17	0.59	1.64	0.022	0.026	1.000	1841	tags=53%, list=13%, signal=61%
725	GENTLES_LEUKEMIC_STEM_CELL_DN	16	0.61	1.64	0.020	0.026	1.000	1609	tags=44%, list=11%, signal=49%
726	TOOKER_GEMCITABINE_RESISTANCE_UP	71	0.43	1.64	0.004	0.026	1.000	1769	tags=25%, list=12%, signal=29%
727	BROWNE_HCMV_INFECTION_24HR_UP	121	0.39	1.63	0.002	0.026	1.000	2566	tags=27%, list=18%, signal=33%
728	KEGG_PURINE_METABOLISM	121	0.39	1.63	0.002	0.027	1.000	2928	tags=34%, list=20%, signal=42%
729	LIN_APC_TARGETS	67	0.44	1.63	0.002	0.027	1.000	2480	tags=27%, list=17%, signal=32%
730	AMUNDSON_POOR_SURVIVAL_AFTER_GAMMA_RADIATION_2G	152	0.38	1.63	0.002	0.028	1.000	3363	tags=36%, list=23%, signal=47%
731	BIOCARTA_ATRBRCA_PATHWAY	21	0.55	1.63	0.024	0.028	1.000	2222	tags=43%, list=15%, signal=51%
732	MCBRYAN_PUBERTAL_BREAST_6_7WK_DN	59	0.44	1.63	0.006	0.028	1.000	1427	tags=22%, list=10%, signal=24%
733	TONKS_TARGETS_OF_RUNX1_RUNX1T1_FUSION_GRANULOCYTE_UP	47	0.46	1.63	0.008	0.028	1.000	3282	tags=34%, list=23%, signal=44%
734	KAN_RESPONSE_TO_ARSENIC_TRIOXIDE	86	0.41	1.62	0.006	0.029	1.000	2632	tags=37%, list=18%, signal=45%
735	WIELAND_UP_BY_HBV_INFECTION	96	0.41	1.62	0.004	0.029	1.000	3314	tags=32%, list=23%, signal=42%
736	BACOLOD_RESISTANCE_TO_ALKYLATING_AGENTS_DN	51	0.46	1.62	0.011	0.029	1.000	2112	tags=33%, list=15%, signal=39%
737	BIOCARTA_SPPA_PATHWAY	18	0.58	1.62	0.031	0.029	1.000	1210	tags=33%, list=8%, signal=36%
738	REACTOME_FORMATION_OF_THE_HIV1_EARLY_ELONGATION_COMPLEX	29	0.51	1.62	0.011	0.029	1.000	4228	tags=55%, list=29%, signal=78%
739	PID_P73PATHWAY	68	0.43	1.62	0.006	0.029	1.000	2106	tags=26%, list=14%, signal=31%
740	LIU_SOX4_TARGETS_DN	280	0.35	1.62	0.000	0.030	1.000	2593	tags=28%, list=18%, signal=34%
741	PYEON_HPV_POSITIVE_TUMORS_UP	89	0.41	1.62	0.002	0.030	1.000	2107	tags=31%, list=15%, signal=37%
742	PID_MTOR_4PATHWAY	67	0.43	1.62	0.004	0.030	1.000	1350	tags=22%, list=9%, signal=25%
743	DARWICHE_PAPILLOMA_RISK_HIGH_UP	107	0.40	1.62	0.000	0.030	1.000	3071	tags=35%, list=21%, signal=44%
744	BIOCARTA_CHREBP2_PATHWAY	34	0.49	1.61	0.004	0.031	1.000	3082	tags=41%, list=21%, signal=52%
745	KEGG_FRUCTOSE_AND_MANNOSE_METABOLISM	31	0.50	1.61	0.018	0.032	1.000	1951	tags=26%, list=13%, signal=30%
746	REACTOME_AMINO_ACID_AND_OLIGOPEPTIDE_SLC_TRANSPORTERS	23	0.53	1.61	0.017	0.032	1.000	1270	tags=35%, list=9%, signal=38%
747	HUMMEL_BURKITTS_LYMPHOMA_UP	31	0.50	1.61	0.017	0.032	1.000	2990	tags=45%, list=21%, signal=57%
748	IGLESIAS_E2F_TARGETS_UP	122	0.39	1.61	0.002	0.032	1.000	1999	tags=23%, list=14%, signal=26%
749	BONOME_OVARIAN_CANCER_POOR_SURVIVAL_DN	20	0.55	1.61	0.026	0.032	1.000	1035	tags=25%, list=7%, signal=27%
750	KEGG_LYSINE_DEGRADATION	40	0.48	1.61	0.010	0.032	1.000	1195	tags=23%, list=8%, signal=24%
751	BYSTRYKH_HEMATOPOIESIS_STEM_CELL_AND_BRAIN_QTL_TRANS	150	0.37	1.61	0.002	0.032	1.000	2479	tags=27%, list=17%, signal=32%
752	WUNDER_INFLAMMATORY_RESPONSE_AND_CHOLESTEROL_UP	46	0.46	1.60	0.002	0.033	1.000	2128	tags=33%, list=15%, signal=38%
753	GOLUB_ALL_VS_AML_UP	24	0.53	1.60	0.016	0.033	1.000	2787	tags=46%, list=19%, signal=57%
754	NAKAMURA_METASTASIS	33	0.49	1.60	0.016	0.033	1.000	2812	tags=42%, list=19%, signal=52%
755	KEGG_VIBRIO_CHOLERAE_INFECTION	44	0.46	1.60	0.013	0.033	1.000	3164	tags=41%, list=22%, signal=52%
756	REACTOME_SYNTHESIS_AND_INTERCONVERSION_OF_NUCLEOTIDE_DI_AND_TRIPHOSPHATES	18	0.57	1.60	0.027	0.033	1.000	2229	tags=39%, list=15%, signal=46%
757	JACKSON_DNMT1_TARGETS_UP	70	0.42	1.60	0.009	0.033	1.000	2342	tags=24%, list=16%, signal=29%
758	HOLLEMAN_ASPARAGINASE_RESISTANCE_ALL_DN	23	0.54	1.60	0.022	0.034	1.000	1301	tags=35%, list=9%, signal=38%
759	GARGALOVIC_RESPONSE_TO_OXIDIZED_PHOSPHOLIPIDS_RED_UP	16	0.59	1.60	0.016	0.034	1.000	1235	tags=38%, list=9%, signal=41%
760	KOKKINAKIS_METHIONINE_DEPRIVATION_48HR_DN	59	0.44	1.60	0.014	0.034	1.000	1740	tags=29%, list=12%, signal=33%
761	CHEOK_RESPONSE_TO_MERCAPTOPURINE_AND_HD_MTX_DN	23	0.53	1.60	0.014	0.035	1.000	3832	tags=61%, list=26%, signal=83%
762	QI_HYPOXIA_TARGETS_OF_HIF1A_AND_FOXA2	31	0.50	1.59	0.018	0.036	1.000	2848	tags=39%, list=20%, signal=48%
763	PID_ATM_PATHWAY	34	0.48	1.59	0.011	0.036	1.000	2743	tags=41%, list=19%, signal=51%
764	WALLACE_JAK2_TARGETS_UP	24	0.53	1.59	0.023	0.036	1.000	3207	tags=54%, list=22%, signal=69%
765	WANG_TUMOR_INVASIVENESS_DN	191	0.36	1.59	0.000	0.037	1.000	3293	tags=35%, list=23%, signal=45%
766	SENESE_HDAC3_TARGETS_DN	412	0.33	1.59	0.000	0.037	1.000	2944	tags=29%, list=20%, signal=35%
767	FLECHNER_BIOPSY_KIDNEY_TRANSPLANT_REJECTED_VS_OK_DN	429	0.33	1.59	0.000	0.037	1.000	3133	tags=30%, list=22%, signal=37%
768	SWEET_KRAS_ONCOGENIC_SIGNATURE	79	0.41	1.59	0.004	0.037	1.000	2963	tags=33%, list=20%, signal=41%
769	SYED_ESTRADIOL_RESPONSE	17	0.57	1.59	0.028	0.038	1.000	1797	tags=35%, list=12%, signal=40%
770	IIZUKA_LIVER_CANCER_PROGRESSION_G1_G2_DN	24	0.53	1.59	0.029	0.038	1.000	1388	tags=33%, list=10%, signal=37%
771	WANG_LMO4_TARGETS_DN	310	0.34	1.59	0.000	0.038	1.000	3798	tags=37%, list=26%, signal=49%
772	STANELLE_E2F1_TARGETS	23	0.52	1.59	0.022	0.038	1.000	2473	tags=39%, list=17%, signal=47%
773	WEIGEL_OXIDATIVE_STRESS_BY_TBH_AND_H2O2	31	0.49	1.58	0.020	0.038	1.000	2808	tags=39%, list=19%, signal=48%
774	LIAO_METASTASIS	448	0.33	1.58	0.000	0.038	1.000	2980	tags=32%, list=21%, signal=39%
775	MULLIGHAN_NPM1_MUTATED_SIGNATURE_2_DN	68	0.41	1.58	0.006	0.038	1.000	2817	tags=32%, list=19%, signal=40%
776	KOINUMA_COLON_CANCER_MSI_UP	15	0.60	1.58	0.033	0.038	1.000	3174	tags=60%, list=22%, signal=77%
777	YUAN_ZNF143_PARTNERS	21	0.53	1.58	0.030	0.039	1.000	2913	tags=48%, list=20%, signal=59%
778	LEE_AGING_MUSCLE_DN	34	0.48	1.58	0.014	0.039	1.000	2166	tags=32%, list=15%, signal=38%
779	YAGI_AML_RELAPSE_PROGNOSIS	35	0.48	1.58	0.013	0.039	1.000	3872	tags=43%, list=27%, signal=58%
780	WEIGEL_OXIDATIVE_STRESS_BY_HNE_AND_H2O2	35	0.46	1.58	0.016	0.039	1.000	1812	tags=29%, list=12%, signal=33%
781	SCHLINGEMANN_SKIN_CARCINOGENESIS_TPA_UP	28	0.51	1.58	0.020	0.039	1.000	2951	tags=43%, list=20%, signal=54%
782	SHETH_LIVER_CANCER_VS_TXNIP_LOSS_PAM1	179	0.36	1.58	0.000	0.040	1.000	3513	tags=34%, list=24%, signal=44%
783	KYNG_ENVIRONMENTAL_STRESS_RESPONSE_UP	47	0.44	1.58	0.014	0.040	1.000	3716	tags=43%, list=26%, signal=57%
784	SENESE_HDAC2_TARGETS_UP	95	0.40	1.58	0.004	0.041	1.000	2379	tags=26%, list=16%, signal=31%
785	PID_PI3KCI_AKT_PATHWAY	33	0.49	1.57	0.019	0.041	1.000	2794	tags=39%, list=19%, signal=49%
786	SMID_BREAST_CANCER_RELAPSE_IN_BONE_DN	185	0.36	1.57	0.003	0.041	1.000	3171	tags=32%, list=22%, signal=41%
787	KYNG_DNA_DAMAGE_DN	166	0.36	1.57	0.002	0.041	1.000	3862	tags=40%, list=27%, signal=54%
788	DER_IFN_ALPHA_RESPONSE_UP	69	0.41	1.57	0.002	0.041	1.000	2787	tags=32%, list=19%, signal=39%
789	KEGG_P53_SIGNALING_PATHWAY	62	0.43	1.57	0.007	0.041	1.000	3553	tags=42%, list=24%, signal=55%
790	JIANG_TIP30_TARGETS_DN	18	0.56	1.57	0.040	0.042	1.000	1010	tags=22%, list=7%, signal=24%
791	FLECHNER_BIOPSY_KIDNEY_TRANSPLANT_OK_VS_DONOR_DN	21	0.53	1.57	0.034	0.043	1.000	771	tags=19%, list=5%, signal=20%
792	RIGGI_EWING_SARCOMA_PROGENITOR_DN	107	0.38	1.57	0.002	0.043	1.000	2518	tags=30%, list=17%, signal=36%
793	TURASHVILI_BREAST_DUCTAL_CARCINOMA_VS_DUCTAL_NORMAL_UP	32	0.49	1.57	0.012	0.043	1.000	2631	tags=41%, list=18%, signal=49%
794	TIEN_INTESTINE_PROBIOTICS_6HR_DN	151	0.37	1.57	0.000	0.044	1.000	2409	tags=26%, list=17%, signal=31%
795	XU_HGF_SIGNALING_NOT_VIA_AKT1_48HR_DN	18	0.55	1.57	0.035	0.044	1.000	2906	tags=61%, list=20%, signal=76%
796	NIELSEN_SYNOVIAL_SARCOMA_DN	18	0.56	1.56	0.038	0.044	1.000	2346	tags=39%, list=16%, signal=46%
797	JIANG_AGING_HYPOTHALAMUS_DN	36	0.47	1.56	0.023	0.044	1.000	3172	tags=42%, list=22%, signal=53%
798	BOYLAN_MULTIPLE_MYELOMA_C_UP	43	0.45	1.56	0.014	0.044	1.000	2570	tags=33%, list=18%, signal=39%
799	SESTO_RESPONSE_TO_UV_C4	17	0.56	1.56	0.022	0.044	1.000	2753	tags=53%, list=19%, signal=65%
800	REACTOME_BASIGIN_INTERACTIONS	17	0.56	1.56	0.031	0.045	1.000	1519	tags=35%, list=10%, signal=39%
801	KRASNOSELSKAYA_ILF3_TARGETS_DN	35	0.48	1.56	0.028	0.045	1.000	2489	tags=37%, list=17%, signal=45%
802	DAZARD_RESPONSE_TO_UV_NHEK_UP	193	0.35	1.56	0.002	0.046	1.000	3332	tags=33%, list=23%, signal=42%
803	JAIN_NFKB_SIGNALING	72	0.41	1.56	0.018	0.046	1.000	3325	tags=38%, list=23%, signal=48%
804	NAKAMURA_ADIPOGENESIS_LATE_UP	85	0.39	1.56	0.005	0.046	1.000	3377	tags=40%, list=23%, signal=52%
805	ODONNELL_METASTASIS_DN	16	0.57	1.56	0.030	0.046	1.000	3449	tags=69%, list=24%, signal=90%
806	REACTOME_ADAPTIVE_IMMUNE_SYSTEM	456	0.32	1.56	0.000	0.046	1.000	3547	tags=34%, list=24%, signal=43%
807	KEGG_GALACTOSE_METABOLISM	21	0.53	1.56	0.039	0.046	1.000	2328	tags=43%, list=16%, signal=51%
808	KEGG_RNA_POLYMERASE	29	0.48	1.56	0.026	0.046	1.000	4885	tags=59%, list=34%, signal=88%
809	CREIGHTON_AKT1_SIGNALING_VIA_MTOR_UP	31	0.49	1.55	0.022	0.047	1.000	2895	tags=45%, list=20%, signal=56%
810	PID_P38_MK2_PATHWAY	19	0.53	1.55	0.032	0.047	1.000	2794	tags=53%, list=19%, signal=65%
811	YANG_BREAST_CANCER_ESR1_BULK_DN	20	0.53	1.55	0.023	0.048	1.000	1489	tags=35%, list=10%, signal=39%
812	MA_MYELOID_DIFFERENTIATION_UP	35	0.47	1.55	0.019	0.048	1.000	2212	tags=29%, list=15%, signal=34%
