# Supplementary material for: FLT3N676K drives acute myeloid leukemia in a xenograft model of KMT2A-MLLT3 leukemogenesis
Source: Leukemia. 2019 Apr 5;33(9):2310–4. doi: 10.1038/s41375-019-0465-1 (PMC6756218; doi:10.1038/s41375-019-0465-1)
Supplement: Supplementary file 9 — Supplementary Data 8 [file 41375_2019_465_MOESM9_ESM.xlsx]

## Sheet: Blad1
Kim_Core_ Module	Kim_PrC_ Module	Kim_Myc_ Module	Pratilas_MAPKoutput_NegativeFeedback	Andersson_AFF1_ACT_top200_UP	Andersson_AFF1_ACT_top200_DN
AGTRAP	AATF	AAAS	DUSP6	AARSD1	ABLIM1
ANP32A	ADAMTS1	AASDHPPT	DUSP6	ABHD14A	ADCY10P1
ASXL1	ADAMTS19	ABCB8	DUSP6	ACY1	AKAP17A
C1orf103	ADAMTS5	ABCE1	FOSL1	ADAM15	AKAP9
CAMK2N1	ADCY8	ADH5	SPRY2	ADAM9	ANKRA2
CASQ2	ADM	ADHFE1	ETV5	ADCK1	ANKRD49
CBX1	ADRA1A	ADPGK	FOS	ADCY3	ANXA2R
CBX7	ADRA1D	ADSL	IER3	ADSL	APPL2
CD38	ADRA2B	AGPAT5	DUSP4	AIMP2	ARHGEF6
CHD9	ADRB1	AHI1	LIF	ALDOA	ARID4A
COBL	ALDH1A2	AKT1S1	ETV5	ALG1	ARMCX3
CRMP1	ALOXE3	ALAD	MAFF	APOA1BP	ARPP21
DLL1	ALX3	AMD1	CCND1	APOPT1	ARVCF
DST	ALX4	AMH	ETV1	APRT	ATG2B
DYRK3	APPBP1	ANAPC10	SPRY4	APTX	ATL1
EVX1	AR	ANKRD10	PYCRL	ARHGAP32	ATP2B4
FBXO15	ARG2	ANP32B	TNC	ATAD3A	BAZ2A
FN1	ARHGAP20	ARFRP1	IL8	ATAD3B	BCR
GJA1	ASB3	ARMC8	MYC	ATP5H	BCRP2
GJB3	ASCL1	ARMET	PLK3	ATPBD4	BRWD1
GPA33	ATF3	ARV1	CCND1	B4GALT5	BSDC1
GPR1	ATOH1	ATAD2	PHLDA2	BMP3	C12orf23
HOXB13	ATOH8	ATAD3A	ETV4	BPHL	C15orf52
IFITM2	AVPR1A	ATF4	DUSP4	BRD9	C19orf71
IFITM2	BACH2	ATF7	GPR3	BRE	C2orf68
IL6ST	BAPX1	ATIC	EGR1	C12orf45	CALCOCO1
ITGA9	BARX1	ATP5C1	LNK	C17orf89	CASD1
JAM2	BARX2	ATP5E	SPRED2	C19orf24	CBX7
KIFC3	BCAN	ATP5G2	SPRED2	C1QBP	CCDC93
KLF2	BCL11A	ATP6V1F	RRS1	C20orf24	CCSAP
KLF9	BHLHB3	ATPIF1	ETV5	C21orf33	CDC42BPG
LEFTY2	BHLHB4	AURKB	ARID5A	C22orf28	CDK9
LRRC2	BHLHB5	B3GNT7	B4GALT6	C4orf52	CEP104
MAP4K4	BMP4	BCLAF1	HMGA2	C6orf211	CERK
MLLT6	BMP6	BIRC2	SLC4A7	CCDC124	CGGBP1
MSH6	BMP7	BIVM	TNFRSF12A	CCDC85B	CHCHD7
MYBL2	BUB3	BLM	MAP2K3	CDC123	CHRNB1
MYCN	CALN1	BRD8	ELOVL6	CIAPIN1	CHST15
NANOG	CART1	BRE	CD3EAP	CNPY2	COQ10A
NFKBIA	CAV1	BXDC2	CHSY1	COPRS	CRB2
NODAL	CBLN2	CACYBP	HSPC111	COPS7A	CROCCP3
PHC1	CBX4	CANX	GEMIN4	COTL1	CUL4B
PIPOX	CBX8	CBX3	YRDC	COX5A	DCHS1
PLSCR1	CCBE1	CBX5	BYSL	CPSF3L	DDR1
POU5F1	CCND2	CCND1	SLC1A5	CREG1	DIDO1
PPP1R15B	CCR9	CCNI	PPAN	CRLS1	DPY19L2P2
RARG	CD14	CCT3	POLR3G	CTU2	ELL3
RBBP5	CDH11	CCT4	BXDC2	CYCS	ELMOD3
RBM14	CDH13	CCT7	PPAT	DAK	EPM2AIP1
REST	CDH2	CCT8	WDR3	DAP3	FAM115C
RHOF	CDH22	CDK4	DDX21	DCTD	FAM193B
RPS19	CDH4	CDT1	FLJ10534	DDX56	FAM214A
SFRP1	CDH8	CETN3	GTPBP4	DESI1	FAM73A
SLC20A1	CDK5R2	CFL1	GNL3	DNPH1	FLJ10038
SOCS2	CDKN1C	CHCHD1	POLR3G	EBNA1BP2	FLT4
SOCS3	CDKN2C	CIRH1A	POLR1C	ECHS1	FMR1
SOX13	CDX2	CLNS1A		EIF2B1	GABRR2
SOX2	CEBPA	CLPP		EIF3B	GALNT7
SPRY2	CHRM4	CNIH4		EIF3J	GKAP1
SULF2	CHST2	CNOT4		EIF4EBP1	GOLGA2P5
TBC1D13	CHST8	COG4		EIF5A	GOLGB1
TBL1XR1	CHX10	COX5A		EIF5AL1	GPLD1
TCEA3	CLSTN1	COX8A		EIF5B	GPM6B
TCF3	CNIH3	CRAT		ENO1	GPRASP1
TDGF1	CNR1	CSDE1		ERCC2	GRAP2
TMEM8	CNTFR	CSNK2A1		ETFB	GSTM5
TPD52	CNTNAP1	CSTF1		EXOSC7	GUSBP11
TRIB3	COL12A1	DARS		FAHD1	HIP1R
TRIM25	COL19A1	DBR1		FAM129B	ICK
UCK2	COL27A1	DBT		FAM162A	INSIG1
UPP1	COL2A1	DDB1		FLJ33630	IPW
ZFP36L1	COL4A1	DDX17		GPI	KANSL1L
ZFP42	COL4A2	DDX31		GRPEL1	KIAA1841
ZIC2	COLEC12	DDX5		HDDC2	KLC4
ZIC5	COMP	DDX54		HIGD2A	KLHL28
	CORIN	DERL2		HM13	KRBA2
	CPEB2	DHX9		HN1	LEF1
	CPNE7	DLST		HNRNPAB	LEF1-AS1
	CRABP1	DNAJB4		HSPBP1	LINC00114
	CREB1	DNAJC8		ICT1	LINC00526
	CRHR1	DPH3		IFRD2	LINC00667
	CXCL12	DTL		IGF2BP1	LOC100129917
	CXCR4	EBNA1BP2		INTS9	LOC100130231
	CXXC4	EEF1A1		JOSD2	LOC100130987
	CYP1B1	EEF1B2		KIR3DX1	LOC100287042
	CYP24A1	EEF2		KXD1	LOC100289230
	CYP26A1	EIF2S2		LDHB	LOC100499489
	CYP27B1	EIF3S10		LOC100128881	LOC100505648
	DACH1	EIF3S9		LOC401397	LOC100507463
	DGAT1	EIF4A2		LOC90784	LOC145783
	DGAT2	EIF5A		LRSAM1	LOC149086
	DIO3	ELK4		LTV1	LOC153684
	DKK2	ENO3		LYPLA2	LOC254100
	DLL1	EPRS		MCU	LOC284551
	DLL4	ERH		MDH2	LOC286437
	DLX1	ESPL1		METTL10	LOC374443
	DLX2	EWSR1		MLST8	LOC389765
	DLX3	EXOSC1		MOCS2	LOC648987
	DLX4	FCHSD2		MPHOSPH6	LOC728989
	DMRT2	FN1		MRPL1	LRFN2
	DMRT3	FNBP4		MRPL12	LRIG1
	DMRTA1	FUBP1		MRPL23	MAGOH2
	DPF3	G3BP1		MRPL51	MAN2A2
	DRD4	GARS		MRPS12	MAPK8
	DUSP9	GDF9		MRPS2	MARCH8
	EBF2	GMFB		MRPS33	MCM9
	ECGF1	GMPS		MRPS34	MIA3
	EFHD1	GNAS		MTCH2	MORF4L2-AS1
	EFNA5	GNB2L1		MTHFD1L	MPP7
	EFNB2	GNPAT		MTX2	MYB
	EGR2	GTF2IRD2B		NDUFA9	MYO18B
	EGR3	GTF3C4		NDUFAB1	NAPA-AS1
	EN1	HDLBP		NDUFAF1	NFE2L3
	EN2	HELLS		NDUFS2	NHLRC2
	EOMES	HMGA1		NDUFS7	NKAPP1
	EPAS1	HMMR		NDUFS8	NLRP6
	EPHA5	HNRPA1		NDUFV1	NT5C2
	EPHA7	HNRPA2B1		NFKBIL1	OFD1
	EVX1	HNRPH1		NHSL1	ORAI3
	FBN1	HNRPM		NOL10	OSBPL8
	FBN2	HNRPR		NOP10	PBXIP1
	FEV	HSD17B12		NT5DC3	PCM1
	FGF3	HSPA14		NTMT1	PDE4DIP
	FGF5	HSPD1		NUDT5	PHF8
	FGF8	HSPE1		OXA1L	PHIP
	FGF9	HTF9C		PABPC4	PLCL2
	FGFR3	IARS		PAK1IP1	PNMA3
	FLI1	IFRD1		PCID2	PPM1K
	FLRT2	IHPK1		PDCD2L	PTPN4
	FLT1	IKBKAP		PDCD5	QPRT
	FLT3	ILF3		PDLIM7	RALGPS2
	FLT4	IMP4		PDSS1	RB1CC1
	FOXA1	INCENP		PDXK	RBL2
	FOXA2	IPMK		PES1	RBM12B-AS1
	FOXC1	IPO7		PFN1	RBM41
	FOXC2	ISG20L1		PGAM1	RCAN3
	FOXD1	JMJD6		PGLS	RHPN1
	FOXD4	JUNB		PIEZO1	RHPN1-AS1
	FOXE1	KBTBD3		PMPCA	RICTOR
	FOXF2	KCNK5		PMVK	RRM2B
	FOXL2	KCTD9		PNO1	RUFY2
	FOXP2	KDELC1		PPARGC1B	SAP30L
	FOXQ1	KIF20A		PPP1R3G	SCAI
	FRZB	KIFC1		PRELID1	SENP5
	FZD1	KIN		PREP	43714
	FZD2	KLF16		PRMT7	SESTD1
	FZD8	LAPTM4A		PSMB5	SHROOM3
	GAB1	LDHA		PSMD12	SLC23A1
	GABRA1	LMAN2		PSMD4	SLC37A1
	GAD2	LMLN		PUS1	SMA5
	GADD45G	LNPEP		PYCRL	SOS1
	GATA3	LRDD		RARS	SPINK2
	GATA4	LRRC40		RMDN3	SSBP2
	GATA5	LRSAM1		RPL8	ST3GAL1
	GATA6	LSM2		RRP12	ST3GAL2
	GBF1	LUC7L		SEC11C	SUPT3H
	GBX2	M6PRBP1		SEC61A1	SYNRG
	GDF6	MAF1		SIGMAR1	TBC1D25
	GDF7	MAN1B1		SLC1A3	TCEANC
	GDNF	MAP3K12		SLC39A11	TCP11L2
	GFRA1	MAPBPIP		SNHG11	TCTN2
	GFRA2	MARS		SNHG16	TMEM116
	GHSR	MAT2B		SPRED1	TMEM121
	GNAL	MCM4		SPRED2	TMEM220
	GPR120	MCM5		SPRY2	TMEM220-AS1
	GPR124	MCM6		SRM	TMSB15B
	GPR150	MIS12		SRSF9	TNFRSF25
	GPR50	MMAA		STOML2	TNIK
	GRID1	MMP14		STRADA	TRAPPC2
	GRIK2	MRP63		SURF1	TRIM52
	GRIN2A	MRPL12		SURF2	TTC14
	GRM6	MRPL17		TBL3	TUG1
	GRM8	MRPL18		THOC5	UBN2
	GSC	MRPL36		TIMM17A	UBXN2B
	GSH1	MRPL49		TIMMDC1	UNKL
	HAND1	MRPL50		TMEM160	USP33
	HAPLN4	MRPS12		TMEM230	WDR48
	HES5	MRPS28		TMEM53	XRN1
	HES7	MRPS30		TNFRSF10D	ZBED1
	HEY2	MSH4		TNFSF9	ZBTB18
	HLX1	MTHFD1		TOMM22	ZBTB4
	HLXB9	MTHFD1L		TOMM40	ZC3H12B
	HMGA2	MUS81		TOMM6	ZFC3H1
	HMX1	MUTYH		TOX	ZIK1
	HMX2	MYO1G		TPI1	ZNF329
	HOXA1	NACA		TRIT1	ZNF354B
	HOXA10	NCL		TRMT6	ZNF486
	HOXA11	NDOR1		TRMT61A	ZNF496
	HOXA13	NDUFA13		TRUB2	ZNF577
	HOXA2	NDUFS1		TSTA3	ZNF620
	HOXA3	NDUFS6		TUFM	ZNF699
	HOXA4	NEK8		TXN2	ZNF767
	HOXA5	NFE2L1		UBE2D4	ZNF776
	HOXA6	NFKBIL1		UBE2V1	ZNF836
	HOXB1	NFYC		UCHL3	ZNF91
	HOXB13	NMD3		VDAC1	ZNRF2
	HOXB2	NME1		VDAC3	ZSCAN18
	HOXB3	NOL1		WDR77	ZSCAN22
	HOXB4	NOL5A		YIF1A	ZSCAN29
	HOXB5	NOLA1		ZNF259
	HOXB6	NOLC1
	HOXB7	NPM1
	HOXB8	NT5C3
	HOXC10	NUP50
	HOXC12	NUTF2
	HOXC6	NVL
	HOXC6	OSGEP
	HOXC8	PAICS
	HOXC9	PASK
	HOXD10	PCBP1
	HOXD11	PFN1
	HOXD12	PIGW
	HOXD13	PLA2G6
	HOXD8	PLEKHJ1
	HOXD9	PLK4
	HPCAL4	PLOD3
	HS3ST1	PMF1
	HS3ST3B1	PNN
	HSF4	PNPLA2
	HSPA1A	POLH
	HSPA1B	POLR3B
	HSPA1L	POP7
	HTR1A	PPAN
	HTR1B	PPCS
	HTR6	PPID
	ID3	PPP1R15B
	IGF2	PPP1R7
	IGFBP5	PPP2R4
	IL15RA	PRDX1
	INSM1	PRKAB1
	IRF2	PRKDC
	IRF5	PRPF19
	IRS4	PRPF38B
	IRX1	PSAT1
	IRX2	PSME3
	IRX3	PTBP1
	IRX5	QTRTD1
	ISL2	RAB25
	JUN	RAB34
	KCNA1	RAD1
	KCNA6	RAD50
	KCNC4	RAF1
	KCNK12	RANBP1
	KIRREL3	RANBP2
	LEF1	RBKS
	LHX2	RCC1
	LHX5	RDH10
	LHX6	RG9MTD2
	LHX9	RGS14
	LMBRD1	RLBP1
	LMO1	RNF4
	LMX1A	RNF41
	LMX1B	RNMT
	LOXL3	RPL14
	LRAT	RPL18
	LRBA	RPL23
	LRFN5	RPL23A
	LRP8	RPL28
	LRRN1	RPL3
	LRRTM1	RPL32
	LSM2	RPL35A
	MAB21L1	RPL37
	MAB21L2	RPL7
	MAFB	RPLP1
	MDGA2	RPLP2
	MEIS1	RPS11
	MFSD2	RPS12
	MSX1	RPS13
	MSX2	RPS14
	MTO1	RPS19
	MYC	RPS24
	NEFL	RPS25
	NEFM	RPS27A
	NETO1	RPS27L
	NEUROD2	RPS3
	NEUROG1	RRM2
	NEUROG2	RRS1
	NEUROG3	RTCD1
	NFATC1	S100A13
	NFIX	SAMD10
	NHLH2	SARS2
	NKX2-2	SCAMP4
	NKX2-3	SEH1L
	NKX2-5	SESN2
	NKX6-1	SF3A1
	NKX6-2	SF3A2
	NOL3	SF3B3
	NOL4	SFRS1
	NPAS2	SGOL2
	NPTX1	SLBP
	NR2E1	SLC16A1
	NR2F2	SLC25A10
	NRN1	SLC33A1
	NRP1	SLC3A2
	NRP2	SLC5A5
	NTF3	SLC6A9
	NTN1	SLC7A6
	NTRK3	SLC9A8
	OCLN	SMARCAD1
	OLIG1	SNRPA
	OLIG2	SNRPA1
	OLIG3	SNRPE
	ONECUT1	SNX5
	ONECUT2	SOD1
	OSR1	SOS1
	OSR2	SP1
	OTP	SPHK2
	OTX1	SS18
	OVOL1	ST13
	PANK4	STC2
	PAQR9	STX12
	PAX1	SUMF1
	PAX2	SUPV3L1
	PAX3	SUZ12
	PAX5	TACC3
	PAX6	TAF12
	PAX7	TAF15
	PAX8	TARBP2
	PCDH1	TBC1D17
	PCDH10	TBRG4
	PCDH18	TCEA1
	PCDH7	TCP1
	PCDH8	THRAP3
	PCDHGC3	TIAL1
	PCDHGC3	TIMM9
	PDGFRA	TM9SF4
	PDX1	TNFAIP1
	PFDN4	TNPO3
	PFTK1	TOE1
	PHLDA2	TOMM20
	PHOX2B	TOPORS
	PHPT1	TRAPPC4
	PINX1	TRAPPC6B
	PITX1	TRIM8
	PITX2	TRIP13
	PITX3	TRNT1
	PKP1	TUBA3C
	PLXNC1	UBE2I
	PODXL	UBQLN4
	POU3F2	UNG
	POU3F3	VPS16
	POU3F4	WBSCR16
	POU4F1	WDR23
	POU4F2	WDR34
	POU4F3	WEE1
	PPM1L	XPO5
	PPP1R14C	XRN2
	PRDM16	ZBTB37
	PRDM8	ZCCHC7
	PRKAG2	ZDHHC16
	PROX1	ZFP36L2
	PTGER4	ZGPAT
	PTPRT	ZMYND12
	PTPRU	ZNHIT1
	PUNC	ZNHIT2
	RAB20
	RASGRF1
	RAX
	RELN
	REM1
	RGS20
	RNF150
	RSRC1
	RTN4RL1
	RTN4RL2
	RYR2
	SCARF2
	SEMA6A
	SEMA6D
	SERPINE2
	SFRP5
	SFXN3
	SHC3
	SHH
	SHOX2
	SIDT1
	SIM1
	SIX1
	SIX2
	SIX3
	SIX6
	SLC16A2
	SLC23A3
	SLC30A3
	SLC32A1
	SLIT2
	SLITRK3
	SLITRK4
	SLITRK5
	SMARCA2
	SOX18
	SOX21
	SOX3
	SOX9
	SPON1
	SRD5A2
	SSTR1
	SSTR4
	ST8SIA2
	ST8SIA3
	STIL
	STXBP6
	TACSTD2
	TBR1
	TBX15
	TBX2
	TBX20
	TBX3
	TBX4
	TBX5
	TCF21
	TDRD6
	THBD
	TIAM2
	TITF1
	TLX1
	TLX2
	TLX3
	TMEFF2
	TNFAIP2
	TNXB
	TOX
	TRHDE
	TRPC5
	TWIST2
	UBE2J1
	UCN
	UNC5B
	UNC5C
	UNC5D
	VAX1
	VAX2
	VGLL2
	VSX1
	WBSCR17
	WDR8
	WNT1
	WNT16
	WNT2B
	WNT3
	WNT5A
	WT1
	ZADH2
	ZAR1
	ZC3HAV1
	ZEB2
	ZFPM1
	ZFPM2
	ZIC1
	ZIC4
	ZNRF4
