# Supplementary material for: FLT3N676K drives acute myeloid leukemia in a xenograft model of KMT2A-MLLT3 leukemogenesis
Source: Leukemia. 2019 Apr 5;33(9):2310–4. doi: 10.1038/s41375-019-0465-1 (PMC6756218; doi:10.1038/s41375-019-0465-1)
Supplement: Supplementary file 10 — Supplementary Data 9 [file 41375_2019_465_MOESM10_ESM.xlsx]

## Sheet: Blad1
Preranked_custom
KMT2A-MLLT3+FLT3-N676K_AML											KMT2A-MLLT3_AML
	Gene Set	Size	ES	NES	NOM p-val	FDR q-val	FWER p-val	RANK AT MAX	LEADING EDGE			Gene Set	Size	ES	NES	NOM p-val	FDR q-val	FWER p-val	RANK AT MAX	LEADING EDGE
1	ANDERSSON_AFF1_ACT_TOP200_UP	192	0.69	3.06	0.000	0.000	0.000	2006	tags=51%, list=14%, signal=58%		1	ANDERSSON_AFF1_ACT_TOP200_DN	173	-0.49	-2.22	0.000	0.000	0.000	3836	tags=50%, list=26%, signal=68%
2	PRATILAS_NEG_FEEDBACK	40	0.76	2.58	0.000	0.000	0.000	2245	tags=70%, list=15%, signal=83%		2	KIM_PRC_MODULE_HUMAN	185	-0.19	-0.87	0.839	0.797	0.975	4247	tags=34%, list=29%, signal=48%
3	KIM_MYC_MODULE_HUMAN	325	0.52	2.41	0.000	0.000	0.000	2220	tags=37%, list=15%, signal=43%
4	KIM_CORE_MODULE_HUMAN	55	0.27	1.00	0.456	0.450	0.939	3729	tags=35%, list=26%, signal=46%
